# Supplementary material for: High-Throughput Assay Development for Cystine-Glutamate Antiporter (xc -) Highlights Faster Cystine Uptake than Glutamate Release in Glioma Cells
Source: PLoS One. 2015 Aug 7;10(8):e0127785. doi: 10.1371/journal.pone.0127785 (PMC4529246; doi:10.1371/journal.pone.0127785)
Supplement: S1 File — (XLSX) [file pone.0127785.s008.xlsx]

## Sheet: 2013.07.19 mRNA
Gene of Interest	Name	Ct(gene of interest)	Ct(18S or b actin)	Avg (interest Ct) 2	Avg(18S or b actin Ct)2	dCt(gene-18S or b actin)	dCt avg	ddCt(trmt - ctrl)	2^-ddCt	avg 2^-ddCt	stdev	rel % of xCT to STTG1	stdev	p value
xCT / 18S	Daudi	29.2396	9.75982	29.1098	9.54672	19.4797	19.5631	4.4541	0.0456228	0.0431344	0.00351924	4.31327	0.00351924	9.07995e-05
		28.98	9.33362			19.6464		4.62075	0.0406459
	HT-1080	27.2845	9.34507	26.9062	8.93004	17.9394	17.9762	2.91378	0.132698	0.1294	0.0046644	12.9395	0.0046644	0.000115861
		26.528	8.515			18.013		2.98734	0.126102
	P493B	29.351	9.63837	29.2833	9.54814	19.7127	19.7352	4.68704	0.0388205	0.0382241	0.000843443	3.82226	0.000843443	8.35671e-05
		29.2156	9.45791			19.7577		4.73206	0.0376277
	STTG1	24.3738	9.3355	24.2802	9.25458	15.0383	15.0256	0.0126562	0.991266	1.00004	0.0124065	100	0.0124065	1
		24.1866	9.17365			15.013		-0.0126562	1.00881
	THP1	28.7693	10.2647	28.6052	10.0821	18.5046	18.5231	3.47901	0.089684	0.08855	0.00160371	8.85466	0.00160371	9.41678e-05
		28.4411	9.89948			18.5416		3.51596	0.087416
	U87.1	31.6337	10.1208	31.4048	9.85032	21.5129	21.5544	6.48728	0.0111464	0.0108346	0.000440921	1.08342	0.000440921	7.87399e-05
		31.1758	9.57983			21.596		6.57034	0.0105228
	U87.2	31.5447	10.1213	31.503	10.0398	21.4234	21.4631	6.39773	0.0118602	0.0115421	0.000449829	1.15417	0.000449829	7.88567e-05
		31.4612	9.95832			21.5029		6.47726	0.011224
MCT4 / 18S	U87.1	25.9579	10.5408	25.7076	10.2578	15.4171	15.4498
		25.4573	9.97479			15.4825
	U87.2	25.9682	10.451	25.6344	10.1285	15.5172	15.5059
		25.3007	9.80606			15.4946

## Sheet: 2014.11.14 mRNA
QPCR Results Template
GENE	ID	Ct (Xc)	Average Ct Xc	Ct (18S rRNA)	Average Ct (18S rRNA)	Xc-18S rRNA (δCt)	δδCt	2-δδCT
Xc system	STTG1	24.519	24.3849	9.68026	9.51778	14.8671	0	100
		24.6875		9.91664
		23.9482		8.95643
	H4	23.3148	23.065	9.3464	8.98408	14.081	-0.786164	172.448
		22.9674		8.84822
		22.9129		8.75762
	IMR90	26.0153	25.4959	8.97146	8.38426	17.1116	2.24447	21.1032
		25.7351		8.6667
		24.7372		7.51462
	U87MR	30.0053	29.7414	9.20651	8.86876	20.8726	6.00547	1.55658
		29.8866		9.04139
		29.3321		8.35839

## Sheet: 2014.11.20 mRNA
QPCR Results Template
GENE	ID	Ct (Xc)	Average Ct Xc	Ct (18S rRNA)	Average Ct (18S rRNA)	Xc-18S rRNA (δCt)	δδCt	2-δδCT
Xc system	STTG1	22.7509	22.7711	8.70958	8.6818	14.0893	0	100
		22.9189		8.82291
		22.6435		8.51291
	H4	22.287	22.2496	8.98556	8.94818	13.3015	-0.787824	172.647
		22.2425		8.95931
		22.2194		8.89968
	IMR90	25.5169	25.4892	8.62912	8.63305	16.8562	2.76689	14.6921
		25.6754		8.8569
		25.2754		8.41311
	U87MR	28.8215	28.7805	8.21882	8.23753	20.543	6.45373	1.14087
		28.76		8..2407227
		28.7601		8.25624

## Sheet: mRNA & activity
	Date	Designation	Organism	Seeding density	xCT/SLC7A11 mRNA (relative to that in STTG1 cells)	System xc- activity (RFU.s-1.mg-1)	Comments
	2014.07.10	H4	Human neuroglioma	40000		9.22413
	2014.11.14	H4	Human neuroglioma		172.448
	2014.11.20	H4	Human neuroglioma		172.647
	2015.01.21	H5	Human neuroglioma	40000		18.2939
Avg.					172.548	13.759
SEM					0.0992846	4.53486
	2012.06.27	CCF-STTG1*	Human astrocytoma	40000		8.59515
	2014.06.05	CCF-STTG1*	Human astrocytoma	40000		7.18325
	2014.06.11	CCF-STTG1*	Human astrocytoma	40000		5.64982
	2014.06.18	CCF-STTG1*	Human astrocytoma	40000		6.77327
	2014.06.18	CCF-STTG1*	Human astrocytoma	80000		5.39791	in suspension
	2012.07.02	CCF-STTG1*	Human astrocytoma	40000		5.54356
	2014.07.10	CCF-STTG1*	Human astrocytoma	40000		4.23
	2013.07.19	CCF-STTG1*	Human astrocytoma		100
	2014.11.14	CCF-STTG1*	Human astrocytoma		100
	2014.11.20	CCF-STTG1*	Human astrocytoma		100
Avg.					100	6.19614
SEM					0	0.540941
	2014.06.05	IMR-90	Human fibroblast	40000		3.74349
	2014.06.11	IMR-90	Human fibroblast	40000		2.99073
	2014.11.14	IMR-90	Human fibroblast		21.1032
	2014.11.20	IMR-90	Human fibroblast		14.6921
	2015.02.19	IMR-90	Human fibroblast	30000		3.46136
Avg.					17.8976	3.39852
SEM					3.20556	0.268907
	2012.06.27	THP-1	Human monocytes	80000		1.31355
	2013.07.19	THP-1	Human monocytes		8.85466
Avg.					8.85466	1.31355
SEM					#DIV/0!	#DIV/0!
	2012.06.27	DAUDI	Human lymphoblast	80000		3.49321
	2013.07.19	DAUDI	Human lymphoblast		4.31327
Avg.					4.31327	3.49321
SEM					#DIV/0!	#DIV/0!
	2012.06.18	P493B	Human lymphoma	40000
	2012.06.27	P493B	Human lymphoma	80000		1.34048
	2013.07.19	P493B	Human lymphoma		3.82226
Avg.					3.82226	1.34048
SEM					#DIV/0!	#DIV/0!
	2014.06.11	U-87 MG	Human glioblastoma	40000		0
	2014.06.18	U-87 MG	Human glioblastoma	20000		0
	2014.06.18	U-87 MG	Human glioblastoma	80000		0	in suspension
	2013.07.19	U-87 MG	Human glioblastoma		1.08342
	2013.07.19	U-87 MG	Human glioblastoma		1.15417
	2014.11.14	U-87 MG	Human glioblastoma		1.55658
	2014.11.20	U-87 MG	Human glioblastoma		1.14087
	2015.02.19	U-87 MG	Human glioblastoma	60000		0.639364	Day 2
	2015.02.24	U-87 MG	Human glioblastoma	60000		0.909673	Day 2
Avg.					1.23376	0.309807
SEM					0.108698	0.194472

## Sheet: Correlation coefficient
Cell line	xCT/SLC7A11 mRNA (relative to CCF-STTG-1 cells)	System xc- activity (RFU.s-1.mg-1)
H4 (human neuroglioma)	172.548	13.759
CCF-STTG-1 (human astrocytoma)	100	6.19614
IMR-90 (human fibroblast)	17.8976	3.39852
THP-1 (human monocytes)	8.85466	1.31355
DAUDI (human lymphoblast)	4.31327	3.49321
P-493 B (human lymphoma)	3.82226	1.34048
U-87 MG (human glioblastoma)	1.23376	0.309807
Correlation coefficient		0.960076
