# Supplementary material for: High-Throughput Assay Development for Cystine-Glutamate Antiporter (xc -) Highlights Faster Cystine Uptake than Glutamate Release in Glioma Cells
Source: PLoS One. 2015 Aug 7;10(8):e0127785. doi: 10.1371/journal.pone.0127785 (PMC4529246; doi:10.1371/journal.pone.0127785)
Supplement: S2 File — (XLSX) [file pone.0127785.s009.xlsx]

## Sheet: Summary
UB (-Na+)
	Cystine Uptake				Glutamate Release
Lines tested	(S)-4CPG	(R)-4CPG	Glutamate	SAS	(S)-4CPG	(R)-4CPG	SAS	Comments
CCF-STTG1-1	10 ± 0.6	> 500	600 ± 30	40 ± 1	2 ± 0.4	> 100	20 ± 0.7
U-87 MG*	20 ± 1	> 1000	300 ± 10	30 ± 2	-	-	-	No release
IMR-90*	30 ± 1	> 500	200 ± 9	40 ± 2	-	-	-	No release
H4	20 ± 0.4	> 500	600 ± 20	40 ± 1	5 ± 0.7	> 100	30 ± 0.6
EBSS (+Na+)
	Cystine Uptake				Glutamate Release
Lines tested	(S)-4CPG	(R)-4CPG	Glutamate	SAS	(S)-4CPG	(R)-4CPG	SAS	Comments
CCF-STTG1-1	20 ± 0.9	> 500	500 ± 30	40 ± 3	2 ± 0.05	> 100	20 ± 0.5
U-87 MG	20 ± 1	> 500	200 ± 10	30 ± 1	3 ± 0.4	> 100	20 ± 0.4
IMR-90	50 ± 2	> 500	300 ± 30	50 ± 2	5 ± 0.7	> 100	5 ± 0.4
H4	20 ± 2	> 500	500 ± 10	40 ± 1	8 ± 1.0	> 100	20 ± 0.3

## Sheet: UB
Uptake buffer									Uptake buffer									Uptake buffer									Uptake buffer
U-87 MG									CCF-STTG-1									IMR-90									H4
Dates	Uptake				Release				Dates	Uptake				Release				Dates	Uptake				Release				Dates	Uptake				Release
	S4CPG	R4CPG	G	SAS	S4CPG	R4CPG	SAS			S4CPG	R4CPG	G	SAS	S4CPG	R4CPG	SAS			S4CPG	R4CPG	G	SAS	S4CPG	R4CPG	SAS			S4CPG	R4CPG	G	SAS	S4CPG	R4CPG	SAS
2009.11.23				4.01e-05
Rita				2.68e-05
2010.01.04	1.53e-05
2010.01.05		1000
									2013.04.17					1.21099e-06	1000	2.25559e-05
														1.16928e-06	1000	2.40016e-05
														1.33849e-06	1000	2.05305e-05
														1.29389e-06	1000	2.14348e-05
									2014.06.19	1.20601e-05	1000		4.04987e-05	3.84273e-06	1000			2014.06.19	2.73111e-05	1000		3.5615e-05
									C80	1.35596e-05	1000		4.13328e-05	2.62707e-06	1000			C80	3.00438e-05	1000		4.2164e-05
										9.68571e-06	1000		4.25103e-05	3.86615e-06	1000				2.30806e-05	1000		3.61176e-05
										1.03592e-05	1000		4.30133e-05	2.48542e-06	1000				2.28977e-05	1000		4.02479e-05
										1.29667e-05			4.48362e-05						2.60874e-05			4.02563e-05
										1.19766e-05			4.42382e-05						2.88975e-05			3.79264e-05
									2014.09.26	1.07485e-05	1000		3.73168e-05
									C80	9.60638e-06	1000		3.7916e-05
										1.0684e-05	1000		3.5904e-05
										1.00782e-05	1000		3.51765e-05
										1.36354e-05			3.36116e-05
										1.4905e-05			3.36857e-05
									2014.10.03	1.80421e-05	1000	>0.0005	3.87401e-05
									C80	1.72279e-05	1000	#Intersect	4.63319e-05
										1.66474e-05	1000	>0.001	3.21304e-05
										1.83993e-05	1000	>0.001	4.14289e-05
									2015.01.14	1.06333e-05	1000	0.00060954	3.03052e-05
									C80	1.03116e-05	1000	0.000622267	2.98941e-05
										1.11901e-05	1000	0.000673326	2.66823e-05
										1.06128e-05	1000	0.000667233	2.66202e-05
																		2015.01.21	2.74962e-05	1000	0.000174076	2.461e-05					2015.01.21	1.79074e-05	1000	0.00064848	4.10061e-05	5.99753e-06	1000	2.69139e-05
																		C80	3.39068e-05	1000	0.000141616	3.41977e-05					C80	1.70965e-05	1000	0.00063957	4.0469e-05	4.54107e-06	1000	2.81043e-05
																			1.96773e-05	1000	0.000176423	2.85744e-05						1.74613e-05	1000	0.000702731	3.77595e-05
																			2.57712e-05	1000	0.000143986	3.13028e-05						1.8109e-05	1000	0.000663922	4.12459e-05
2015.02.05	2.48743e-05	>0.0005	0.000338844	2.41367e-05
C80	2.20841e-05	#Intersect	0.000344634	2.38017e-05
	2.11925e-05	>0.0005	0.000314198	2.39663e-05
	1.51e-05	>0.0005	0.00034302	2.16538e-05
2015.02.12	2.41057e-05	>0.0005	0.000285266	3.03114e-05
C80	2.45421e-05	>0.0005	0.00028508	3.9754e-05
	2.25889e-05	>0.0005	0.00023555	2.83557e-05
	2.52034e-05	#Intersect	0.000307439	3.51497e-05
2015.02.19
C80
									2015.02.20	1.08268e-05		0.000481262	3.13677e-05														2015.02.20	2.01542e-05		0.000655615	3.62951e-05
									C80	9.76349e-06		0.000375176	3.21694e-05														C80	1.83536e-05		0.000583502	3.67433e-05
										1.27865e-05		0.000478635	3.06642e-05															1.74718e-05		0.000511678	4.31798e-05
										1.32665e-05		0.000434076	2.97579e-05															1.71349e-05		0.00045826	4.41075e-05
												0.000694062																		0.000706668
												0.000642849																		0.000695658
												0.000678869																		0.000668115
												0.000608573																		0.000616931
Average	2.16657e-05	1000	0.000306754	2.94029e-05	#DIV/0!	#DIV/0!	#DIV/0!	#DIV/0!		1.24989e-05	1000	0.000580489	3.60889e-05	2.22925e-06	1000	2.21307e-05			2.65169e-05	1000	0.000159025	3.51012e-05	#DIV/0!	#DIV/0!	#DIV/0!			1.79611e-05	1000	0.000629261	4.01008e-05	5.2693e-06	1000	2.75091e-05
SD	3.90384e-06	#DIV/0!	3.74876e-05	6.76599e-06	#DIV/0!	#DIV/0!	#DIV/0!	#DIV/0!		2.73121e-06	0	0.000108627	5.93421e-06	1.15483e-06	0	1.49732e-06			4.03779e-06	0	1.87835e-05	5.57907e-06	#DIV/0!	#DIV/0!	#DIV/0!			9.93393e-07	0	7.68661e-05	2.90411e-06	1.02987e-06	0	8.41738e-07
Count	9	1	8	10	0	0	0	0		24	16	12	24	8	8	4			10	8	4	10	0	0	0			8	4	12	8	2	2	2
SEM	1.30128e-06	#DIV/0!	1.32539e-05	2.13959e-06	#DIV/0!	#DIV/0!	#DIV/0!	#DIV/0!		5.57505e-07	0	3.13579e-05	1.21132e-06	4.08293e-07	0	7.48661e-07			1.27686e-06	0	9.39176e-06	1.76426e-06	#DIV/0!	#DIV/0!	#DIV/0!			3.51217e-07	0	2.21893e-05	1.02676e-06	7.2823e-07	0	5.95199e-07

## Sheet: EBSS
EBSS									EBSS									EBSS									EBSS
U-87 MG									CCF-STTG-1									IMR-90									H4
Dates	Uptake				Release				Dates	Uptake				Release				Dates	Uptake				Release				Dates	Uptake				Release
	S4CPG	R4CPG	G	SAS	S4CPG	R4CPG	SAS			S4CPG	R4CPG	G	SAS	S4CPG	R4CPG	SAS			S4CPG	R4CPG	G	SAS	S4CPG	R4CPG	SAS			S4CPG	R4CPG	G	SAS	S4CPG	R4CPG	SAS
									2011.09.01					2.94509e-06	100	1.59598e-05
														3.33164e-06	100	1.67882e-05
														3.20831e-06	100	1.47737e-05
														3.2389e-06	100	1.45588e-05
														2.93956e-06	100
														2.84133e-06	100
														2.20876e-06	100
														2.52281e-06	100
									2011.09.22					3.25239e-06	100
														3.01116e-06	100
														4.73648e-06	100
														4.3359e-06	100
									2012.03.15					4.37068e-06	100	2.25725e-05
														5.23569e-06	100	2.22602e-05
														3.08695e-06	100	2.56623e-05
														3.80297e-06	100	2.72137e-05
									2012.04.05					1.57941e-06
														1.53808e-06
														5.63972e-06
														3.99386e-06
									2012.08.09					3.14571e-06
														2.65981e-06
														3.18884e-06
														2.48907e-06
									2012.08.15					9.89757e-07
														1.4701e-06
														2.00408e-06
														2.14804e-06
														2.06166e-06
														1.79388e-06
														2.00787e-06
														1.86963e-06
														2.47647e-06
														2.56324e-06
														2.53677e-06
														2.31331e-06
									2012.08.16					1.34442e-06
														1.28516e-06
														1.33568e-06
														1.2106e-06
														1.60068e-06
														1.31251e-06
														1.70837e-06
														1.47993e-06
									2012.08.23					1.31316e-06
														1.49032e-06
														9.76803e-07
														9.90937e-07
									2012.11.15					2.70045e-06		2.1602e-05
														2.85397e-06		2.52771e-05
														2.39569e-06		2.10968e-05
														2.64485e-06		2.5081e-05
									2012.12.19					2.70337e-06		2.04662e-05
														2.66174e-06		2.18545e-05
														2.38716e-06		2.12032e-05
														2.59119e-06		2.18991e-05
									2013.01.25					1.49515e-06		1.80854e-05
														1.5371e-06		1.79106e-05
														1.47746e-06		1.82207e-05
														1.50935e-06		1.95231e-05
									2013.02.01					2.2583e-06		2.08124e-05
														2.13859e-06		2.10967e-05
														2.33941e-06		2.65187e-05
														2.22489e-06		2.63736e-05
									2013.02.20					1.59153e-06		1.40483e-05
														1.51012e-06		1.47155e-05
														1.90207e-06		1.60792e-05
														1.91463e-06		1.79283e-05
									2013.02.27	2.14171e-05			5.01074e-05
									C80	1.67799e-05			5.56624e-05
									2013.03.06	2.40006e-05			5.06226e-05
									C80	2.56598e-05			5.83735e-05
									2013.03.13	2.72999e-05			4.59955e-05
									C80	2.18657e-05			5.41e-05
									2013.03.20	2.79265e-05			3.34504e-05
									C80	2.76797e-05			4.8804e-05
									2013.03.27					1.86086e-06
														1.79929e-06
														1.01954e-06
														1.02122e-06
														1.12074e-06
														1.17761e-06
														1.14142e-06
														1.04578e-06
														2.32587e-06
														2.06032e-06
														2.02363e-06
														2.07041e-06
									2013.04.03					2.03536e-06
														1.99933e-06
														1.85576e-06
														1.77238e-06
														2.87631e-06
														2.65392e-06
														2.76416e-06
														2.36247e-06
									2013.04.17					2.96021e-06	100	1.64243e-05
														3.1884e-06	100	1.71021e-05
														2.9455e-06	100	1.52139e-05
														3.36062e-06	100	1.60901e-05
									2013.05.08					1.85187e-06
														1.94703e-06
														1.50215e-06
														1.62449e-06
														1.61904e-06
														1.7164e-06
														1.75649e-06
														2.04614e-06
									2013.05.22					1.67073e-06		1.41086e-05
														1.48711e-06		1.56836e-05
														1.58919e-06		1.70267e-05
														1.43629e-06		1.71503e-05
									2013.06.05					1.65896e-06		1.33342e-05
														1.53208e-06		1.37791e-05
														1.63953e-06		1.3041e-05
														1.51404e-06		1.55567e-05
									2013.06.26					1.68116e-06
														1.93389e-06
														2.48006e-06
														2.59737e-06
									2013.07.17					1.63146e-06
														1.64991e-06
														2.00803e-06
														2.02016e-06
														1.85866e-06
														1.82492e-06
														1.90634e-06
														1.96362e-06
														1.55482e-06
														1.65842e-06
														1.55547e-06
														1.67877e-06
									2013.07.24					1.89497e-06
														1.82758e-06
														1.18854e-06
														1.30404e-06
									2013.09.05					1.82031e-06
														1.74691e-06
														1.76123e-06
														1.99329e-06
														1.77494e-06
														2.14188e-06
														2.43321e-06
														2.34119e-06
														2.35144e-06
														2.44198e-06
														3.04248e-06
														2.72321e-06
									2013.09.18					1.90435e-06
														1.96914e-06
														2.79636e-06
														2.54133e-06
														1.54323e-06
														1.71538e-06
														1.68369e-06
														2.16248e-06
									2013.10.16					2.11152e-06
														1.91742e-06
														2.05711e-06
														2.00285e-06
									2013.11.27					1.7107e-06		1.55333e-05
														1.67277e-06		1.64983e-05
														1.69091e-06		1.55393e-05
														1.56532e-06		1.68072e-05
									2014.01.29					2.49493e-06
														2.43123e-06
														2.07768e-06
														2.08617e-06
									2014.02.26					2.10512e-06
														2.40765e-06
														2.00769e-06
														2.14623e-06
									2014.04.30					2.46542e-06		1.77906e-05
														2.47853e-06		1.88247e-05
														1.85697e-06		2.53447e-05
														1.87636e-06		2.56124e-05
									2014.06.06					2.31603e-06	100			2014.06.06					6.80488e-06	1000
														2.56827e-06	100								2.38763e-06	1000
														2.64832e-06	100								5.85776e-06	1000
														2.81342e-06	100								2.10777e-06	1000
									2014.06.11	1.93935e-05	1000		2.7439e-05	2.09609e-06	100			2014.06.11	4.90939e-05	1000		4.93693e-05	6.43736e-06	1000
									C80	2.40302e-05	1000		2.8712e-05	1.96842e-06	100			C80	5.0428e-05	1000		5.4647e-05	6.09548e-06	1000
										1.95592e-05	1000		2.67167e-05	1.67713e-06	100				4.96023e-05	1000		5.12708e-05	6.33535e-06	1000
										2.33501e-05	1000		3.12218e-05	1.93688e-06	100				5.50643e-05	1000		5.371e-05	6.61515e-06	1000
										2.03352e-05			2.09026e-05						4.7671e-05			5.30369e-05
										2.34915e-05			2.51149e-05						5.83972e-05			5.39725e-05
									2014.06.19					1.54021e-06	100
														1.78296e-06	100
														1.62862e-06	100
														1.90424e-06	100
									2014.07.03					1.53418e-06	100
														1.58009e-06	100
														1.37591e-06	100
														1.63572e-06	100												2014.07.10					6.49116e-06	1000
									2014.07.10					3.24418e-06	100																	5.79235e-06	1000
														3.25884e-06	100																	5.85264e-06	1000
														2.35316e-06	100																	5.15674e-06	1000
														2.35507e-06	100
									2014.09.04							1.54551e-05
																1.54067e-05
																2.37477e-05
																2.30845e-05
									2014.12.10					1.54011e-06		1.54135e-05
									C10					1.46711e-06		1.70115e-05
														1.78355e-06		1.84346e-05
														1.81606e-06		1.85332e-05
									2014.12.17					3.00547e-06		1.85727e-05
														2.7504e-06		1.915e-05
														2.82538e-06		2.1275e-05
														2.66308e-06		2.17676e-05
									2015.01.14					1.6941e-06		2.14089e-05
														1.5531e-06		2.18114e-05
														1.68618e-06		2.53208e-05
														1.57825e-06		2.47462e-05
																		2015.01.21	3.51844e-05	1000	0.000244936	4.24445e-05					2015.01.21	1.48677e-05	1000	0.000544593	3.39414e-05	1.32459e-05	1000	2.14367e-05
																		C80	4.93081e-05	1000	0.000206872	3.95012e-05					C80	1.3257e-05	1000	0.000484558	3.58328e-05	1.22636e-05	1000	2.2042e-05
																			3.39851e-05	1000	0.000281286	4.49885e-05						1.56355e-05	1000	0.000566574	3.46724e-05
																			4.69264e-05	1000	0.000360705	4.11214e-05						1.6244e-05	1000	0.000474469	3.75115e-05
2015.02.05	1.91406e-05	>0.0005	0.000218139	2.40617e-05
C80	2.14375e-05	>0.0005	0.000256852	2.75671e-05
	2.17247e-05	>0.0005	0.000131524	2.02673e-05
	2.18972e-05	#Intersect	0.000233101	2.94625e-05
2015.02.12	1.50606e-05	>0.0005	0.000230099	2.82756e-05
C80	1.51007e-05	#Intersect	0.000200824	3.1387e-05
	1.69814e-05	>0.0005	0.000262854	2.50221e-05
	1.89803e-05	>0.0005	0.000220429	2.82301e-05
2015.02.19					1.95493e-06	>0.0001	1.80467e-05											2015.02.19					1.65986e-06	<3e-008	5.27913e-06
C80					1.82139e-06	#Intersect	1.73266e-05											C80					1.70073e-06	#Intersect	4.46746e-06
									2015.02.20	1.71971e-05		0.000422852	2.75149e-05														2015.02.20	2.50995e-05		0.000537274	3.97116e-05
									C80	2.25885e-05		0.000342233	3.01223e-05														C80	2.26884e-05		0.000410347	4.35422e-05
										1.51902e-05		0.000560849	2.56271e-05															2.62512e-05		0.000503605	3.84791e-05
										1.84288e-05		0.000599516	2.92529e-05															2.44408e-05		0.000512075	4.16865e-05
												0.00055471																		0.000504436
												0.000555742																		0.000421194
												0.000553215																		0.000527724
												0.000559454																		0.000507903
2015.02.24					3.49961e-06	>0.0001	1.68622e-05
C80					3.33622e-06	#Intersect	1.61286e-05
Average	1.87904e-05	#DIV/0!	0.000219228	2.67842e-05	2.65304e-06	#DIV/0!	1.7091e-05		C80	2.20108e-05	1000	0.000518571	3.72078e-05	2.12653e-06	100	1.91747e-05			4.75661e-05	1000	0.00027345	4.84062e-05	4.6002e-06	1000	4.8733e-06			1.98105e-05	1000	0.000499563	3.81722e-05	8.13373e-06	1000	2.17393e-05
SD	2.83411e-06	#DIV/0!	4.08181e-05	3.51066e-06	8.87396e-07	#DIV/0!	8.05691e-07			3.80948e-06	0	8.7958e-05	1.26334e-05	7.34494e-07	0	3.89234e-06			7.66965e-06	0	6.56264e-05	5.85214e-06	2.29211e-06	0	5.73933e-07			5.30106e-06	0	4.66667e-05	3.37446e-06	3.61762e-06	0	4.27954e-07
Count	8	0	8	8	4	0	4			18	4	8	18	200	40	64			10	8	4	10	10	8	2			8	4	12	8	6	6	2
SEM	1.00201e-06	#DIV/0!	1.44314e-05	1.24121e-06	4.43698e-07	#DIV/0!	4.02846e-07			8.97902e-07	0	3.10978e-05	2.97771e-06	5.19366e-08	0	4.86543e-07			2.42536e-06	0	3.28132e-05	1.85061e-06	7.2483e-07	0	4.05832e-07			1.87421e-06	0	1.34715e-05	1.19305e-06	1.47689e-06	0	3.02609e-07
