# Supplementary material for: High-Throughput Assay Development for Cystine-Glutamate Antiporter (xc -) Highlights Faster Cystine Uptake than Glutamate Release in Glioma Cells
Source: PLoS One. 2015 Aug 7;10(8):e0127785. doi: 10.1371/journal.pone.0127785 (PMC4529246; doi:10.1371/journal.pone.0127785)
Supplement: S3 File — (XLSX) [file pone.0127785.s010.xlsx]

## Sheet: dataFitInfo
___FRIC50 Plate 2B!H39	___GDIC50 Plate 2B!H39	___FRIC50 Plate 1B!G39	___GDIC50 Plate 1B!G39	___FRIC50 Plate 2A!I39	___GDIC50 Plate 2A!I39	___FRIC50 Plate 1A!H39	___GDIC50 Plate 1A!H39	___FRIC50 Plate 2B!I39	___GDIC50 Plate 2B!I39	___FRIC50 Plate 2A!J39	___GDIC50 Plate 2A!J39	___FRIC50 Plate 1B!H39	___GDIC50 Plate 1B!H39	___FRIC50 Plate 1A!I39	___GDIC50 Plate 1A!I39	___FRIC50 Plate 2B!J39	___GDIC50 Plate 2B!J39	___FRIC50 Plate 2A!K39	___GDIC50 Plate 2A!K39	___FRIC50 Plate 1A!J39	___GDIC50 Plate 1A!J39	___FRIC50 Plate 1B!I39	___GDIC50 Plate 1B!I39	___FRIC50 Plate 2B!K39	___GDIC50 Plate 2B!K39	___FRIC50 Plate 2A!L39	___GDIC50 Plate 2A!L39	___FRIC50 Plate 2A!E40	___GDIC50 Plate 2A!E40	___FRIC50 Plate 1B!J39	___GDIC50 Plate 1B!J39	___FRIC50 Plate 1A!K39	___GDIC50 Plate 1A!K39	___FRIC50 Plate 1A!E40	___GDIC50 Plate 1A!E40	___FRIC50 Plate 2B!L39	___GDIC50 Plate 2B!L39	___FRIC50 Plate 2B!E40	___GDIC50 Plate 2B!E40	___FRIC50 Plate 2A!M39	___GDIC50 Plate 2A!M39	___FRIC50 Plate 1A!L39	___GDIC50 Plate 1A!L39	___FRIC50 Plate 2A!F40	___GDIC50 Plate 2A!F40	___FRIC50 Plate 1B!K39	___GDIC50 Plate 1B!K39	___FRIC50 Plate 2B!M39	___GDIC50 Plate 2B!M39
__FIFitSucessful	__FIReturnInfoCode	__FIFitSucessful	__FIReturnInfoCode	__FIFitSucessful	__FIReturnInfoCode	__FIFitSucessful	__FIReturnInfoCode	__FIFitSucessful	__FIReturnInfoCode	__FIFitSucessful	__FIReturnInfoCode	__FIFitSucessful	__FIReturnInfoCode	__FIFitSucessful	__FIReturnInfoCode	__FIFitSucessful	__FIReturnInfoCode	__FIFitSucessful	__FIReturnInfoCode	__FIFitSucessful	__FIReturnInfoCode	__FIFitSucessful	__FIReturnInfoCode	__FIFitSucessful	__FIReturnInfoCode	__FIFitSucessful	__FIReturnInfoCode	__FIFitSucessful	__FIReturnInfoCode	__FIFitSucessful	__FIReturnInfoCode	__FIFitSucessful	__FIReturnInfoCode	__FIFitSucessful	__FIReturnInfoCode	__FIFitSucessful	__FIReturnInfoCode	__FIFitSucessful	__FIReturnInfoCode	__FIFitSucessful	__FIReturnInfoCode	__FIFitSucessful	__FIReturnInfoCode	__FIFitSucessful	__FIReturnInfoCode	__FIFitSucessful	__FIReturnInfoCode	__FIFitSucessful	__FIReturnInfoCode
1	0	1	0	0	0	1	0	1	0	1	0	1	0	1	0	1	0	1	0	0	0	1	0	0	0	0	0	1	0	0	0	1	0	1	0	0	0	1	0	0	0	0	0	1	0	1	0	0	0
__FIResult	__FIGraphTitle	__FIResult	__FIGraphTitle	__FIResult	__FIGraphTitle	__FIResult	__FIGraphTitle	__FIResult	__FIGraphTitle	__FIResult	__FIGraphTitle	__FIResult	__FIGraphTitle	__FIResult	__FIGraphTitle	__FIResult	__FIGraphTitle	__FIResult	__FIGraphTitle	__FIResult	__FIGraphTitle	__FIResult	__FIGraphTitle	__FIResult	__FIGraphTitle	__FIResult	__FIGraphTitle	__FIResult	__FIGraphTitle	__FIResult	__FIGraphTitle	__FIResult	__FIGraphTitle	__FIResult	__FIGraphTitle	__FIResult	__FIGraphTitle	__FIResult	__FIGraphTitle	__FIResult	__FIGraphTitle	__FIResult	__FIGraphTitle	__FIResult	__FIGraphTitle	__FIResult	__FIGraphTitle	__FIResult	__FIGraphTitle
1.37273e-07	'[Gln 122005 IC50.xls]IC50 Plate 2B'!H38	2.92551e-07	'[Gln 122005 IC50.xls]IC50 Plate 1B'!G38	#NoFit!	'[Gln 122005 IC50.xls]IC50 Plate 2A'!I38	4.74495e-05	'[Gln 122005 IC50.xls]IC50 Plate 1A'!H38	6.47387e-05	'[Gln 122005 IC50.xls]IC50 Plate 2B'!I38	3.37721e-05	'[Gln 122005 IC50.xls]IC50 Plate 2A'!J38	1.98956e-05	'[Gln 122005 IC50.xls]IC50 Plate 1B'!H38	5.63678e-05	'[Gln 122005 IC50.xls]IC50 Plate 1A'!I38	2.98879e-05	'[Gln 122005 IC50.xls]IC50 Plate 2B'!J38	6.11406e-05	'[Gln 122005 IC50.xls]IC50 Plate 2A'!K38	>0.0001	'[Gln 122005 IC50.xls]IC50 Plate 1A'!J38	2.76651e-05	'[Gln 122005 IC50.xls]IC50 Plate 1B'!I38	#NoFit!	'[Gln 122005 IC50.xls]IC50 Plate 2B'!K38	<3E-008	'[Gln 122005 IC50.xls]IC50 Plate 2A'!L38	4.87037e-07	'[Gln 122005 IC50.xls]IC50 Plate 2A'!E38	>0.0001	'[Gln 122005 IC50.xls]IC50 Plate 1B'!J38	5.14781e-05	'[Gln 122005 IC50.xls]IC50 Plate 1A'!K38	2.24613e-07	'[Gln 122005 IC50.xls]IC50 Plate 1A'!E38	>0.0001	'[Gln 122005 IC50.xls]IC50 Plate 2B'!L38	5.13528e-07	'[Gln 122005 IC50.xls]IC50 Plate 2B'!E38	#NoFit!	'[Gln 122005 IC50.xls]IC50 Plate 2A'!M38	>0.0001	'[Gln 122005 IC50.xls]IC50 Plate 1A'!L38	1.47589e-07	'[Gln 122005 IC50.xls]IC50 Plate 2A'!F38	2.66685e-05	'[Gln 122005 IC50.xls]IC50 Plate 1B'!K38	#NoFit!	'[Gln 122005 IC50.xls]IC50 Plate 2B'!M38
__FINumDataPoints	__FIDataTitle	__FINumDataPoints	__FIDataTitle	__FINumDataPoints	__FIDataTitle	__FINumDataPoints	__FIDataTitle	__FINumDataPoints	__FIDataTitle	__FINumDataPoints	__FIDataTitle	__FINumDataPoints	__FIDataTitle	__FINumDataPoints	__FIDataTitle	__FINumDataPoints	__FIDataTitle	__FINumDataPoints	__FIDataTitle	__FINumDataPoints	__FIDataTitle	__FINumDataPoints	__FIDataTitle	__FINumDataPoints	__FIDataTitle	__FINumDataPoints	__FIDataTitle	__FINumDataPoints	__FIDataTitle	__FINumDataPoints	__FIDataTitle	__FINumDataPoints	__FIDataTitle	__FINumDataPoints	__FIDataTitle	__FINumDataPoints	__FIDataTitle	__FINumDataPoints	__FIDataTitle	__FINumDataPoints	__FIDataTitle	__FINumDataPoints	__FIDataTitle	__FINumDataPoints	__FIDataTitle	__FINumDataPoints	__FIDataTitle	__FINumDataPoints	__FIDataTitle
8	'[Gln 122005 IC50.xls]IC50 Plate 2B'!H38	8	'[Gln 122005 IC50.xls]IC50 Plate 1B'!G38	8	'[Gln 122005 IC50.xls]IC50 Plate 2A'!I38	8	'[Gln 122005 IC50.xls]IC50 Plate 1A'!H38	8	'[Gln 122005 IC50.xls]IC50 Plate 2B'!I38	8	'[Gln 122005 IC50.xls]IC50 Plate 2A'!J38	8	'[Gln 122005 IC50.xls]IC50 Plate 1B'!H38	8	'[Gln 122005 IC50.xls]IC50 Plate 1A'!I38	8	'[Gln 122005 IC50.xls]IC50 Plate 2B'!J38	8	'[Gln 122005 IC50.xls]IC50 Plate 2A'!K38	8	'[Gln 122005 IC50.xls]IC50 Plate 1A'!J38	8	'[Gln 122005 IC50.xls]IC50 Plate 1B'!I38	8	'[Gln 122005 IC50.xls]IC50 Plate 2B'!K38	8	'[Gln 122005 IC50.xls]IC50 Plate 2A'!L38	8	'[Gln 122005 IC50.xls]IC50 Plate 2A'!E38	8	'[Gln 122005 IC50.xls]IC50 Plate 1B'!J38	8	'[Gln 122005 IC50.xls]IC50 Plate 1A'!K38	8	'[Gln 122005 IC50.xls]IC50 Plate 1A'!E38	8	'[Gln 122005 IC50.xls]IC50 Plate 2B'!L38	8	'[Gln 122005 IC50.xls]IC50 Plate 2B'!E38	8	'[Gln 122005 IC50.xls]IC50 Plate 2A'!M38	8	'[Gln 122005 IC50.xls]IC50 Plate 1A'!L38	8	'[Gln 122005 IC50.xls]IC50 Plate 2A'!F38	8	'[Gln 122005 IC50.xls]IC50 Plate 1B'!K38	8	'[Gln 122005 IC50.xls]IC50 Plate 2B'!M38
__FIModelNumber	__FILabelX	__FIModelNumber	__FILabelX	__FIModelNumber	__FILabelX	__FIModelNumber	__FILabelX	__FIModelNumber	__FILabelX	__FIModelNumber	__FILabelX	__FIModelNumber	__FILabelX	__FIModelNumber	__FILabelX	__FIModelNumber	__FILabelX	__FIModelNumber	__FILabelX	__FIModelNumber	__FILabelX	__FIModelNumber	__FILabelX	__FIModelNumber	__FILabelX	__FIModelNumber	__FILabelX	__FIModelNumber	__FILabelX	__FIModelNumber	__FILabelX	__FIModelNumber	__FILabelX	__FIModelNumber	__FILabelX	__FIModelNumber	__FILabelX	__FIModelNumber	__FILabelX	__FIModelNumber	__FILabelX	__FIModelNumber	__FILabelX	__FIModelNumber	__FILabelX	__FIModelNumber	__FILabelX	__FIModelNumber	__FILabelX
205	[M]	205	[M]	205	[M]	205	[M]	205	[M]	205	[M]	205	[M]	205	[M]	205	[M]	205	[M]	205	[M]	205	[M]	205	[M]	205	[M]	205	[M]	205	[M]	205	[M]	205	[M]	205	[M]	205	[M]	205	[M]	205	[M]	205	[M]	205	[M]	205	[M]
__FIKnownX	__FILabelY	__FIKnownX	__FILabelY	__FIKnownX	__FILabelY	__FIKnownX	__FILabelY	__FIKnownX	__FILabelY	__FIKnownX	__FILabelY	__FIKnownX	__FILabelY	__FIKnownX	__FILabelY	__FIKnownX	__FILabelY	__FIKnownX	__FILabelY	__FIKnownX	__FILabelY	__FIKnownX	__FILabelY	__FIKnownX	__FILabelY	__FIKnownX	__FILabelY	__FIKnownX	__FILabelY	__FIKnownX	__FILabelY	__FIKnownX	__FILabelY	__FIKnownX	__FILabelY	__FIKnownX	__FILabelY	__FIKnownX	__FILabelY	__FIKnownX	__FILabelY	__FIKnownX	__FILabelY	__FIKnownX	__FILabelY	__FIKnownX	__FILabelY	__FIKnownX	__FILabelY
0.0001	% Inhibition	0.0001	% Inhibition	0.0001	% Inhibition	0.0001	% Inhibition	0.0001	% Inhibition	0.0001	% Inhibition	0.0001	% Inhibition	0.0001	% Inhibition	0.0001	% Inhibition	0.0001	% Inhibition	0.0001	% Inhibition	0.0001	% Inhibition	0.0001	% Inhibition	0.0001	% Inhibition	0.0001	% Inhibition	0.0001	% Inhibition	0.0001	% Inhibition	0.0001	% Inhibition	0.0001	% Inhibition	0.0001	% Inhibition	0.0001	% Inhibition	0.0001	% Inhibition	1e-05	% Inhibition	0.0001	% Inhibition	0.0001	% Inhibition
3e-05	__FIKnownXRange	3e-05	__FIKnownXRange	3e-05	__FIKnownXRange	3e-05	__FIKnownXRange	3e-05	__FIKnownXRange	3e-05	__FIKnownXRange	3e-05	__FIKnownXRange	3e-05	__FIKnownXRange	3e-05	__FIKnownXRange	3e-05	__FIKnownXRange	3e-05	__FIKnownXRange	3e-05	__FIKnownXRange	3e-05	__FIKnownXRange	3e-05	__FIKnownXRange	3e-05	__FIKnownXRange	3e-05	__FIKnownXRange	3e-05	__FIKnownXRange	3e-05	__FIKnownXRange	3e-05	__FIKnownXRange	3e-05	__FIKnownXRange	3e-05	__FIKnownXRange	3e-05	__FIKnownXRange	3e-06	__FIKnownXRange	3e-05	__FIKnownXRange	3e-05	__FIKnownXRange
1e-05	IC50 Plate 2B	1e-05	IC50 Plate 1B	1e-05	IC50 Plate 2A	1e-05	IC50 Plate 1A	1e-05	IC50 Plate 2B	1e-05	IC50 Plate 2A	1e-05	IC50 Plate 1B	1e-05	IC50 Plate 1A	1e-05	IC50 Plate 2B	1e-05	IC50 Plate 2A	1e-05	IC50 Plate 1A	1e-05	IC50 Plate 1B	1e-05	IC50 Plate 2B	1e-05	IC50 Plate 2A	1e-05	IC50 Plate 2A	1e-05	IC50 Plate 1B	1e-05	IC50 Plate 1A	1e-05	IC50 Plate 1A	1e-05	IC50 Plate 2B	1e-05	IC50 Plate 2B	1e-05	IC50 Plate 2A	1e-05	IC50 Plate 1A	1e-06	IC50 Plate 2A	1e-05	IC50 Plate 1B	1e-05	IC50 Plate 2B
3e-06	28	3e-06	28	3e-06	28	3e-06	28	3e-06	28	3e-06	28	3e-06	28	3e-06	28	3e-06	28	3e-06	28	3e-06	28	3e-06	28	3e-06	28	3e-06	28	3e-06	28	3e-06	28	3e-06	28	3e-06	28	3e-06	28	3e-06	28	3e-06	28	3e-06	28	3e-07	28	3e-06	28	3e-06	28
1e-06	35	1e-06	35	1e-06	35	1e-06	35	1e-06	35	1e-06	35	1e-06	35	1e-06	35	1e-06	35	1e-06	35	1e-06	35	1e-06	35	1e-06	35	1e-06	35	1e-06	35	1e-06	35	1e-06	35	1e-06	35	1e-06	35	1e-06	35	1e-06	35	1e-06	35	1e-07	35	1e-06	35	1e-06	35
3e-07	3	3e-07	3	3e-07	3	3e-07	3	3e-07	3	3e-07	3	3e-07	3	3e-07	3	3e-07	3	3e-07	3	3e-07	3	3e-07	3	3e-07	3	3e-07	3	3e-07	3	3e-07	3	3e-07	3	3e-07	3	3e-07	3	3e-07	3	3e-07	3	3e-07	3	3e-08	2	3e-07	3	3e-07	3
1e-07	3	1e-07	3	1e-07	3	1e-07	3	1e-07	3	1e-07	3	1e-07	3	1e-07	3	1e-07	3	1e-07	3	1e-07	3	1e-07	3	1e-07	3	1e-07	3	1e-07	3	1e-07	3	1e-07	3	1e-07	3	1e-07	3	1e-07	3	1e-07	3	1e-07	3	1e-08	2	1e-07	3	1e-07	3
3e-08	1	3e-08	1	3e-08	1	3e-08	1	3e-08	1	3e-08	1	3e-08	1	3e-08	1	3e-08	1	3e-08	1	3e-08	1	3e-08	1	3e-08	1	3e-08	1	3e-08	1	3e-08	1	3e-08	1	3e-08	1	3e-08	1	3e-08	1	3e-08	1	3e-08	1	3e-09	1	3e-08	1	3e-08	1
__FIKnownY	__FIKnownYRange	__FIKnownY	__FIKnownYRange	__FIKnownY	__FIKnownYRange	__FIKnownY	__FIKnownYRange	__FIKnownY	__FIKnownYRange	__FIKnownY	__FIKnownYRange	__FIKnownY	__FIKnownYRange	__FIKnownY	__FIKnownYRange	__FIKnownY	__FIKnownYRange	__FIKnownY	__FIKnownYRange	__FIKnownY	__FIKnownYRange	__FIKnownY	__FIKnownYRange	__FIKnownY	__FIKnownYRange	__FIKnownY	__FIKnownYRange	__FIKnownY	__FIKnownYRange	__FIKnownY	__FIKnownYRange	__FIKnownY	__FIKnownYRange	__FIKnownY	__FIKnownYRange	__FIKnownY	__FIKnownYRange	__FIKnownY	__FIKnownYRange	__FIKnownY	__FIKnownYRange	__FIKnownY	__FIKnownYRange	__FIKnownY	__FIKnownYRange	__FIKnownY	__FIKnownYRange	__FIKnownY	__FIKnownYRange
105.343	IC50 Plate 2B	96.351	IC50 Plate 1B	60.9391	IC50 Plate 2A	65.8223	IC50 Plate 1A	59.2344	IC50 Plate 2B	71.1652	IC50 Plate 2A	76.1663	IC50 Plate 1B	63.825	IC50 Plate 1A	74.395	IC50 Plate 2B	67.252	IC50 Plate 2A	20.1214	IC50 Plate 1A	77.0423	IC50 Plate 1B	56.3656	IC50 Plate 2B	-3.99862	IC50 Plate 2A	107.935	IC50 Plate 2A	32.0456	IC50 Plate 1B	69.5034	IC50 Plate 1A	101.4	IC50 Plate 1A	7.76794	IC50 Plate 2B	105.419	IC50 Plate 2B	58.7794	IC50 Plate 2A	23.9788	IC50 Plate 1A	103.8	IC50 Plate 2A	78.3752	IC50 Plate 1B	58.8924	IC50 Plate 2B
102.342	28	88.1819	28	29.3747	28	38.1746	28	34.2896	28	45.9322	28	53.5823	28	34.3368	28	51.92	28	20.6437	28	-11.5011	28	48.022	28	22.6816	28	-23.3433	28	105.351	28	9.99476	28	26.8767	28	102.457	28	-21.3755	28	104.754	28	13.4264	28	-5.29407	28	90.1592	28	55.4675	28	26.1963	28
97.516	35	84.3926	35	24.0955	35	26.4851	35	10.3897	35	34.3955	35	33.8356	35	17.2822	35	30.4899	35	27.7319	35	13.1507	35	26.7328	35	0.985538	35	-4.1832	35	104.557	35	1.73046	35	30.0291	35	102.927	35	-14.7071	35	99.4918	35	21.6959	35	10.9773	35	82.7757	35	20.2014	35	8.1669	35
92.7854	7	60.2661	6	-15.6276	8	-4.35421	7	3.22734	8	-6.509	9	27.7421	7	-3.80596	8	-3.91603	9	-5.54915	10	0.48217	9	20.6393	8	-18.4117	10	-43.1311	11	87.3166	4	0.721223	9	3.55631	10	87.2825	4	-43.7935	11	89.6507	4	-13.0988	12	3.18428	11	56.6567	5	14.7363	10	-2.87112	12
82.6593	7	60.3613	6	-13.2649	8	6.39548	7	-1.27526	8	19.7762	9	19.2112	7	4.02624	8	-13.9471	9	7.96262	10	-19.2941	9	9.97572	8	-7.10774	10	1.02215	11	66.0152	4	-6.97182	9	-11.0899	10	63.1202	4	-3.04211	11	68.0306	4	7.51961	12	6.80667	11	48.4425	5	16.1644	10	-4.84694	12
53.7819	1	49.3169	1	-25.06	1	0.854199	1	-17.6138	1	-26.5921	1	13.0225	1	6.82625	1	-6.67078	1	-15.3138	1	-11.5598	1	19.7634	1	-1.56024	1	-32.6281	1	39.8777	1	10.3566	1	0.89336	1	55.8166	1	-12.6363	1	36.7594	1	-23.694	1	-4.43253	1	34.5616	1	5.57698	1	-4.71396	1
41.9459	__FIError	41.3763	__FIError	9.53161	__FIError	-5.80317	__FIError	-9.97649	__FIError	13.0572	__FIError	12.794	__FIError	-13.8116	__FIError	10.9217	__FIError	2.36964	__FIError	-17.4144	__FIError	11.4039	__FIError	-22.4014	__FIError	9.21781	__FIError	31.8482	__FIError	10.985	__FIError	-12.8326	__FIError	43.1676	__FIError	-16.018	__FIError	16.5642	__FIError	11.6728	__FIError	-13.792	__FIError	40.9483	__FIError	10.7374	__FIError	-17.6138	__FIError
34.4416	0	32.7883	0	-2.09737	0	-21.9179	0	15.2913	0	-4.70005	0	-7.82872	0	-21.5459	0	8.10991	0	11.359	0	-17.0815	0	-7.21937	0	5.50714	0	3.25565	0	21.4375	0	-3.62039	0	-14.6535	0	19.671	0	-29.2028	0	9.66777	0	-7.72727	0	-18.0997	0	32.4573	0	-7.06703	0	-29.4878	0
__FIWeight	0	__FIWeight	0	__FIWeight	0	__FIWeight	0	__FIWeight	0	__FIWeight	0	__FIWeight	0	__FIWeight	0	__FIWeight	0	__FIWeight	0	__FIWeight	0	__FIWeight	0	__FIWeight	0	__FIWeight	0	__FIWeight	0	__FIWeight	0	__FIWeight	0	__FIWeight	0	__FIWeight	0	__FIWeight	0	__FIWeight	0	__FIWeight	0	__FIWeight	0	__FIWeight	0	__FIWeight	0
1	0	1	0	1	0	1	0	1	0	1	0	1	0	1	0	1	0	1	0	1	0	1	0	1	0	1	0	1	0	1	0	1	0	1	0	1	0	1	0	1	0	1	0	1	0	1	0	1	0
1	0	1	0	1	0	1	0	1	0	1	0	1	0	1	0	1	0	1	0	1	0	1	0	1	0	1	0	1	0	1	0	1	0	1	0	1	0	1	0	1	0	1	0	1	0	1	0	1	0
1	0	1	0	1	0	1	0	1	0	1	0	1	0	1	0	1	0	1	0	1	0	1	0	1	0	1	0	1	0	1	0	1	0	1	0	1	0	1	0	1	0	1	0	1	0	1	0	1	0
1	0	1	0	1	0	1	0	1	0	1	0	1	0	1	0	1	0	1	0	1	0	1	0	1	0	1	0	1	0	1	0	1	0	1	0	1	0	1	0	1	0	1	0	1	0	1	0	1	0
1	0	1	0	1	0	1	0	1	0	1	0	1	0	1	0	1	0	1	0	1	0	1	0	1	0	1	0	1	0	1	0	1	0	1	0	1	0	1	0	1	0	1	0	1	0	1	0	1	0
1	0	1	0	1	0	1	0	1	0	1	0	1	0	1	0	1	0	1	0	1	0	1	0	1	0	1	0	1	0	1	0	1	0	1	0	1	0	1	0	1	0	1	0	1	0	1	0	1	0
1	__FIParamReturnCell	1	__FIParamReturnCell	1	__FIParamReturnCell	1	__FIParamReturnCell	1	__FIParamReturnCell	1	__FIParamReturnCell	1	__FIParamReturnCell	1	__FIParamReturnCell	1	__FIParamReturnCell	1	__FIParamReturnCell	1	__FIParamReturnCell	1	__FIParamReturnCell	1	__FIParamReturnCell	1	__FIParamReturnCell	1	__FIParamReturnCell	1	__FIParamReturnCell	1	__FIParamReturnCell	1	__FIParamReturnCell	1	__FIParamReturnCell	1	__FIParamReturnCell	1	__FIParamReturnCell	1	__FIParamReturnCell	1	__FIParamReturnCell	1	__FIParamReturnCell	1	__FIParamReturnCell
1	____FI__NULLVALUE	1	____FI__NULLVALUE	1	____FI__NULLVALUE	1	____FI__NULLVALUE	1	____FI__NULLVALUE	1	____FI__NULLVALUE	1	____FI__NULLVALUE	1	____FI__NULLVALUE	1	____FI__NULLVALUE	1	____FI__NULLVALUE	1	____FI__NULLVALUE	1	____FI__NULLVALUE	1	____FI__NULLVALUE	1	____FI__NULLVALUE	1	____FI__NULLVALUE	1	____FI__NULLVALUE	1	____FI__NULLVALUE	1	____FI__NULLVALUE	1	____FI__NULLVALUE	1	____FI__NULLVALUE	1	____FI__NULLVALUE	1	____FI__NULLVALUE	1	____FI__NULLVALUE	1	____FI__NULLVALUE	1	____FI__NULLVALUE
__FIPointExcluded	____FI__NULLVALUE	__FIPointExcluded	____FI__NULLVALUE	__FIPointExcluded	____FI__NULLVALUE	__FIPointExcluded	____FI__NULLVALUE	__FIPointExcluded	____FI__NULLVALUE	__FIPointExcluded	____FI__NULLVALUE	__FIPointExcluded	____FI__NULLVALUE	__FIPointExcluded	____FI__NULLVALUE	__FIPointExcluded	____FI__NULLVALUE	__FIPointExcluded	____FI__NULLVALUE	__FIPointExcluded	____FI__NULLVALUE	__FIPointExcluded	____FI__NULLVALUE	__FIPointExcluded	____FI__NULLVALUE	__FIPointExcluded	____FI__NULLVALUE	__FIPointExcluded	____FI__NULLVALUE	__FIPointExcluded	____FI__NULLVALUE	__FIPointExcluded	____FI__NULLVALUE	__FIPointExcluded	____FI__NULLVALUE	__FIPointExcluded	____FI__NULLVALUE	__FIPointExcluded	____FI__NULLVALUE	__FIPointExcluded	____FI__NULLVALUE	__FIPointExcluded	____FI__NULLVALUE	__FIPointExcluded	____FI__NULLVALUE	__FIPointExcluded	____FI__NULLVALUE	__FIPointExcluded	____FI__NULLVALUE
0	____FI__NULLVALUE	0	____FI__NULLVALUE	0	____FI__NULLVALUE	0	____FI__NULLVALUE	0	____FI__NULLVALUE	0	____FI__NULLVALUE	0	____FI__NULLVALUE	0	____FI__NULLVALUE	0	____FI__NULLVALUE	0	____FI__NULLVALUE	0	____FI__NULLVALUE	0	____FI__NULLVALUE	0	____FI__NULLVALUE	0	____FI__NULLVALUE	0	____FI__NULLVALUE	0	____FI__NULLVALUE	0	____FI__NULLVALUE	0	____FI__NULLVALUE	0	____FI__NULLVALUE	0	____FI__NULLVALUE	0	____FI__NULLVALUE	0	____FI__NULLVALUE	0	____FI__NULLVALUE	0	____FI__NULLVALUE	0	____FI__NULLVALUE
0	____FI__NULLVALUE	0	____FI__NULLVALUE	0	____FI__NULLVALUE	0	____FI__NULLVALUE	0	____FI__NULLVALUE	0	____FI__NULLVALUE	0	____FI__NULLVALUE	0	____FI__NULLVALUE	0	____FI__NULLVALUE	0	____FI__NULLVALUE	0	____FI__NULLVALUE	0	____FI__NULLVALUE	0	____FI__NULLVALUE	0	____FI__NULLVALUE	0	____FI__NULLVALUE	0	____FI__NULLVALUE	0	____FI__NULLVALUE	0	____FI__NULLVALUE	0	____FI__NULLVALUE	0	____FI__NULLVALUE	0	____FI__NULLVALUE	0	____FI__NULLVALUE	0	____FI__NULLVALUE	0	____FI__NULLVALUE	0	____FI__NULLVALUE
0		0		0		0		0		0		0		0		0		0		0		0		0		0		0		0		0		0		0		0		0		0		0		0		0
0		0		0		0		0		0		0		0		0		0		0		0		0		0		0		0		0		0		0		0		0		0		0		0		0
0		0		0		0		0		0		0		0		0		0		0		0		0		0		0		0		0		0		0		0		0		0		0		0		0
0		0		0		0		0		0		0		0		0		0		0		0		0		0		0		0		0		0		0		0		0		0		0		0		0
0		0		0		0		0		0		0		0		0		0		0		0		0		0		0		0		0		0		0		0		0		0		0		0		0
0		0		0		0		0		0		0		0		0		0		0		0		0		0		0		0		0		0		0		0		0		0		0		0		0
__FICalcNewValue		__FICalcNewValue		__FICalcNewValue		__FICalcNewValue		__FICalcNewValue		__FICalcNewValue		__FICalcNewValue		__FICalcNewValue		__FICalcNewValue		__FICalcNewValue		__FICalcNewValue		__FICalcNewValue		__FICalcNewValue		__FICalcNewValue		__FICalcNewValue		__FICalcNewValue		__FICalcNewValue		__FICalcNewValue		__FICalcNewValue		__FICalcNewValue		__FICalcNewValue		__FICalcNewValue		__FICalcNewValue		__FICalcNewValue		__FICalcNewValue
2		2		2		2		2		2		2		2		2		2		2		2		2		2		2		2		2		2		2		2		2		2		2		2		2
__FIWhereXYValue		__FIWhereXYValue		__FIWhereXYValue		__FIWhereXYValue		__FIWhereXYValue		__FIWhereXYValue		__FIWhereXYValue		__FIWhereXYValue		__FIWhereXYValue		__FIWhereXYValue		__FIWhereXYValue		__FIWhereXYValue		__FIWhereXYValue		__FIWhereXYValue		__FIWhereXYValue		__FIWhereXYValue		__FIWhereXYValue		__FIWhereXYValue		__FIWhereXYValue		__FIWhereXYValue		__FIWhereXYValue		__FIWhereXYValue		__FIWhereXYValue		__FIWhereXYValue		__FIWhereXYValue
50		50		50		50		50		50		50		50		50		50		50		50		50		50		50		50		50		50		50		50		50		50		50		50		50
__FIPermitExtrapolation		__FIPermitExtrapolation		__FIPermitExtrapolation		__FIPermitExtrapolation		__FIPermitExtrapolation		__FIPermitExtrapolation		__FIPermitExtrapolation		__FIPermitExtrapolation		__FIPermitExtrapolation		__FIPermitExtrapolation		__FIPermitExtrapolation		__FIPermitExtrapolation		__FIPermitExtrapolation		__FIPermitExtrapolation		__FIPermitExtrapolation		__FIPermitExtrapolation		__FIPermitExtrapolation		__FIPermitExtrapolation		__FIPermitExtrapolation		__FIPermitExtrapolation		__FIPermitExtrapolation		__FIPermitExtrapolation		__FIPermitExtrapolation		__FIPermitExtrapolation		__FIPermitExtrapolation
0		0		0		0		0		0		0		0		0		0		0		0		0		0		0		0		0		0		0		0		0		0		0		0		0
__FIDetectSuspectData		__FIDetectSuspectData		__FIDetectSuspectData		__FIDetectSuspectData		__FIDetectSuspectData		__FIDetectSuspectData		__FIDetectSuspectData		__FIDetectSuspectData		__FIDetectSuspectData		__FIDetectSuspectData		__FIDetectSuspectData		__FIDetectSuspectData		__FIDetectSuspectData		__FIDetectSuspectData		__FIDetectSuspectData		__FIDetectSuspectData		__FIDetectSuspectData		__FIDetectSuspectData		__FIDetectSuspectData		__FIDetectSuspectData		__FIDetectSuspectData		__FIDetectSuspectData		__FIDetectSuspectData		__FIDetectSuspectData		__FIDetectSuspectData
-1		-1		-1		-1		-1		-1		-1		-1		-1		-1		-1		-1		-1		-1		-1		-1		-1		-1		-1		-1		-1		-1		-1		-1		-1
__FIPreFit		__FIPreFit		__FIPreFit		__FIPreFit		__FIPreFit		__FIPreFit		__FIPreFit		__FIPreFit		__FIPreFit		__FIPreFit		__FIPreFit		__FIPreFit		__FIPreFit		__FIPreFit		__FIPreFit		__FIPreFit		__FIPreFit		__FIPreFit		__FIPreFit		__FIPreFit		__FIPreFit		__FIPreFit		__FIPreFit		__FIPreFit		__FIPreFit
-1		-1		-1		-1		-1		-1		-1		-1		-1		-1		-1		-1		-1		-1		-1		-1		-1		-1		-1		-1		-1		-1		-1		-1		-1
__FIParamValueOrig		__FIParamValueOrig		__FIParamValueOrig		__FIParamValueOrig		__FIParamValueOrig		__FIParamValueOrig		__FIParamValueOrig		__FIParamValueOrig		__FIParamValueOrig		__FIParamValueOrig		__FIParamValueOrig		__FIParamValueOrig		__FIParamValueOrig		__FIParamValueOrig		__FIParamValueOrig		__FIParamValueOrig		__FIParamValueOrig		__FIParamValueOrig		__FIParamValueOrig		__FIParamValueOrig		__FIParamValueOrig		__FIParamValueOrig		__FIParamValueOrig		__FIParamValueOrig		__FIParamValueOrig
0		0		0		0		0		0		0		0		0		0		0		0		0		0		0		0		0		0		0		0		0		0		0		0		0
100		100		100		100		100		100		100		100		100		100		100		100		100		100		100		100		100		100		100		100		100		100		100		100		100
0		0		0		0		0		0		0		0		0		0		0		0		0		0		0		0		0		0		0		0		0		0		0		0		0
0		0		0		0		0		0		0		0		0		0		0		0		0		0		0		0		0		0		0		0		0		0		0		0		0
__FIParamLocked		__FIParamLocked		__FIParamLocked		__FIParamLocked		__FIParamLocked		__FIParamLocked		__FIParamLocked		__FIParamLocked		__FIParamLocked		__FIParamLocked		__FIParamLocked		__FIParamLocked		__FIParamLocked		__FIParamLocked		__FIParamLocked		__FIParamLocked		__FIParamLocked		__FIParamLocked		__FIParamLocked		__FIParamLocked		__FIParamLocked		__FIParamLocked		__FIParamLocked		__FIParamLocked		__FIParamLocked
1		1		1		1		1		1		1		1		1		1		1		1		1		1		0		1		1		0		1		0		1		1		0		1		1
1		1		1		1		1		1		1		1		1		1		1		1		1		1		0		1		1		0		1		0		1		1		0		1		1
0		0		0		0		0		0		0		0		0		0		0		0		0		0		0		0		0		0		0		0		0		0		0		0		0
0		0		0		0		0		0		0		0		0		0		0		0		0		0		0		0		0		0		0		0		0		0		0		0		0
__FIParamValueFitted		__FIParamValueFitted		__FIParamValueFitted		__FIParamValueFitted		__FIParamValueFitted		__FIParamValueFitted		__FIParamValueFitted		__FIParamValueFitted		__FIParamValueFitted		__FIParamValueFitted		__FIParamValueFitted		__FIParamValueFitted		__FIParamValueFitted		__FIParamValueFitted		__FIParamValueFitted		__FIParamValueFitted		__FIParamValueFitted		__FIParamValueFitted		__FIParamValueFitted		__FIParamValueFitted		__FIParamValueFitted		__FIParamValueFitted		__FIParamValueFitted		__FIParamValueFitted		__FIParamValueFitted
0		0		0		0		0		0		0		0		0		0		0		0		0		0		21.1072		0		0		-4.24721		0		5.34441		0		0		34.1485		0		0
100		100		100		100		100		100		100		100		100		100		100		100		100		100		109.061		100		100		110.13		100		105.57		100		100		107.733		100		100
1.37273e-07		2.92551e-07		6.31928e-05		4.74495e-05		6.47387e-05		3.37721e-05		1.98956e-05		5.63678e-05		2.98879e-05		6.11406e-05		0		2.76651e-05		8.08092e-05		0		9.68724e-07		0		5.14781e-05		2.71777e-07		0		6.29544e-07		8.15591e-05		0		6.11007e-07		2.66685e-05		7.291e-05
0.678845		0.383227		1.13744		0.943259		1.06614		0.929958		0.539757		1.05587		1.14613		1.08988		0		0.63033		1.50935		0		1.03976		0		1.01113		0.540138		0		1.0735		1.34973		0		0.909827		0.856057		1.26142
__FIParamStdErr		__FIParamStdErr		__FIParamStdErr		__FIParamStdErr		__FIParamStdErr		__FIParamStdErr		__FIParamStdErr		__FIParamStdErr		__FIParamStdErr		__FIParamStdErr		__FIParamStdErr		__FIParamStdErr		__FIParamStdErr		__FIParamStdErr		__FIParamStdErr		__FIParamStdErr		__FIParamStdErr		__FIParamStdErr		__FIParamStdErr		__FIParamStdErr		__FIParamStdErr		__FIParamStdErr		__FIParamStdErr		__FIParamStdErr		__FIParamStdErr
0		0		0		0		0		0		0		0		0		0		0		0		0		0		3.06722		0		0		47.0195		0		1.32092		0		0		4.00457		0		0
0		0		0		0		0		0		0		0		0		0		0		0		0		0		2.14976		0		0		12.473		0		0.719669		0		0		9.26212		0		0
3.09455e-08		8.26644e-08		0		1.58062e-05		2.05065e-05		1.58912e-05		5.47471e-06		1.86044e-05		8.11844e-06		2.12971e-05		0		9.37279e-06		0		0		1.1872e-07		0		1.79906e-05		4.04791e-07		0		2.65791e-08		0		0		2.38574e-07		6.4513e-06		0
0.107571		0.0489077		0		0.309511		0.378651		0.415071		0.0856115		0.383191		0.346326		0.432082		0		0.142324		0		0		0.128442		0		0.371734		0.328835		0		0.0440727		0		0		0.288114		0.179761		0
__FIParamConfInt95		__FIParamConfInt95		__FIParamConfInt95		__FIParamConfInt95		__FIParamConfInt95		__FIParamConfInt95		__FIParamConfInt95		__FIParamConfInt95		__FIParamConfInt95		__FIParamConfInt95		__FIParamConfInt95		__FIParamConfInt95		__FIParamConfInt95		__FIParamConfInt95		__FIParamConfInt95		__FIParamConfInt95		__FIParamConfInt95		__FIParamConfInt95		__FIParamConfInt95		__FIParamConfInt95		__FIParamConfInt95		__FIParamConfInt95		__FIParamConfInt95		__FIParamConfInt95		__FIParamConfInt95
0		0		0		0		0		0		0		0		0		0		0		0		0		0		8.51584		0		0		130.545		0		3.6674		0		0		11.1183		0		0
0		0		0		0		0		0		0		0		0		0		0		0		0		0		5.96859		0		0		34.6301		0		1.99809		0		0		25.7154		0		0
7.57205e-08		2.02272e-07		0		3.86762e-05		5.01772e-05		3.88841e-05		1.33961e-05		4.5523e-05		1.9865e-05		5.21119e-05		0		2.29343e-05		0		0		3.29615e-07		0		4.40213e-05		1.12386e-06		0		7.37942e-08		0		0		6.62377e-07		1.57857e-05		0
0.263216		0.119672		0		0.757343		0.926522		1.01564		0.209483		0.937629		0.847426		1.05726		0		0.348253		0		0		0.356606		0		0.909596		0.912977		0		0.122364		0		0		0.799921		0.439858		0
__FIReturnnInfoValue		__FIReturnnInfoValue		__FIReturnnInfoValue		__FIReturnnInfoValue		__FIReturnnInfoValue		__FIReturnnInfoValue		__FIReturnnInfoValue		__FIReturnnInfoValue		__FIReturnnInfoValue		__FIReturnnInfoValue		__FIReturnnInfoValue		__FIReturnnInfoValue		__FIReturnnInfoValue		__FIReturnnInfoValue		__FIReturnnInfoValue		__FIReturnnInfoValue		__FIReturnnInfoValue		__FIReturnnInfoValue		__FIReturnnInfoValue		__FIReturnnInfoValue		__FIReturnnInfoValue		__FIReturnnInfoValue		__FIReturnnInfoValue		__FIReturnnInfoValue		__FIReturnnInfoValue
255.99		196.904		1458.65		725.835		683.426		1579.74		275.578		786.807		702.892		884.948		0		485.563		983.443		649.894		25.4157		0		859.189		192.459		322.695		3.6453		1330.66		603.857		89.5955		391.951		1257.34
7		8		14		6		14		6		5		8		11		12		0		6		20		15		3		0		7		10		26		4		12		7		4		6		10
1135201285		1135198694		1135201284		1135198694		1135201285		1135201284		1135198694		1135198694		1135201285		1135201284		1135198694		1135198694		1135201285		1135201284		1135201284		1135198694		1135198694		1135198694		1135201284		1135201284		1135201284		1135198694		1135201284		1135198694		1135201284
8		8		8		8		8		8		8		8		8		8		8		8		8		8		8		8		8		8		8		8		8		8		8		8		8
2		2		2		2		2		2		2		2		2		2		2		2		2		2		4		2		2		4		2		4		2		2		4		2		2
6		6		6		6		6		6		6		6		6		6		6		6		6		6		4		6		6		4		6		4		6		6		4		6		6
1.11754		1.10682		1.62956		1.37352		1.29161		1.37167		1.11036		1.40895		1.09014		1.25642		0		1.07763		1.54198		1.09431		1.00286		0		1.47525		1.02873		1.13469		1.00033		1.61145		1.35444		1.01737		1.01132		1.6954
1.09722		0.38127		-0.884965		-1.13191		-0.573425		-0.317199		0.0471245		-1.15062		-0.368265		0.141587		0		0.475384		-0.668103		-1.1775		1.52976e-06		0		-1.21289		1.81143e-05		-1.8008		-4.46906e-08		0.0893655		-0.65266		-2.57322e-08		0.665048		-2.17433
0.981372		0.974415		0.973248		0.949216		0.922998		0.882354		0.971272		0.941116		0.947506		0.89628		0		0.949098		0.92141		0.981687		0.998574		0		0.945954		0.98594		0.994394		0.999837		0.986444		0.944855		0.991427		0.966845		0.997435
0.963091		0.949484		0.947212		0.90101		0.851925		0.778549		0.94337		0.885699		0.897767		0.803318		0		0.900787		0.848997		0.96371		0.99715		0		0.894829		0.972077		0.98882		0.999675		0.973071		0.89275		0.982928		0.93479		0.994877
0.00970449		0.00857941		0.00672465		0.00462651		0.00391283		0.00531868		0.0058168		0.00422731		0.00570333		0.00402886		0		0.00547742		0.00556094		0.00735066		0.0105388		0		0.0044414		0.0101508		0.00742435		0.010283		0.00447668		0.00511776		0.000937073		0.00572481		0.00542979
610.62		555.795		56.5486		26.205		20.9151		15.4026		120.564		20.9586		37.9708		17.9551		0		59.1208		27.0587		79.417		1916.21		0		21.3392		250.179		170.994		12719.4		129.938		40.1269		392.283		75.8532		353.185
1135201285		1135198694		1135201284		1135198694		1135201285		1135201284		1135198694		1135198694		1135201285		1135201284		1135198694		1135198694		1135201285		1135201284		1135201284		1135198694		1135198694		1135198694		1135201284		1135201284		1135201284		1135198694		1135201284		1135198694		1135201284
__FIFitCount		__FIFitCount		__FIFitCount		__FIFitCount		__FIFitCount		__FIFitCount		__FIFitCount		__FIFitCount		__FIFitCount		__FIFitCount		__FIFitCount		__FIFitCount		__FIFitCount		__FIFitCount		__FIFitCount		__FIFitCount		__FIFitCount		__FIFitCount		__FIFitCount		__FIFitCount		__FIFitCount		__FIFitCount		__FIFitCount		__FIFitCount		__FIFitCount
28		28		28		28		28		28		28		28		28		28		28		28		28		28		28		28		28		28		28		28		28		28		28		28		28
[truncated: 102 more columns]

## Sheet: dataPlotInfo
___PDXLfit Graph 00	___PDXLfit Graph 01	___PDXLfit Graph 02	___PDXLfit Graph 03	___PDXLfit Graph 04	___PDXLfit Graph 05	___PDXLfit Graph 06	___PDXLfit Graph 07	___PDXLfit Graph 08	___PDXLfit Graph 09	___PDXLfit Graph 10	___PDXLfit Graph 11	___PDXLfit Graph 12	___PDXLfit Graph 13	___PDXLfit Graph 14	___PDXLfit Graph 15	___PDXLfit Graph 16	___PDXLfit Graph 17	___PDXLfit Graph 18	___PDXLfit Graph 19	___PDXLfit Graph 20	___PDXLfit Graph 21	___PDXLfit Graph 22	___PDXLfit Graph 23	___PDXLfit Graph 24	___PDXLfit Graph 25	___PDXLfit Graph 26	___PDXLfit Graph 27	___PDXLfit Graph 28	___PDXLfit Graph 29	___PDXLfit Graph 30	___PDXLfit Graph 31	___PDXLfit Graph 32	___PDXLfit Graph 33	___PDXLfit Graph 34	___PDXLfit Graph 35	___PDXLfit Graph 36	___PDXLfit Graph 37	___PDXLfit Graph 38	___PDXLfit Graph 39	___PDXLfit Graph 40	___PDXLfit Graph 41	___PDXLfit Graph 42	___PDXLfit Graph 43	___PDXLfit Graph 44	___PDXLfit Graph 45	___PDXLfit Graph 46	___PDXLfit Graph 47	___PDXLfit Graph 48	___PDXLfit Graph 49
__PINumCells	__PINumCells	__PINumCells	__PINumCells	__PINumCells	__PINumCells	__PINumCells	__PINumCells	__PINumCells	__PINumCells	__PINumCells	__PINumCells	__PINumCells	__PINumCells	__PINumCells	__PINumCells	__PINumCells	__PINumCells	__PINumCells	__PINumCells	__PINumCells	__PINumCells	__PINumCells	__PINumCells	__PINumCells	__PINumCells	__PINumCells	__PINumCells	__PINumCells	__PINumCells	__PINumCells	__PINumCells	__PINumCells	__PINumCells	__PINumCells	__PINumCells	__PINumCells	__PINumCells	__PINumCells	__PINumCells	__PINumCells	__PINumCells	__PINumCells	__PINumCells	__PINumCells	__PINumCells	__PINumCells	__PINumCells	__PINumCells	__PINumCells
1	1	1	1	1	1	1	1	1	1	1	1	1	1	1	1	1	1	1	1	1	1	1	1	1	1	1	1	1	1	1	1	1	1	1	1	1	1	1	1	1	1	1	1	1	1	1	1	1	1
__PICells	__PICells	__PICells	__PICells	__PICells	__PICells	__PICells	__PICells	__PICells	__PICells	__PICells	__PICells	__PICells	__PICells	__PICells	__PICells	__PICells	__PICells	__PICells	__PICells	__PICells	__PICells	__PICells	__PICells	__PICells	__PICells	__PICells	__PICells	__PICells	__PICells	__PICells	__PICells	__PICells	__PICells	__PICells	__PICells	__PICells	__PICells	__PICells	__PICells	__PICells	__PICells	__PICells	__PICells	__PICells	__PICells	__PICells	__PICells	__PICells	__PICells
#N/A	#N/A	#N/A	#N/A	#N/A	#N/A	#N/A	#N/A	#N/A	#N/A	#N/A	#N/A	#N/A	#N/A	#N/A	#N/A	#N/A	#N/A	#N/A	#N/A	#N/A	#N/A	#N/A	#N/A	#N/A	#N/A	#NAME?	#NAME?	#NAME?	#NAME?	#NAME?	#NAME?	#NAME?	#NAME?	#NAME?	#NAME?	#NAME?	#NAME?	#NAME?	#NAME?	#NAME?	#NAME?	#NAME?	#NAME?	#NAME?	#NAME?	#NAME?	#NAME?	#NAME?	#NAME?
__PITime	__PITime	__PITime	__PITime	__PITime	__PITime	__PITime	__PITime	__PITime	__PITime	__PITime	__PITime	__PITime	__PITime	__PITime	__PITime	__PITime	__PITime	__PITime	__PITime	__PITime	__PITime	__PITime	__PITime	__PITime	__PITime	__PITime	__PITime	__PITime	__PITime	__PITime	__PITime	__PITime	__PITime	__PITime	__PITime	__PITime	__PITime	__PITime	__PITime	__PITime	__PITime	__PITime	__PITime	__PITime	__PITime	__PITime	__PITime	__PITime	__PITime
1067618776	1067618788	1067618811	1067618825	1076359256	1076359256	1076359256	1076359257	1076359257	1076359257	1068075590	1068075606	1076359257	1076359257	1076359257	1076359257	1076359257	1076359257	1076359257	1076359257	1076359257	1076359257	1076359257	1076359257	1076359257	1076359257	1088625279	1088625279	1088625280	1088625280	1088625280	1088625280	1088625281	1088625281	1135201822	1135201822	1135201823	1135201824	1135201824	1135201825	1135201826	1135201827	1135201827	1135201828	1135201829	1135201829	1135201830	1135201831	1135201831	1135201832
__PIActivePlot	__PIActivePlot	__PIActivePlot	__PIActivePlot	__PIActivePlot	__PIActivePlot	__PIActivePlot	__PIActivePlot	__PIActivePlot	__PIActivePlot	__PIActivePlot	__PIActivePlot	__PIActivePlot	__PIActivePlot	__PIActivePlot	__PIActivePlot	__PIActivePlot	__PIActivePlot	__PIActivePlot	__PIActivePlot	__PIActivePlot	__PIActivePlot	__PIActivePlot	__PIActivePlot	__PIActivePlot	__PIActivePlot	__PIActivePlot	__PIActivePlot	__PIActivePlot	__PIActivePlot	__PIActivePlot	__PIActivePlot	__PIActivePlot	__PIActivePlot	__PIActivePlot	__PIActivePlot	__PIActivePlot	__PIActivePlot	__PIActivePlot	__PIActivePlot	__PIActivePlot	__PIActivePlot	__PIActivePlot	__PIActivePlot	__PIActivePlot	__PIActivePlot	__PIActivePlot	__PIActivePlot	__PIActivePlot	__PIActivePlot
1	1	1	1	1	1	1	1	1	1	1	1	1	1	1	1	1	1	1	1	1	1	1	1	1	1	1	1	1	1	1	1	1	1	1	1	1	1	1	1	1	1	1	1	1	1	1	1	1	1
__PIGraphTitle	__PIGraphTitle	__PIGraphTitle	__PIGraphTitle	__PIGraphTitle	__PIGraphTitle	__PIGraphTitle	__PIGraphTitle	__PIGraphTitle	__PIGraphTitle	__PIGraphTitle	__PIGraphTitle	__PIGraphTitle	__PIGraphTitle	__PIGraphTitle	__PIGraphTitle	__PIGraphTitle	__PIGraphTitle	__PIGraphTitle	__PIGraphTitle	__PIGraphTitle	__PIGraphTitle	__PIGraphTitle	__PIGraphTitle	__PIGraphTitle	__PIGraphTitle	__PIGraphTitle	__PIGraphTitle	__PIGraphTitle	__PIGraphTitle	__PIGraphTitle	__PIGraphTitle	__PIGraphTitle	__PIGraphTitle	__PIGraphTitle	__PIGraphTitle	__PIGraphTitle	__PIGraphTitle	__PIGraphTitle	__PIGraphTitle	__PIGraphTitle	__PIGraphTitle	__PIGraphTitle	__PIGraphTitle	__PIGraphTitle	__PIGraphTitle	__PIGraphTitle	__PIGraphTitle	__PIGraphTitle	__PIGraphTitle
1	1	1	1	1	1	1	1	1	1	1	1	1	1	1	1	1	1	1	1	1	1	1	1	1	1	1	1	1	1	1	1	1	1	1	1	1	1	1	1	1	1	1	1	1	1	1	1	1	1
0	0	0	0	0	0	0	0	0	0	0	0	0	0	0	0	0	0	0	0	0	0	0	0	0	0	0	0	0	0	0	0	0	0	0	0	0	0	0	0	0	0	0	0	0	0	0	0	0	0
Untitled	Untitled	Untitled	Untitled	Untitled	Untitled	Untitled	Untitled	Untitled	Untitled	Untitled	Untitled	Untitled	Untitled	Untitled	Untitled	Untitled	Untitled	Untitled	Untitled	Untitled	Untitled	Untitled	Untitled	Untitled	Untitled	Untitled	Untitled	Untitled	Untitled	Untitled	Untitled	Untitled	Untitled	Untitled	Untitled	Untitled	Untitled	Untitled	Untitled	Untitled	Untitled	Untitled	Untitled	Untitled	Untitled	Untitled	Untitled	Untitled	Untitled
0	0	0	0	0	0	0	0	0	0	0	0	0	0	0	0	0	0	0	0	0	0	0	0	0	0	0	0	0	0	0	0	0	0	0	0	0	0	0	0	0	0	0	0	0	0	0	0	0	0
Arial	Arial	Arial	Arial	Arial	Arial	Arial	Arial	Arial	Arial	Arial	Arial	Arial	Arial	Arial	Arial	Arial	Arial	Arial	Arial	Arial	Arial	Arial	Arial	Arial	Arial	Arial	Arial	Arial	Arial	Arial	Arial	Arial	Arial	Arial	Arial	Arial	Arial	Arial	Arial	Arial	Arial	Arial	Arial	Arial	Arial	Arial	Arial	Arial	Arial
30	30	30	30	30	30	30	30	30	30	30	30	30	30	30	30	30	30	30	30	30	30	30	30	30	30	30	30	30	30	30	30	30	30	30	30	30	30	30	30	30	30	30	30	30	30	30	30	30	30
0	0	0	0	0	0	0	0	0	0	0	0	0	0	0	0	0	0	0	0	0	0	0	0	0	0	0	0	0	0	0	0	0	0	0	0	0	0	0	0	0	0	0	0	0	0	0	0	0	0
__PILegend	__PILegend	__PILegend	__PILegend	__PILegend	__PILegend	__PILegend	__PILegend	__PILegend	__PILegend	__PILegend	__PILegend	__PILegend	__PILegend	__PILegend	__PILegend	__PILegend	__PILegend	__PILegend	__PILegend	__PILegend	__PILegend	__PILegend	__PILegend	__PILegend	__PILegend	__PILegend	__PILegend	__PILegend	__PILegend	__PILegend	__PILegend	__PILegend	__PILegend	__PILegend	__PILegend	__PILegend	__PILegend	__PILegend	__PILegend	__PILegend	__PILegend	__PILegend	__PILegend	__PILegend	__PILegend	__PILegend	__PILegend	__PILegend	__PILegend
2	2	2	2	2	2	2	2	2	2	2	2	2	2	2	2	2	2	2	2	2	2	2	2	2	2	2	2	2	2	2	2	2	2	2	2	2	2	2	2	2	2	2	2	2	2	2	2	2	2
0	0	0	0	0	0	0	0	0	0	0	0	0	0	0	0	0	0	0	0	0	0	0	0	0	0	0	0	0	0	0	0	0	0	0	0	0	0	0	0	0	0	0	0	0	0	0	0	0	0
1	1	1	1	1	1	1	1	1	1	1	1	1	1	1	1	1	1	1	1	1	1	1	1	1	1	1	1	1	1	1	1	1	1	1	1	1	1	1	1	1	1	1	1	1	1	1	1	1	1
-1	-1	-1	-1	-1	-1	-1	-1	-1	-1	-1	-1	-1	-1	-1	-1	-1	-1	-1	-1	-1	-1	-1	-1	-1	-1	-1	-1	-1	-1	-1	-1	-1	-1	-1	-1	-1	-1	-1	-1	-1	-1	-1	-1	-1	-1	-1	-1	-1	-1
1	1	1	1	1	1	1	1	1	1	1	1	1	1	1	1	1	1	1	1	1	1	1	1	1	1	1	1	1	1	1	1	1	1	1	1	1	1	1	1	1	1	1	1	1	1	1	1	1	1
1	1	1	1	1	1	1	1	1	1	1	1	1	1	1	1	1	1	1	1	1	1	1	1	1	1	1	1	1	1	1	1	1	1	1	1	1	1	1	1	1	1	1	1	1	1	1	1	1	1
0	0	0	0	0	0	0	0	0	0	0	0	0	0	0	0	0	0	0	0	0	0	0	0	0	0	0	0	0	0	0	0	0	0	0	0	0	0	0	0	0	0	0	0	0	0	0	0	0	0
0	0	0	0	0	0	0	0	0	0	0	0	0	0	0	0	0	0	0	0	0	0	0	0	0	0	0	0	0	0	0	0	0	0	0	0	0	0	0	0	0	0	0	0	0	0	0	0	0	0
1	1	1	1	1	1	1	1	1	1	1	1	1	1	1	1	1	1	1	1	1	1	1	1	1	1	1	1	1	1	1	1	1	1	1	1	1	1	1	1	1	1	1	1	1	1	1	1	1	1
0	0	0	0	0	0	0	0	0	0	0	0	0	0	0	0	0	0	0	0	0	0	0	0	0	0	0	0	0	0	0	0	0	0	0	0	0	0	0	0	0	0	0	0	0	0	0	0	0	0
Observed	Observed	Observed	Observed	Observed	Observed	Observed	Observed	Observed	Observed	Observed	Observed	Observed	Observed	Observed	Observed	Observed	Observed	Observed	Observed	Observed	Observed	Observed	Observed	Observed	Observed	Observed	Observed	Observed	Observed	Observed	Observed	Observed	Observed	Observed	Observed	Observed	Observed	Observed	Observed	Observed	Observed	Observed	Observed	Observed	Observed	Observed	Observed	Observed	Observed
Predicted	Predicted	Predicted	Predicted	Predicted	Predicted	Predicted	Predicted	Predicted	Predicted	Predicted	Predicted	Predicted	Predicted	Predicted	Predicted	Predicted	Predicted	Predicted	Predicted	Predicted	Predicted	Predicted	Predicted	Predicted	Predicted	Predicted	Predicted	Predicted	Predicted	Predicted	Predicted	Predicted	Predicted	Predicted	Predicted	Predicted	Predicted	Predicted	Predicted	Predicted	Predicted	Predicted	Predicted	Predicted	Predicted	Predicted	Predicted	Predicted	Predicted
Intersect	Intersect	Intersect	Intersect	Intersect	Intersect	Intersect	Intersect	Intersect	Intersect	Intersect	Intersect	Intersect	Intersect	Intersect	Intersect	Intersect	Intersect	Intersect	Intersect	Intersect	Intersect	Intersect	Intersect	Intersect	Intersect	Intersect	Intersect	Intersect	Intersect	Intersect	Intersect	Intersect	Intersect	Intersect	Intersect	Intersect	Intersect	Intersect	Intersect	Intersect	Intersect	Intersect	Intersect	Intersect	Intersect	Intersect	Intersect	Intersect	Intersect
-1	-1	-1	-1	-1	-1	-1	-1	-1	-1	-1	-1	-1	-1	-1	-1	-1	-1	-1	-1	-1	-1	-1	-1	-1	-1	-1	-1	-1	-1	-1	-1	-1	-1	-1	-1	-1	-1	-1	-1	-1	-1	-1	-1	-1	-1	-1	-1	-1	-1
Arial	Arial	Arial	Arial	Arial	Arial	Arial	Arial	Arial	Arial	Arial	Arial	Arial	Arial	Arial	Arial	Arial	Arial	Arial	Arial	Arial	Arial	Arial	Arial	Arial	Arial	Arial	Arial	Arial	Arial	Arial	Arial	Arial	Arial	Arial	Arial	Arial	Arial	Arial	Arial	Arial	Arial	Arial	Arial	Arial	Arial	Arial	Arial	Arial	Arial
15	15	15	15	15	15	15	15	15	15	15	15	15	15	15	15	15	15	15	15	15	15	15	15	15	15	15	15	15	15	15	15	15	15	15	15	15	15	15	15	15	15	15	15	15	15	15	15	15	15
0	0	0	0	0	0	0	0	0	0	0	0	0	0	0	0	0	0	0	0	0	0	0	0	0	0	0	0	0	0	0	0	0	0	0	0	0	0	0	0	0	0	0	0	0	0	0	0	0	0
__PIXAxis	__PIXAxis	__PIXAxis	__PIXAxis	__PIXAxis	__PIXAxis	__PIXAxis	__PIXAxis	__PIXAxis	__PIXAxis	__PIXAxis	__PIXAxis	__PIXAxis	__PIXAxis	__PIXAxis	__PIXAxis	__PIXAxis	__PIXAxis	__PIXAxis	__PIXAxis	__PIXAxis	__PIXAxis	__PIXAxis	__PIXAxis	__PIXAxis	__PIXAxis	__PIXAxis	__PIXAxis	__PIXAxis	__PIXAxis	__PIXAxis	__PIXAxis	__PIXAxis	__PIXAxis	__PIXAxis	__PIXAxis	__PIXAxis	__PIXAxis	__PIXAxis	__PIXAxis	__PIXAxis	__PIXAxis	__PIXAxis	__PIXAxis	__PIXAxis	__PIXAxis	__PIXAxis	__PIXAxis	__PIXAxis	__PIXAxis
1	1	1	1	1	1	1	1	1	1	1	1	1	1	1	1	1	1	1	1	1	1	1	1	1	1	1	1	1	1	1	1	1	1	1	1	1	1	1	1	1	1	1	1	1	1	1	1	1	1
1	1	1	1	1	1	1	1	1	1	1	1	1	1	1	1	1	1	1	1	1	1	1	1	1	1	1	1	1	1	1	1	1	1	1	1	1	1	1	1	1	1	1	1	1	1	1	1	1	1
1	1	1	1	1	1	1	1	1	1	1	1	1	1	1	1	1	1	1	1	1	1	1	1	1	1	1	1	1	1	1	1	1	1	1	1	1	1	1	1	1	1	1	1	1	1	1	1	1	1
1	1	1	1	1	1	1	1	1	1	1	1	1	1	1	1	1	1	1	1	1	1	1	1	1	1	1	1	1	1	1	1	1	1	1	1	1	1	1	1	1	1	1	1	1	1	1	1	1	1
1	1	1	1	1	1	1	1	1	1	1	1	1	1	1	1	1	1	1	1	1	1	1	1	1	1	1	1	1	1	1	1	1	1	1	1	1	1	1	1	1	1	1	1	1	1	1	1	1	1
1	1	1	1	1	1	1	1	1	1	1	1	1	1	1	1	1	1	1	1	1	1	1	1	1	1	1	1	1	1	1	1	1	1	1	1	1	1	1	1	1	1	1	1	1	1	1	1	1	1
-3	-3	-2	-2	-3	-3	-2	-2	-2	-2	-2	-2	-2	-2	-2	-2	-2	-2	-2	-2	-2	-2	-2	-2	-2	-2	-3	-3	-2	-2	-2	-2	-2	-2	-3	-3	-4	-4	-3	-3	-3	-3	-3	-3	-3	-3	-3	-3	-3	-3
1	1	1	1	1	1	1	1	1	1	1	1	1	1	1	1	1	1	1	1	1	1	1	1	1	1	1	1	1	1	1	1	1	1	1	1	1	1	1	1	1	1	1	1	1	1	1	1	1	1
-7	-7	-7	-7	-7	-7	-7	-7	-7	-7	-7	-7	-7	-7	-7	-7	-7	-7	-7	-7	-7	-7	-7	-7	-7	-7	-7	-7	-7	-7	-7	-7	-7	-7	-8	-8	-9	-9	-8	-8	-8	-8	-8	-8	-8	-8	-8	-8	-8	-8
1	1	1	1	1	1	1	1	1	1	1	1	1	1	1	1	1	1	1	1	1	1	1	1	1	1	1	1	1	1	1	1	1	1	1	1	1	1	1	1	1	1	1	1	1	1	1	1	1	1
1	1	1	1	1	1	1	1	1	1	1	1	1	1	1	1	1	1	1	1	1	1	1	1	1	1	1	1	1	1	1	1	1	1	1	1	1	1	1	1	1	1	1	1	1	1	1	1	1	1
1	1	1	1	1	1	1	1	1	1	1	1	1	1	1	1	1	1	1	1	1	1	1	1	1	1	1	1	1	1	1	1	1	1	1	1	1	1	1	1	1	1	1	1	1	1	1	1	1	1
1	1	1	1	1	1	1	1	1	1	1	1	1	1	1	1	1	1	1	1	1	1	1	1	1	1	1	1	1	1	1	1	1	1	1	1	1	1	1	1	1	1	1	1	1	1	1	1	1	1
2	2	2	2	2	2	2	2	2	2	2	2	2	2	2	2	2	2	2	2	2	2	2	2	2	2	2	2	2	2	2	2	2	2	2	2	2	2	2	2	2	2	2	2	2	2	2	2	2	2
2	2	2	2	2	2	2	2	2	2	2	2	2	2	2	2	2	2	2	2	2	2	2	2	2	2	2	2	2	2	2	2	2	2	2	2	2	2	2	2	2	2	2	2	2	2	2	2	2	2
0	0	0	0	0	0	0	0	0	0	0	0	0	0	0	0	0	0	0	0	0	0	0	0	0	0	0	0	0	0	0	0	0	0	0	0	0	0	0	0	0	0	0	0	0	0	0	0	0	0
Arial	Arial	Arial	Arial	Arial	Arial	Arial	Arial	Arial	Arial	Arial	Arial	Arial	Arial	Arial	Arial	Arial	Arial	Arial	Arial	Arial	Arial	Arial	Arial	Arial	Arial	Arial	Arial	Arial	Arial	Arial	Arial	Arial	Arial	Arial	Arial	Arial	Arial	Arial	Arial	Arial	Arial	Arial	Arial	Arial	Arial	Arial	Arial	Arial	Arial
15	15	15	15	15	15	15	15	15	15	15	15	15	15	15	15	15	15	15	15	15	15	15	15	15	15	15	15	15	15	15	15	15	15	15	15	15	15	15	15	15	15	15	15	15	15	15	15	15	15
0	0	0	0	0	0	0	0	0	0	0	0	0	0	0	0	0	0	0	0	0	0	0	0	0	0	0	0	0	0	0	0	0	0	0	0	0	0	0	0	0	0	0	0	0	0	0	0	0	0
__PIYAxis	__PIYAxis	__PIYAxis	__PIYAxis	__PIYAxis	__PIYAxis	__PIYAxis	__PIYAxis	__PIYAxis	__PIYAxis	__PIYAxis	__PIYAxis	__PIYAxis	__PIYAxis	__PIYAxis	__PIYAxis	__PIYAxis	__PIYAxis	__PIYAxis	__PIYAxis	__PIYAxis	__PIYAxis	__PIYAxis	__PIYAxis	__PIYAxis	__PIYAxis	__PIYAxis	__PIYAxis	__PIYAxis	__PIYAxis	__PIYAxis	__PIYAxis	__PIYAxis	__PIYAxis	__PIYAxis	__PIYAxis	__PIYAxis	__PIYAxis	__PIYAxis	__PIYAxis	__PIYAxis	__PIYAxis	__PIYAxis	__PIYAxis	__PIYAxis	__PIYAxis	__PIYAxis	__PIYAxis	__PIYAxis	__PIYAxis
120	120	30	30	120	120	30	30	70	70	90	140	90	140	120	100	70	70	70	70	70	70	70	70	70	70	120	100	50	50	100	100	90	90	110	110	110	110	100	100	80	70	80	70	30	30	80	80	30	30
1	1	1	1	1	1	1	1	1	1	1	1	1	1	1	1	1	1	1	1	1	1	1	1	1	1	1	1	1	1	1	1	1	1	1	1	1	1	1	1	1	1	1	1	1	1	1	1	1	1
-20	-20	0	0	-20	-20	0	0	0	0	-10	-20	-10	-20	0	0	0	0	0	0	0	0	0	0	0	0	-20	-20	-10	-10	-10	-10	-10	-10	10	10	10	10	20	20	-30	-30	-30	-30	-20	-20	-20	-20	-20	-20
1	1	1	1	1	1	1	1	1	1	1	1	1	1	1	1	1	1	1	1	1	1	1	1	1	1	1	1	1	1	1	1	1	1	1	1	1	1	1	1	1	1	1	1	1	1	1	1	1	1
20	20	5	5	20	20	5	5	10	10	10	20	10	20	20	10	10	10	10	10	10	10	10	10	10	10	20	20	10	10	10	10	10	10	10	10	10	10	10	10	10	10	10	10	10	10	10	10	10	10
1	1	1	1	1	1	1	1	1	1	1	1	1	1	1	1	1	1	1	1	1	1	1	1	1	1	1	1	1	1	1	1	1	1	1	1	1	1	1	1	1	1	1	1	1	1	1	1	1	1
1	1	1	1	1	1	1	1	1	1	1	1	1	1	1	1	1	1	1	1	1	1	1	1	1	1	1	1	1	1	1	1	1	1	1	1	1	1	1	1	1	1	1	1	1	1	1	1	1	1
1	1	1	1	1	1	1	1	1	1	1	1	1	1	1	1	1	1	1	1	1	1	1	1	1	1	1	1	1	1	1	1	1	1	1	1	1	1	1	1	1	1	1	1	1	1	1	1	1	1
1	1	1	1	1	1	1	1	1	1	1	1	1	1	1	1	1	1	1	1	1	1	1	1	1	1	1	1	1	1	1	1	1	1	1	1	1	1	1	1	1	1	1	1	1	1	1	1	1	1
1	1	1	1	1	1	1	1	1	1	1	1	1	1	1	1	1	1	1	1	1	1	1	1	1	1	1	1	1	1	1	1	1	1	1	1	1	1	1	1	1	1	1	1	1	1	1	1	1	1
1	1	1	1	1	1	1	1	1	1	1	1	1	1	1	1	1	1	1	1	1	1	1	1	1	1	1	1	1	1	1	1	1	1	1	1	1	1	1	1	1	1	1	1	1	1	1	1	1	1
1	1	1	1	1	1	1	1	1	1	1	1	1	1	1	1	1	1	1	1	1	1	1	1	1	1	1	1	1	1	1	1	1	1	1	1	1	1	1	1	1	1	1	1	1	1	1	1	1	1
1	1	1	1	1	1	1	1	1	1	1	1	1	1	1	1	1	1	1	1	1	1	1	1	1	1	1	1	1	1	1	1	1	1	1	1	1	1	1	1	1	1	1	1	1	1	1	1	1	1
1	1	1	1	1	1	1	1	1	1	1	1	1	1	1	1	1	1	1	1	1	1	1	1	1	1	1	1	1	1	1	1	1	1	1	1	1	1	1	1	1	1	1	1	1	1	1	1	1	1
1	1	1	1	1	1	1	1	1	1	1	1	1	1	1	1	1	1	1	1	1	1	1	1	1	1	1	1	1	1	1	1	1	1	1	1	1	1	1	1	1	1	1	1	1	1	1	1	1	1
0	0	0	0	0	0	0	0	0	0	0	0	0	0	0	0	0	0	0	0	0	0	0	0	0	0	0	0	0	0	0	0	0	0	0	0	0	0	0	0	0	0	0	0	0	0	0	0	0	0
Arial	Arial	Arial	Arial	Arial	Arial	Arial	Arial	Arial	Arial	Arial	Arial	Arial	Arial	Arial	Arial	Arial	Arial	Arial	Arial	Arial	Arial	Arial	Arial	Arial	Arial	Arial	Arial	Arial	Arial	Arial	Arial	Arial	Arial	Arial	Arial	Arial	Arial	Arial	Arial	Arial	Arial	Arial	Arial	Arial	Arial	Arial	Arial	Arial	Arial
15	15	15	15	15	15	15	15	15	15	15	15	15	15	15	15	15	15	15	15	15	15	15	15	15	15	15	15	15	15	15	15	15	15	15	15	15	15	15	15	15	15	15	15	15	15	15	15	15	15
0	0	0	0	0	0	0	0	0	0	0	0	0	0	0	0	0	0	0	0	0	0	0	0	0	0	0	0	0	0	0	0	0	0	0	0	0	0	0	0	0	0	0	0	0	0	0	0	0	0
__PIColour	__PIColour	__PIColour	__PIColour	__PIColour	__PIColour	__PIColour	__PIColour	__PIColour	__PIColour	__PIColour	__PIColour	__PIColour	__PIColour	__PIColour	__PIColour	__PIColour	__PIColour	__PIColour	__PIColour	__PIColour	__PIColour	__PIColour	__PIColour	__PIColour	__PIColour	__PIColour	__PIColour	__PIColour	__PIColour	__PIColour	__PIColour	__PIColour	__PIColour	__PIColour	__PIColour	__PIColour	__PIColour	__PIColour	__PIColour	__PIColour	__PIColour	__PIColour	__PIColour	__PIColour	__PIColour	__PIColour	__PIColour	__PIColour	__PIColour
1	1	1	1	1	1	1	1	1	1	1	1	1	1	1	1	1	1	1	1	1	1	1	1	1	1	1	1	1	1	1	1	1	1	1	1	1	1	1	1	1	1	1	1	1	1	1	1	1	1
__PIShowFitLines	__PIShowFitLines	__PIShowFitLines	__PIShowFitLines	__PIShowFitLines	__PIShowFitLines	__PIShowFitLines	__PIShowFitLines	__PIShowFitLines	__PIShowFitLines	__PIShowFitLines	__PIShowFitLines	__PIShowFitLines	__PIShowFitLines	__PIShowFitLines	__PIShowFitLines	__PIShowFitLines	__PIShowFitLines	__PIShowFitLines	__PIShowFitLines	__PIShowFitLines	__PIShowFitLines	__PIShowFitLines	__PIShowFitLines	__PIShowFitLines	__PIShowFitLines	__PIShowFitLines	__PIShowFitLines	__PIShowFitLines	__PIShowFitLines	__PIShowFitLines	__PIShowFitLines	__PIShowFitLines	__PIShowFitLines	__PIShowFitLines	__PIShowFitLines	__PIShowFitLines	__PIShowFitLines	__PIShowFitLines	__PIShowFitLines	__PIShowFitLines	__PIShowFitLines	__PIShowFitLines	__PIShowFitLines	__PIShowFitLines	__PIShowFitLines	__PIShowFitLines	__PIShowFitLines	__PIShowFitLines	__PIShowFitLines
1	1	1	1	1	1	1	1	1	1	1	1	1	1	1	1	1	1	1	1	1	1	1	1	1	1	1	1	1	1	1	1	1	1	1	1	1	1	1	1	1	1	1	1	1	1	1	1	1	1
__PIShowDataPoints	__PIShowDataPoints	__PIShowDataPoints	__PIShowDataPoints	__PIShowDataPoints	__PIShowDataPoints	__PIShowDataPoints	__PIShowDataPoints	__PIShowDataPoints	__PIShowDataPoints	__PIShowDataPoints	__PIShowDataPoints	__PIShowDataPoints	__PIShowDataPoints	__PIShowDataPoints	__PIShowDataPoints	__PIShowDataPoints	__PIShowDataPoints	__PIShowDataPoints	__PIShowDataPoints	__PIShowDataPoints	__PIShowDataPoints	__PIShowDataPoints	__PIShowDataPoints	__PIShowDataPoints	__PIShowDataPoints	__PIShowDataPoints	__PIShowDataPoints	__PIShowDataPoints	__PIShowDataPoints	__PIShowDataPoints	__PIShowDataPoints	__PIShowDataPoints	__PIShowDataPoints	__PIShowDataPoints	__PIShowDataPoints	__PIShowDataPoints	__PIShowDataPoints	__PIShowDataPoints	__PIShowDataPoints	__PIShowDataPoints	__PIShowDataPoints	__PIShowDataPoints	__PIShowDataPoints	__PIShowDataPoints	__PIShowDataPoints	__PIShowDataPoints	__PIShowDataPoints	__PIShowDataPoints	__PIShowDataPoints
1	1	1	1	1	1	1	1	1	1	1	1	1	1	1	1	1	1	1	1	1	1	1	1	1	1	1	1	1	1	1	1	1	1	1	1	1	1	1	1	1	1	1	1	1	1	1	1	1	1
__PIShowExcludedPoints	__PIShowExcludedPoints	__PIShowExcludedPoints	__PIShowExcludedPoints	__PIShowExcludedPoints	__PIShowExcludedPoints	__PIShowExcludedPoints	__PIShowExcludedPoints	__PIShowExcludedPoints	__PIShowExcludedPoints	__PIShowExcludedPoints	__PIShowExcludedPoints	__PIShowExcludedPoints	__PIShowExcludedPoints	__PIShowExcludedPoints	__PIShowExcludedPoints	__PIShowExcludedPoints	__PIShowExcludedPoints	__PIShowExcludedPoints	__PIShowExcludedPoints	__PIShowExcludedPoints	__PIShowExcludedPoints	__PIShowExcludedPoints	__PIShowExcludedPoints	__PIShowExcludedPoints	__PIShowExcludedPoints	__PIShowExcludedPoints	__PIShowExcludedPoints	__PIShowExcludedPoints	__PIShowExcludedPoints	__PIShowExcludedPoints	__PIShowExcludedPoints	__PIShowExcludedPoints	__PIShowExcludedPoints	__PIShowExcludedPoints	__PIShowExcludedPoints	__PIShowExcludedPoints	__PIShowExcludedPoints	__PIShowExcludedPoints	__PIShowExcludedPoints	__PIShowExcludedPoints	__PIShowExcludedPoints	__PIShowExcludedPoints	__PIShowExcludedPoints	__PIShowExcludedPoints	__PIShowExcludedPoints	__PIShowExcludedPoints	__PIShowExcludedPoints	__PIShowExcludedPoints	__PIShowExcludedPoints
1	1	1	1	1	1	1	1	1	1	1	1	1	1	1	1	1	1	1	1	1	1	1	1	1	1	1	1	1	1	1	1	1	1	1	1	1	1	1	1	1	1	1	1	1	1	1	1	1	1
__PIShowErrorBars	__PIShowErrorBars	__PIShowErrorBars	__PIShowErrorBars	__PIShowErrorBars	__PIShowErrorBars	__PIShowErrorBars	__PIShowErrorBars	__PIShowErrorBars	__PIShowErrorBars	__PIShowErrorBars	__PIShowErrorBars	__PIShowErrorBars	__PIShowErrorBars	__PIShowErrorBars	__PIShowErrorBars	__PIShowErrorBars	__PIShowErrorBars	__PIShowErrorBars	__PIShowErrorBars	__PIShowErrorBars	__PIShowErrorBars	__PIShowErrorBars	__PIShowErrorBars	__PIShowErrorBars	__PIShowErrorBars	__PIShowErrorBars	__PIShowErrorBars	__PIShowErrorBars	__PIShowErrorBars	__PIShowErrorBars	__PIShowErrorBars	__PIShowErrorBars	__PIShowErrorBars	__PIShowErrorBars	__PIShowErrorBars	__PIShowErrorBars	__PIShowErrorBars	__PIShowErrorBars	__PIShowErrorBars	__PIShowErrorBars	__PIShowErrorBars	__PIShowErrorBars	__PIShowErrorBars	__PIShowErrorBars	__PIShowErrorBars	__PIShowErrorBars	__PIShowErrorBars	__PIShowErrorBars	__PIShowErrorBars
1	1	1	1	1	1	1	1	1	1	1	1	1	1	1	1	1	1	1	1	1	1	1	1	1	1	1	1	1	1	1	1	1	1	1	1	1	1	1	1	1	1	1	1	1	1	1	1	1	1
__PIShowIntersectLines	__PIShowIntersectLines	__PIShowIntersectLines	__PIShowIntersectLines	__PIShowIntersectLines	__PIShowIntersectLines	__PIShowIntersectLines	__PIShowIntersectLines	__PIShowIntersectLines	__PIShowIntersectLines	__PIShowIntersectLines	__PIShowIntersectLines	__PIShowIntersectLines	__PIShowIntersectLines	__PIShowIntersectLines	__PIShowIntersectLines	__PIShowIntersectLines	__PIShowIntersectLines	__PIShowIntersectLines	__PIShowIntersectLines	__PIShowIntersectLines	__PIShowIntersectLines	__PIShowIntersectLines	__PIShowIntersectLines	__PIShowIntersectLines	__PIShowIntersectLines	__PIShowIntersectLines	__PIShowIntersectLines	__PIShowIntersectLines	__PIShowIntersectLines	__PIShowIntersectLines	__PIShowIntersectLines	__PIShowIntersectLines	__PIShowIntersectLines	__PIShowIntersectLines	__PIShowIntersectLines	__PIShowIntersectLines	__PIShowIntersectLines	__PIShowIntersectLines	__PIShowIntersectLines	__PIShowIntersectLines	__PIShowIntersectLines	__PIShowIntersectLines	__PIShowIntersectLines	__PIShowIntersectLines	__PIShowIntersectLines	__PIShowIntersectLines	__PIShowIntersectLines	__PIShowIntersectLines	__PIShowIntersectLines
1	1	1	1	1	1	1	1	1	1	1	1	1	1	1	1	1	1	1	1	1	1	1	1	1	1	1	1	1	1	1	1	1	1	1	1	1	1	1	1	1	1	1	1	1	1	1	1	1	1
__PINumTextItems	__PINumTextItems	__PINumTextItems	__PINumTextItems	__PINumTextItems	__PINumTextItems	__PINumTextItems	__PINumTextItems	__PINumTextItems	__PINumTextItems	__PINumTextItems	__PINumTextItems	__PINumTextItems	__PINumTextItems	__PINumTextItems	__PINumTextItems	__PINumTextItems	__PINumTextItems	__PINumTextItems	__PINumTextItems	__PINumTextItems	__PINumTextItems	__PINumTextItems	__PINumTextItems	__PINumTextItems	__PINumTextItems	__PINumTextItems	__PINumTextItems	__PINumTextItems	__PINumTextItems	__PINumTextItems	__PINumTextItems	__PINumTextItems	__PINumTextItems	__PINumTextItems	__PINumTextItems	__PINumTextItems	__PINumTextItems	__PINumTextItems	__PINumTextItems	__PINumTextItems	__PINumTextItems	__PINumTextItems	__PINumTextItems	__PINumTextItems	__PINumTextItems	__PINumTextItems	__PINumTextItems	__PINumTextItems	__PINumTextItems
0	0	0	0	0	0	0	0	0	0	0	0	0	0	0	0	0	0	0	0	0	0	0	0	0	0	0	0	0	0	0	0	0	0	0	0	0	0	0	0	0	0	0	0	0	0	0	0	0	0
[truncated: 96 more columns]

## Sheet: Radioactivity 10-7-14
Cystine
Needed		10000000	DPM/ml
Final volume		2.4	ml
Total DPM		24000000	DPM
		10.8108	µCi
Hot stock	Conc:	0.02	µCi/µl
		540.541	µl
	Sp. activity:	110	µCi/µmol	0.0982801	µmol
[Hot cystine]		40.95	µM
Final [Cystine] needed		400	µM
		0.96	µmol/4.5ml
Cold stock, 200mM		0.2	µmol/µl
		4.3086	µl	0.86172	µmol
Uptake buffer		1855.15	µl
Total		2400	µl	0.96	µmol
Final [Cystine]		0.0004	µmol/µl
		0.0004	moles/l
Specific activity		11.2613	µCi/µmol
Final specific activity		5.63063	µCi/µmol
Assay in 96-well plate
200000	cells/ml	0.2	ml/well	40000	cells/well
Experiment conducted on day 3
Stocks	Volume (µl)	DPM	Sample - blank	Expected DPM/ml	Actual DPM/ml	Accuracy
EBSS	50	5	0		0
EBSS/C400	50	5.62	0.62		12.4
EBSS/C1.25	50	11.52	6.52		130.4
0.1N NaOH	50	10.18	5.18		103.6
EBSS/C400 + C14	50	489234	489229	10000000	9784580	97.8458
EBSS/C80 + C14	50	100344	100339	2000000	2006780	100.339
EBSS/C1.25 + C14	50	1491.72	1486.72	31250	29734.4	95.1501

## Sheet: Protein normalization 10-10-14
Protein standard curve						Plate 1 STTG1 cells in Uptake buffer												40K
Blank	BSA*, µg/ml	Absorbance		Avg. - blank		A, TR 1	0.107	0.1102	0.1087	0.1089	0.1094	0.1084	0.1122	0.1094	0.1101	0.1097	0.1033	0.1089
							0.1071	0.1085	0.1108	0.1105	0.1106	0.1116	0.1093	0.1146		0.1091	0.1142	0.108
0.0694	2000	0.4253	0.4589	0.371825			0.1058	0.1067	0.101	0.1014	0.1159	0.1003	0.1017	0.1074	0.11	0.1074	0.1102	0.1031
0.0698	1000	0.2613	0.2818	0.201275			0.1034	0.1081	0.109	0.1135	0.1079	0.1106	0.1092	0.1118	0.1095	0.1088	0.1094	0.1092
0.0719	500	0.168	0.1806	0.104025			0.1044	0.1072	0.107	0.1079	0.1086	0.1071	0.1078	0.1072	0.1068	0.1065	0.1075	0.1034
0.07	250	0.1232	0.127	0.054825				0.109	0.109	0.1105	0.1114	0.1115	0.1082	0.1088	0.107	0.1084	0.1119	0.1052
	125	0.0962	0.0967	0.026175			0.0997	0.1038	0.1042	0.1047	0.106	0.1031	0.1005	0.1	0.1007	0.1054	0.1028
	62.5	0.0799	0.0787	0.009025			0.1028	0.1067	0.1059	0.1053	0.1034	0.1021	0.1012	0.1066	0.1024		0.1007
	31.25
	15.625					A, TR 2	0.1116	0.111	0.1172	0.1129	0.111	0.1132	0.1134	0.1119	0.1121	0.115	0.1117	0.1117
0.070275							0.1084	0.1091	0.1102	0.1105	0.1144	0.113	0.1165	0.1142	0.1112	0.1107	0.1097	0.1087
Note: *in 0.1N NaOH							0.1045	0.1042	0.1074	0.1058	0.111	0.1103	0.1131	0.1077	0.1107	0.1076	0.1069	0.106
							0.1117	0.1118	0.1134		0.1154	0.1151	0.1142	0.119	0.1167	0.1138	0.1136	0.111
							0.1068	0.1089	0.1082	0.1103	0.1168	0.113	0.1108		0.1104	0.1089	0.1068	0.1042
							0.106	0.1101	0.1101	0.1118	0.1133	0.1095	0.1104	0.1112	0.109	0.1101	0.1109	0.1043
							0.1024	0.1068	0.107	0.1072	0.1075	0.1062	0.1011	0.1001	0.1018	0.1024	0.104	0.1012
							0.1042	0.1076	0.1086	0.1053	0.1066	0.1037	0.1043	0.106	0.1035	0.1028	0.1034	0.1057
						Average	0.039025	0.040325	0.042675	0.040625	0.039925	0.040525	0.042525	0.040375	0.040825	0.042075	0.037225	0.040025
							0.037475	0.038525	0.040225	0.040225	0.042225	0.042025	0.042625	0.044125	0.040925	0.039625	0.041675	0.038075
							0.034875	0.035175	0.033925	0.033325	0.043175	0.035025	0.037125	0.037275	0.040075	0.037225	0.038275	0.034275
							0.037275	0.039675	0.040925	0.043225	0.041375	0.042575	0.041425	0.045125	0.042825	0.041025	0.041225	0.039825
							0.035325	0.037775	0.037325	0.038825	0.042425	0.039775	0.039025	0.036925	0.038325	0.037425	0.036875	0.033525
							0.035725	0.039275	0.039275	0.040875	0.042075	0.040225	0.039025	0.039725	0.037725	0.038975	0.041125	0.034475
							0.030775	0.035025	0.035325	0.035675	0.036475	0.034375	0.030525	0.029775	0.030975	0.033625	0.033125	0.030925
							0.033225	0.036875	0.035625	0.035025	0.034725	0.032625	0.032475	0.036025	0.032675	0.032525	0.031775	0.035425
CYSTINE-DEPENDENT UPTAKE - SPECIFIC
Cystine µM	Protein mg/ml	Totals CPM	Specific CPM	SE CPM		mg/ml	0.209853	0.216843	0.22948	0.218456	0.214692	0.217919	0.228673	0.217112	0.219532	0.226254	0.200173	0.21523
							0.201518	0.207164	0.216305	0.216305	0.22706	0.225985	0.229211	0.237277	0.22007	0.213079	0.224103	0.204744
1.25	0.199781	67.4375	62.3125	1.5994			0.187536	0.18915	0.182428	0.179201	0.232169	0.188343	0.199636	0.200442	0.215499	0.200173	0.20582	0.18431
2.5	0.210021	121.609	114.466	2.51379			0.200442	0.213348	0.22007	0.232438	0.222489	0.228942	0.222758	0.242655	0.230287	0.220607	0.221683	0.214154
5	0.205786	207.5	196.321	4.37756			0.189956	0.203131	0.200711	0.208777	0.228136	0.213886	0.209853	0.19856	0.206088	0.201249	0.198291	0.180277
10	0.19949	318.188	298.938	7.18576			0.192107	0.211197	0.211197	0.219801	0.226254	0.216305	0.209853	0.213617	0.202862	0.209584	0.221145	0.185385
20	0.201764	544.5	508.375	6.76942			0.165489	0.188343	0.189956	0.191838	0.19614	0.184848	0.164145	0.160112	0.166565	0.180815	0.178126	0.166296
40	0.214614	749.25	680.917	10.6544			0.178664	0.198291	0.191569	0.188343	0.18673	0.175437	0.174631	0.19372	0.175706	0.1749	0.170867	0.190494
60	0.204475	856.5	755.958	14.7535
80	0.20387	977.688	844.938	18.644		CPM	7	77	65	118	128	128	212	188	204	314	371	14
100	0.216317	1166.38	980.625	26.0651			3	65	73	91	120	130	207	203	214	332	336	14
120	0.232662	1234.92	1022.73	22.5258			2	70	75	129		120	245	238	212	309	339	25
200	0.231418	1562.96	1245	23.2046			6	60	80	125	117	131	204	240	223	275	327	22
400	0.223935	2060.75	1478.38	42.4957			8	63	63	137	122	103	234	214	209	315	317	23
							6	64	56	116	124	143	233	207	211	357	340	22
							5	64	66	113	117	109	167	185	180	314	288	17
							4	68	70	144	113	119	177	199	174	262	295	17
						Plate 2 STTG1 cells in Uptake buffer												40K
						B, TR 1	0.1106	0.1113	0.1104	0.112		0.1091	0.1111	0.1054	0.1081	0.1086	0.1053	0.1072
							0.106	0.109	0.1105	0.1104	0.1089	0.1139	0.1065	0.1076	0.1036	0.1069	0.1069	0.103
							0.0996	0.103	0.1032	0.1057	0.1122	0.1026	0.1058	0.1032	0.1073	0.1027	0.1042	0.1079
							0.1052	0.1125	0.1104	0.1103	0.1087	0.118	0.1105	0.1098	0.1075	0.1075	0.1069	0.1053
							0.103	0.1054	0.1071	0.1118	0.1126	0.1137	0.106	0.1111	0.106	0.1114	0.1077	0.1058
							0.1096	0.1119	0.1088	0.1116	0.1135	0.1081	0.1083	0.1117	0.1105	0.1098	0.1131	0.1093
							0.1021	0.1058	0.1042	0.1036	0.105	0.1006	0.1032	0.1028	0.1098	0.106	0.1053	0.1006
							0.1031	0.106	0.1091	0.1087	0.1073	0.1053	0.1065	0.1059	0.1061	0.1077	0.1082	0.1092
CYSTINE-DEPENDENT UPTAKE - NONSPECIFIC						B, TR 2	0.1115	0.1088	0.119	0.1119	0.1121	0.1111	0.1112	0.1065	0.1119	0.1106	0.1072	0.1106
Cystine µM	Protein mg/ml	Nonspecific CPM	SE CPM	Specific CPM/mg/min	SE		0.1064	0.1076	0.1071	0.1096	0.1103	0.1116	0.1068	0.1068	0.1107	0.1072	0.1079	0.1062
							0.1077	0.105	0.1062	0.1119	0.1145	0.1036	0.1071	0.1043	0.1073	0.1131	0.1057	0.1042
1.25	0.199781	5.125	0.71807	20.7936	0.533717		0.1094	0.112	0.1115	0.112	0.1123	0.1111	0.1126	0.1113	0.1113	0.112	0.1106
2.5	0.210021	7.14286		36.3348	0.797949		0.1047	0.1075	0.1099	0.1129	0.1138	0.1112	0.1103	0.1091	0.1088	0.1083	0.1105	0.1086
5	0.205786	11.1786		63.6005	1.41816		0.1143	0.111	0.1132	0.1125	0.1159	0.1155	0.1105	0.1133	0.1108		0.1148	0.1125
10	0.19949	19.25	1.5089	99.9006	2.40138		0.1031	0.1054	0.1054	0.1057	0.1088	0.1061	0.1062	0.1071	0.1094	0.1111	0.1097	0.1041
20	0.201764	36.125	4.03307	167.977	2.23674		0.1049	0.1059	0.1089	0.1112	0.1102	0.1074	0.1107	0.111	0.1091	0.1113	0.1103	0.1149
40	0.214614	68.3333		211.517	3.30962
60	0.204475	100.542		246.471	4.81021	Average	0.040775	0.039775	0.044425	0.041675	0.041825	0.039825	0.040875	0.035675	0.039725	0.039325	0.035975	0.038625
80	0.20387	132.75	7.89835	276.299	6.09668		0.035925	0.038025	0.038525	0.039725	0.039325	0.042475	0.036375	0.036925	0.036875	0.036775	0.037125	0.034325
100	0.216317	185.75	4.8209	302.219	8.03302		0.033375	0.033725	0.034425	0.038525	0.043075	0.032825	0.036175	0.033475	0.037025	0.037625	0.034675	0.035775
120	0.232662	212.192		293.051	6.45453		0.037025	0.041975	0.040675	0.040875	0.040225	0.044275	0.041275	0.040275	0.039125	0.039475	0.038475	0.035025
200	0.231418	317.958		358.658	6.68476		0.033575	0.036175	0.038225	0.042075	0.042925	0.042175	0.037875	0.039825	0.037125	0.039575	0.038825	0.036925
400	0.223935	582.375	10.4385	440.121	12.6512		0.041675	0.041175	0.040725	0.041775	0.044425	0.041525	0.039125	0.042225	0.040375	0.039525	0.043675	0.040625
							0.032325	0.035325	0.034525	0.034375	0.036625	0.033075	0.034425	0.034675	0.039325	0.038275	0.037225	0.032075
							0.033725	0.035675	0.038725	0.039675	0.038475	0.036075	0.038325	0.038175	0.037325	0.039225	0.038975	0.041775
						mg/ml	0.219263	0.213886	0.23889	0.224103	0.224909	0.214154	0.219801	0.191838	0.213617	0.211466	0.193452	0.207702
							0.193183	0.204475	0.207164	0.213617	0.211466	0.228405	0.195602	0.19856	0.198291	0.197753	0.199636	0.184579
							0.17947	0.181352	0.185117	0.207164	0.231631	0.176513	0.194527	0.180008	0.199098	0.202324	0.186461	0.192376
							0.199098	0.225716	0.218725	0.219801	0.216305	0.238084	0.221952	0.216574	0.21039	0.212272	0.206895	0.188343
							0.180546	0.194527	0.205551	0.226254	0.230824	0.226791	0.203669	0.214154	0.199636	0.21281	0.208777	0.19856
							0.224103	0.221414	0.218994	0.22464	0.23889	0.223296	0.21039	0.22706	0.217112	0.212541	0.234857	0.218456
							0.173824	0.189956	0.185654	0.184848	0.196947	0.177857	0.185117	0.186461	0.211466	0.20582	0.200173	0.17248
							0.181352	0.191838	0.208239	0.213348	0.206895	0.193989	0.206088	0.205282	0.200711	0.210928	0.209584	0.22464
						CPM	42	573	581	876	805	779	880	863	843	1071	931	114
							24	523	548	730	675	737	808	777	758	878	874	116
							32	534	551	789	735	671	861	842	776	911	891	145
							52	559	555	751	794	677	914	809	761	945	943	161
							39	548	537	805	735	745	928	887	832	944	941	124
							49	536	485	769	756	771	904	866	873	1060	1049	144
							31	520	510	672	711	688	858	793	804	1032	1032	100
							20	561	591	733	825	753	851	1050	1018	1062	1079	158
						Plate 3 STTG1 cells in Uptake buffer												40K
						B, TR 1	0.1127	0.1125	0.1113	0.1166	0.1172		0.1182	0.1152	0.1136	0.117	0.1137	0.1137
							0.1111	0.1127	0.1178	0.1129	0.1157	0.1179	0.1121	0.1174		0.114	0.1142	0.1121
								0.1083	0.1043	0.1166	0.1159	0.108	0.1082	0.1074	0.1147	0.111	0.1097	0.1025
							0.1075	0.1104	0.1084	0.1126	0.1106	0.1107	0.114	0.1094	0.112	0.1096	0.1091	0.106
							0.1055	0.1076	0.1081	0.1092	0.1125	0.1106	0.1114	0.1129	0.1124	0.1148	0.1088	0.1054
Km	58.76						0.1073	0.109	0.1119	0.1112	0.1167	0.1098	0.1068	0.1102	0.1112	0.1095	0.1106	0.109
							0.1038	0.1048	0.1074	0.1067	0.1064	0.1072	0.107	0.1082	0.1076	0.1083	0.1165	0.1059
							0.1046	0.1073	0.1112	0.1073	0.1077	0.1081	0.1083	0.1114		0.1079	0.1096	0.1104
						B, TR 2		0.1169			0.1182	0.1177	0.1197	0.1179	0.1166		0.116
							0.1147	0.116	0.1177	0.1165	0.1183		0.1171		0.1193	0.1173	0.1168	0.114
							0.1108	0.113	0.1136	0.1144	0.117	0.1101	0.1158	0.1146	0.1145		0.1124	0.1091
								0.1169	0.1146	0.1145	0.1187	0.115	0.1173	0.1166	0.1189	0.1185	0.1159	0.118
							0.1112	0.1089	0.1096	0.114	0.1126	0.1132	0.1119	0.111	0.1173	0.1152	0.1113	0.1066
							0.1092	0.1111	0.112	0.1172	0.1181	0.1154	0.1078	0.115	0.1147	0.1152	0.1152	0.1118
							0.111	0.1118	0.1094	0.1182	0.1135	0.1151	0.1093	0.1129	0.1133	0.1133	0.1124	0.1095
								0.1121		0.1108	0.1111	0.1101	0.1137	0.1136	0.1119	0.1116	0.1103	0.1107
						Average	0.042425	0.044425	0.041025	0.046325	0.047425	0.047425	0.048675	0.046275	0.044825	0.046725	0.044575	0.043425
							0.042625	0.044075	0.047475	0.044425	0.046725	0.047625	0.044325	0.047125	0.049025	0.045375	0.045225	0.042775
							0.040525	0.040375	0.038675	0.045225	0.046175	0.038775	0.041725	0.040725	0.044325	0.040725	0.040775	0.035525
							0.037225	0.043375	0.041225	0.043275	0.044375	0.042575	0.045375	0.042725	0.045175	0.043775	0.042225	0.041725
							0.038075	0.037975	0.038575	0.041325	0.042275	0.041625	0.041375	0.041675	0.044575	0.044725	0.039775	0.035725
							0.037975	0.039775	0.041675	0.043925	0.047125	0.042325	0.037025	0.042325	0.042675	0.042075	0.042625	0.040125
							0.037125	0.038025	0.038125	0.042175	0.039675	0.040875	0.037875	0.040275	0.040175	0.040525	0.044175	0.037425
							0.034325	0.039425	0.040925	0.038775	0.039125	0.038825	0.040725	0.042225	0.041625	0.039475	0.039675	0.040275
						mg/ml	0.228136	0.23889	0.220607	0.249107	0.255023	0.255023	0.261744	0.248839	0.241041	0.251258	0.239697	0.233513
							0.229211	0.237008	0.255291	0.23889	0.251258	0.256098	0.238353	0.253409	0.263626	0.243999	0.243192	0.230018
							0.217919	0.217112	0.20797	0.243192	0.248301	0.208508	0.224372	0.218994	0.238353	0.218994	0.219263	0.191032
							0.200173	0.233244	0.221683	0.232706	0.238622	0.228942	0.243999	0.229749	0.242923	0.235395	0.22706	0.224372
							0.204744	0.204206	0.207433	0.222221	0.227329	0.223834	0.222489	0.224103	0.239697	0.240504	0.213886	0.192107
							0.204206	0.213886	0.224103	0.236202	0.253409	0.227598	0.199098	0.227598	0.22948	0.226254	0.229211	0.215768
							0.199636	0.204475	0.205013	0.226791	0.213348	0.219801	0.203669	0.216574	0.216037	0.217919	0.237546	0.201249
							0.184579	0.212004	0.22007	0.208508	0.21039	0.208777	0.218994	0.22706	0.223834	0.212272	0.213348	0.216574
						CPM	197	1359	1354	1474	1483	1419	1771	1775	1770	2457	2352	596
							192	1199	1193	1261	1328	1287	1654	1764	1621	2124	2245	548
							167	1222	1217	1285	1271	1270	1556	1538	1531	2109	2141	550
							200	1170	1192	1242	1204	1242	1600	1485	1579	1890	1953	547
							181	1061	1101	1238	1164	1211	1577	1462	1533	1982	1892	618
							179	1100	1086	1187	1207	1096	1544	1463	1465	2012	2015	603
							169	1073	1023	1056	1094	1162	1383	1427	1436	1982	1844	588
							201	1040	1272	1137	1201	1119	1493	1524	1560	2008	1966	609

## Sheet: Radioactivity 10-15-14
Cystine
Needed		10000000	DPM/ml
Final volume		2.4	ml
Total DPM		24000000	DPM
		10.8108	µCi
Hot stock	Conc:	0.02	µCi/µl
		540.541	µl
	Sp. activity:	110	µCi/µmol	0.0982801	µmol
[Hot cystine]		40.95	µM
Final [Cystine] needed		400	µM
		0.96	µmol/4.5ml
Cold stock, 200mM		0.2	µmol/µl
		4.3086	µl	0.86172	µmol
Uptake buffer		1855.15	µl
Total		2400	µl	0.96	µmol
Final [Cystine]		0.0004	µmol/µl
		0.0004	moles/l
Specific activity		11.2613	µCi/µmol
Final specific activity		5.63063	µCi/µmol
Assay in 96-well plate
200000	cells/ml	0.2	ml/well	40000	cells/well
Experiment conducted on day 3
Stocks	Volume (µl)	DPM	Sample - blank	Expected DPM/ml	Actual DPM/ml	Accuracy
EBSS	50	8.25	0		0
EBSS/C400	50	8.3	0.05		1
EBSS/C1.25	50	8.31	0.06		1.2
0.1N NaOH	50	9.49	1.24		24.8
EBSS/C400 + C14	50	542206	542198	10000000	10843965	108.44
EBSS/C80 + C14	50	108591	108583	2000000	2171663	108.583
EBSS/C1.25 + C14	50	1655.06	1646.81	31250	32936.2	105.396

## Sheet: Protein normalization 10-17-14
Protein standard curve						Plate 1 STTG1 cells in Uptake buffer												40K
Blank	BSA*, µg/ml	Absorbance		Avg. - blank		A, TR 1	0.1096	0.1153	0.1147	0.1113	0.1128	0.1135	0.1102	0.1144	0.1109	0.1114	0.1067	0.1103
							0.1123	0.1108	0.1065	0.1075	0.1099	0.1073	0.1099	0.1114	0.1071	0.1171	0.1081	0.1079
0.0684	2000	0.4305	0.4788	0.38695			0.1062	0.1053	0.1079	0.1052	0.1127	0.1063	0.1095	0.1075	0.1058	0.1064	0.1149	0.1024
0.0667	1000	0.2759	0.2894	0.21495			0.0668	0.0706	0.1056	0.1065	0.119	0.1058	0.1063	0.1067	0.1073	0.1068	0.1094	0.1061
0.0687	500	0.1684	0.1934	0.1132			0.1044	0.105	0.1008	0.1059	0.1053	0.1078	0.1053	0.1052	0.1044	0.1068	0.1055	0.1071
0.067	250	0.1264	0.1293	0.06015			0.1069	0.1056		0.11	0.1109	0.1073	0.1056	0.1115	0.1053	0.1084	0.1071	0.1072
	125	0.0962	0.1035	0.03215			0.0873	0.1102	0.1062	0.1079	0.1095	0.1061	0.1061	0.1088	0.1106	0.1083	0.1036	0.1048
	62.5		0.0834	0.0157			0.1053	0.1064	0.1042	0.1041	0.104	0.1032	0.1079	0.1091	0.1073	0.1059	0.1127	0.1138
	31.25
	15.625					A, TR 2	0.1087	0.1179	0.1147	0.1171	0.1173	0.1193	0.1186	0.1175	0.1136	0.113	0.116	0.119
0.0677							0.1078	0.1153	0.1131	0.1086	0.1096	0.1109	0.116	0.1134	0.1114	0.1202	0.1088	0.1084
Note: *in 0.1N NaOH							0.107	0.1109	0.1071	0.1044	0.1117	0.1162	0.1128	0.1128	0.109	0.1102	0.1073	0.1073
							0.1054	0.1113	0.1109	0.1098	0.1103	0.1103	0.1098	0.1194	0.112	0.1104	0.1145	0.1131
							0.1114	0.111	0.1128	0.1129	0.1124	0.1131	0.1073	0.1089	0.112	0.1116	0.1092	0.1083
							0.1091	0.1084	0.107	0.1111		0.1061	0.1079	0.1124	0.113	0.1147	0.1104	0.1101
							0.1067	0.1097	0.1079	0.1087	0.1098	0.1077	0.1054	0.111	0.1082	0.1064	0.1034	0.1065
							0.1066	0.1094	0.1062	0.1072	0.1104	0.1108	0.1103	0.1092	0.1181	0.1098	0.1135	0.1081
						Average	0.04145	0.0489	0.047	0.0465	0.04735	0.0487	0.0467	0.04825	0.04455	0.0445	0.04365	0.04695
							0.04235	0.04535	0.0421	0.04035	0.04205	0.0414	0.04525	0.0447	0.04155	0.05095	0.04075	0.04045
							0.0389	0.0404	0.0398	0.0371	0.0445	0.04355	0.04345	0.04245	0.0397	0.0406	0.0434	0.03715
							0.0184	0.02325	0.04055	0.04045	0.04695	0.04035	0.04035	0.04535	0.04195	0.0409	0.04425	0.0419
							0.0402	0.0403	0.0391	0.0417	0.04115	0.04275	0.0386	0.03935	0.0405	0.0415	0.03965	0.04
							0.0403	0.0393	0.0393	0.04285	0.0432	0.039	0.03905	0.04425	0.04145	0.04385	0.04105	0.04095
							0.0293	0.04225	0.03935	0.0406	0.04195	0.0392	0.03805	0.0422	0.0417	0.03965	0.0358	0.03795
							0.03825	0.0402	0.0365	0.03795	0.0395	0.0393	0.0414	0.04145	0.045	0.04015	0.0454	0.04325
CYSTINE-DEPENDENT UPTAKE - SPECIFIC
Cystine µM	Protein mg/ml	Totals CPM	Specific CPM	SE CPM		mg/ml	0.216829	0.255801	0.245862	0.243246	0.247693	0.254755	0.244293	0.252401	0.233046	0.232784	0.228338	0.2456
							0.221537	0.237231	0.22023	0.211075	0.219968	0.216568	0.236708	0.23383	0.217352	0.266525	0.213168	0.211598
1.25	0.203316	62.625	58.875	2.15614			0.20349	0.211337	0.208198	0.194074	0.232784	0.227815	0.227292	0.22206	0.207675	0.212383	0.22703	0.194336
2.5	0.219794	115.792	109.81	2.57987			0.0962523	0.121623	0.212121	0.211598	0.2456	0.211075	0.211075	0.237231	0.219445	0.213952	0.231476	0.219183
5	0.221723	198.375	187.929	3.64096			0.21029	0.210814	0.204536	0.218137	0.21526	0.22363	0.201921	0.205844	0.21186	0.217091	0.207413	0.209244
10	0.218976	330.562	311.188	5.1267			0.210814	0.205582	0.205582	0.224153	0.225984	0.204013	0.204275	0.231476	0.216829	0.229384	0.214737	0.214214
20	0.212786	523.25	489.5	10.863			0.153271	0.221014	0.205844	0.212383	0.219445	0.205059	0.199044	0.220753	0.218137	0.207413	0.187274	0.19852
40	0.214029	738.75	677.792	10.702			0.20009	0.21029	0.190935	0.19852	0.206629	0.205582	0.216568	0.216829	0.2354	0.210029	0.237492	0.226245
60	0.215434	896.125	807.958	14.255
80	0.216459	1025.25	909.875	21.7224		CPM	3	83	70	135	109	131	235	225	221	364	369	25
100	0.219892	1246.07	1081.44	19.3889			2	54	57	105	108	129	192	180	171	320	317	20
120	0.22824	1303.87	1116.05	14.1276			3	57	65	104	116	136	185	187	180	345	307	13
200	0.231084	1615.75	1335.17	16.4928			3	69	61	108	108	95	188	197	192	307	325	17
400	0.227466	2109.44	1596.94	38.7164			6	58	59	113	127	119	180	200	210	337	294	28
							4	74	70	119	102	92	174	199	206	333	326	21
							2	51	53	122	124	112	181	223	203	344	326	10
							7	59	62	118	138	109	225	201	206	351	324	21
						Plate 2 STTG1 cells in Uptake buffer												40K
						B, TR 1	0.1075	0.1147	0.1152	0.1085	0.1086	0.1098	0.1139	0.111	0.1123	0.1138	0.1078	0.1097
							0.1061	0.1096	0.112	0.1045	0.1073	0.1058	0.1049	0.1053	0.1062	0.1067	0.1054	0.1046
							0.103	0.1033	0.1028	0.1028	0.1062	0.1036	0.1037	0.1019	0.1118	0.1139	0.1033	0.1012
							0.1079	0.11	0.1054	0.1059	0.1056	0.1063	0.1058	0.1081	0.1109	0.1084	0.1098	0.1098
							0.1047	0.1111	0.1053	0.1059	0.1065	0.1074	0.1054	0.107	0.1078	0.108	0.1061	0.105
							0.1066	0.0998	0.1057	0.107	0.108	0.1069	0.1055	0.1121	0.1076	0.1095		0.112
							0.1038	0.107	0.1042	0.1166	0.1065	0.1057	0.1083	0.1071	0.1044	0.1037	0.1072	0.1123
							0.1114	0.1059	0.1089	0.1051	0.1057	0.1038		0.1048	0.1035	0.1064	0.1063	0.1028
CYSTINE-DEPENDENT UPTAKE - NONSPECIFIC						B, TR 2	0.1113	0.1194	0.1133	0.1105	0.113	0.11	0.1133	0.1121	0.111	0.1138	0.1107	0.1166
Cystine µM	Protein mg/ml	Nonspecific CPM	SE CPM	Specific CPM/mg/min	SE		0.1098	0.1125	0.1105	0.1085	0.111	0.1073	0.1093	0.1098	0.1111	0.1099	0.1098	0.1097
							0.1008	0.1081	0.1082	0.1051	0.1133	0.1112	0.1108	0.1058	0.1074	0.1058	0.1054	0.1027
1.25	0.203316	3.75	0.647798	19.305	0.706994		0.1086	0.1128	0.1103	0.1104	0.1105	0.1107	0.1118	0.1118	0.1162	0.1138	0.1122	0.1133
2.5	0.219794	5.98214		33.3069	0.782512		0.107	0.1123	0.1088	0.1112	0.1094	0.1093	0.1088	0.1096	0.1094	0.1117	0.1116	0.1078
5	0.221723	10.4464		56.5056	1.09475		0.1077	0.1034	0.1106	0.1151	0.115	0.1101	0.1113	0.1049	0.1106	0.1117	0.1119	0.1156
10	0.218976	19.375	2.09538	94.7401	1.56081		0.1075	0.1099	0.1083	0.1098	0.1151	0.11	0.1109	0.1139	0.1081	0.1063	0.1054	0.1059
20	0.212786	33.75	3.01632	153.362	3.40341			0.1096	0.1081	0.1096	0.1092	0.1082	0.1098	0.1111	0.1085	0.111	0.1127	0.1149
40	0.214029	60.9583		211.122	3.33352
60	0.215434	88.1667		250.025	4.41123	Average	0.0417	0.04935	0.04655	0.0418	0.0431	0.0422	0.0459	0.04385	0.04395	0.0461	0.04155	0.04545
80	0.216459	115.375	5.23019	280.23	6.69023		0.04025	0.04335	0.04355	0.0388	0.04145	0.03885	0.0394	0.03985	0.04095	0.0406	0.0399	0.03945
100	0.219892	164.625	6.71602	327.871	5.87831		0.0342	0.038	0.0378	0.03625	0.04205	0.0397	0.03955	0.03615	0.0419	0.04215	0.03665	0.03425
120	0.22824	187.817		325.989	4.12655		0.04055	0.0437	0.04015	0.04045	0.04035	0.0408	0.0411	0.04225	0.04585	0.0434	0.0433	0.04385
200	0.231084	280.583		385.189	4.75809		0.03815	0.044	0.03935	0.04085	0.04025	0.04065	0.0394	0.0406	0.0409	0.04215	0.04115	0.0387
400	0.227466	512.5	20.9736	468.037	11.3472		0.03945	0.0339	0.04045	0.04335	0.0438	0.0408	0.0407	0.0408	0.0414	0.0429	0.0442	0.0461
							0.03795	0.04075	0.03855	0.0455	0.0431	0.04015	0.0419	0.0428	0.03855	0.0373	0.0386	0.0414
							0.0437	0.04005	0.0408	0.03965	0.03975	0.0383	0.0421	0.04025	0.0383	0.041	0.0418	0.04115
						mg/ml	0.218137	0.258155	0.243508	0.21866	0.225461	0.220753	0.240108	0.229384	0.229907	0.241154	0.217352	0.237754
							0.210552	0.226768	0.227815	0.202967	0.216829	0.203228	0.206106	0.20846	0.214214	0.212383	0.208721	0.206367
							0.178904	0.198782	0.197736	0.189628	0.219968	0.207675	0.20689	0.189104	0.219183	0.220491	0.19172	0.179165
							0.212121	0.228599	0.210029	0.211598	0.211075	0.213429	0.214998	0.221014	0.239846	0.22703	0.226507	0.229384
							0.199567	0.230169	0.205844	0.213691	0.210552	0.212644	0.206106	0.212383	0.213952	0.220491	0.21526	0.202444
							0.206367	0.177334	0.211598	0.226768	0.229122	0.213429	0.212906	0.213429	0.216568	0.224414	0.231215	0.241154
							0.19852	0.213168	0.201659	0.238015	0.225461	0.210029	0.219183	0.223891	0.201659	0.19512	0.201921	0.216568
							0.228599	0.209506	0.213429	0.207413	0.207936	0.200351	0.22023	0.210552	0.200351	0.214475	0.21866	0.21526
						CPM	49	632	531	824	816	850	1030	1056	1043	1223	1202	111
							42	570	541	737	771	797	870	912	914	1063	1037	111
							33	493	480	755	749	695	925	834	823	983	937	102
							33	503	505	683	748	730	903	832	831	948	978	115
							23	463	498	709	712	656	828	848	832	966	992	96
							25	519	478	686	726	699	885	849	834	1033	997	114
							30	506	523	660	699	764	861	921	853	943	976	136
							35	553	577	768	799	697	951	925	947	1008	1118	138
						Plate 3 STTG1 cells in Uptake buffer												40K
						B, TR 1	0.1112	0.1162	0.1174	0.1087	0.1102	0.1068	0.1085	0.1081	0.1076	0.1121	0.1054	0.1081
							0.107	0.1112	0.1103	0.1094	0.1102	0.114	0.1107	0.1117	0.1088	0.1101	0.1131	0.1106
							0.1069	0.1059	0.1038	0.1097	0.1165	0.1134	0.1071	0.1121	0.1066	0.1096	0.1183	0.1063
							0.109	0.1132	0.1091	0.1121	0.1127	0.1118	0.1139	0.1131	0.1119	0.1132	0.1137	0.1138
							0.1081	0.11	0.1099	0.1095	0.1093	0.1082	0.111	0.108	0.1091	0.1104	0.1069	0.1112
Km	66.78						0.1109	0.1031	0.1069	0.1088	0.1118	0.1093	0.1084	0.1165	0.1088	0.111	0.1079	0.1037
							0.1131	0.1098	0.1073	0.1089	0.1084	0.1131	0.1108	0.1098	0.116	0.1109	0.1089	0.1073
							0.1123	0.1006	0.1065	0.1102	0.1108	0.1114	0.11	0.1118	0.1086	0.1127	0.1094	0.1104
						B, TR 2	0.1123	0.1168	0.1107	0.112	0.1114	0.1069	0.1134	0.1105	0.1118	0.1164	0.1116	0.1172
							0.1097	0.1175	0.1133	0.1129	0.1102	0.1173	0.1129	0.1155	0.1154	0.1149	0.1117	0.1103
							0.1064	0.1062	0.1078	0.1052	0.1144	0.1073	0.1138	0.1171	0.1092	0.1103	0.111	0.1055
							0.1084	0.1148	0.1127	0.1131	0.1121	0.1141	0.114	0.1153	0.1153	0.1171		0.1132
							0.1079	0.1112	0.1084	0.1106	0.1125	0.112	0.112	0.1125	0.1106	0.1101	0.1089	0.1172
							0.1127	0.1063	0.11	0.1124	0.1159	0.1124	0.1128	0.1148	0.1177	0.1132	0.1153	0.1065
							0.1092	0.112	0.1081	0.1115	0.1136	0.1141	0.1134	0.1123	0.114	0.113	0.1117	0.1103
							0.11	0.1022	0.113	0.1127	0.1126	0.1115	0.1104	0.1142	0.1122	0.1096	0.1114	0.1117
						Average	0.04405	0.0488	0.04635	0.04265	0.0431	0.03915	0.04325	0.0416	0.042	0.04655	0.0408	0.04495
							0.04065	0.04665	0.0441	0.04345	0.0425	0.04795	0.0441	0.0459	0.0444	0.0448	0.0447	0.04275
							0.03895	0.03835	0.0381	0.03975	0.04775	0.04265	0.04275	0.0469	0.0402	0.04225	0.04695	0.0382
							0.041	0.0463	0.0432	0.0449	0.0447	0.04525	0.04625	0.0465	0.0459	0.04745	0.046	0.0458
							0.0403	0.0429	0.04145	0.04235	0.0432	0.0424	0.0438	0.04255	0.04215	0.04255	0.0402	0.0465
							0.0441	0.037	0.04075	0.0429	0.04615	0.04315	0.0429	0.04795	0.04555	0.0444	0.0439	0.0374
							0.04345	0.0432	0.04	0.0425	0.0433	0.0459	0.0444	0.04335	0.0473	0.04425	0.0426	0.0411
							0.04345	0.0337	0.04205	0.04375	0.044	0.04375	0.0425	0.0453	0.0427	0.04345	0.0427	0.04335
						mg/ml	0.23043	0.255278	0.242462	0.223107	0.225461	0.204798	0.226245	0.217614	0.219706	0.243508	0.213429	0.235138
							0.212644	0.244031	0.230692	0.227292	0.222322	0.250832	0.230692	0.240108	0.232261	0.234354	0.23383	0.22363
							0.203752	0.200613	0.199305	0.207936	0.249785	0.223107	0.22363	0.245339	0.21029	0.221014	0.2456	0.199828
							0.214475	0.2422	0.225984	0.234877	0.23383	0.236708	0.241939	0.243246	0.240108	0.248216	0.240631	0.239585
							0.210814	0.224414	0.216829	0.221537	0.225984	0.221799	0.229122	0.222584	0.220491	0.222584	0.21029	0.243246
							0.230692	0.193551	0.213168	0.224414	0.241416	0.225722	0.224414	0.250832	0.238277	0.232261	0.229646	0.195643
							0.227292	0.225984	0.209244	0.222322	0.226507	0.240108	0.232261	0.226768	0.247431	0.231476	0.222845	0.214998
							0.227292	0.176288	0.219968	0.228861	0.230169	0.228861	0.222322	0.236969	0.223368	0.227292	0.223368	0.226768
						CPM	178		1330	1378	1419	1421	1703	1718	1727	2427	2390	552
							163	1183	1261	1325	1298	1406	1668	1678	1674	2157	2117	524
							176	1259	1245	1271	1278	1242	1626	1480	1501	1948	2124	495
							199	1323	1364	1383	1295		1611	1661	1667	1828	2062	429
							157	1192	1205	1255	1218	1318	1592	1449	1583	2012	2082	513
							156	1366	1227	1247	1220	1298	1545	1553	1576	2119	1979	446
							139	1157	1106	1197	1219	1267	1571	1549	1546	2052	2026	523
							149	1219	1254	1337	1335	1362	1698	1720	1682	2141	2287	618

## Sheet: _structIndex
isis1135202391446	2	0	0	0.18	1	Arial	90	0	1	662	1693	1	1011803	1
isis1135202390645	2	0	0	0.18	1	Arial	90	0	1	693	1588	1	1011800	1
isis1135202389944	2	0	0	0.18	1	Arial	90	0	1	808	1859	1	1011797	1
isis113520238942	2	0	0	0.18	1	Arial	90	0	1	803	1632	1	1011796	1
isis1135202388141	2	0	0	0.18	1	Arial	90	0	1	807	1767	1	1011805	1
isis1135202387340	2	0	0	0.18	1	Arial	90	0	1	807	1767	1	1011804	1
isis1135202386438	2	0	0	0.18	1	Arial	90	0	1	804	1756	1	1011795	1
isis1135202385427	2	0	0	0.18	1	Arial	90	0	1	961	2276	1	1011790	1
isis1135202177852	2	0	0	0.18	1	Arial	90	0	1	838	2276	1	1011789	1
isis113520217720	2	0	0	0.18	1	Arial	90	0	1	594	2276	1	1011788	1
isis1135202176119	2	0	0	0.18	1	Arial	90	0	1	961	1875	1	1011787	1
isis1135202175218	2	0	0	0.18	1	Arial	90	0	1	958	1418	1	1011785	1
isis1135202174416	2	0	0	0.18	1	Arial	90	0	1	552	1860	1	1011783	1
isis1135202173615	2	0	0	0.18	1	Arial	90	0	1	999	1953	1	1011782	1
isis1135202172714	2	0	0	0.18	1	Arial	90	0	1	623	1725	1	1011770	1
isis1135202171913	2	0	0	0.18	1	Arial	90	0	1	599	1693	1	1011781	1
isis113520217111	2	0	0	0.18	1	Arial	90	0	1	599	1693	1	1011729	1
isis113520217010	2	0	0	0.18	1	Arial	90	0	1	626	1968	1	1011773	1
isis1135202168708	2	0	0	0.18	1	Arial	90	0	1	626	1968	1	1009129	1
isis1128625954973	2	0	0	0.18	1	Arial	90	0	1	749	2119	1	1011699	1
isis112862595472	2	0	0	0.18	1	Arial	90	0	1	551	1986	1	1011698	1
isis1128625953171	2	0	0	0.18	1	Arial	90	0	1	587	1780	1	1011697	1
isis1128625952169	2	0	0	0.18	1	Arial	90	0	1	791	2089	1	1011696	1
isis1128625951268	2	0	0	0.18	1	Arial	90	0	1	1068	1501	1	1011692	1
isis1128625950467	2	0	0	0.18	1	Arial	90	0	1	662	2039	1	1011690	1
isis1128625949666	2	0	0	0.18	1	Arial	90	0	1	612	1693	1	1011689	1
isis1128625948754	2	0	0	0.18	1	Arial	90	0	1	515	1791	1	1011686	1
isis1128625861769	2	0	0	0.18	1	Arial	90	0	1	454	1589	1	1011685	1
isis112862586118	2	0	0	0.18	1	Arial	90	0	1	453	1746	1	1011684	1
isis1128625860337	2	0	0	0.18	1	Arial	90	0	1	602	2129	1	1011683	1
isis1128625859546	2	0	0	0.18	1	Arial	90	0	1	662	1596	1	1011682	1
isis1128625858935	2	0	0	0.18	1	Arial	90	0	1	789	1812	1	1011679	1
isis1128625858104	2	0	0	0.18	1	Arial	90	0	1	496	1573	1	1011678	1
isis1128625857433	2	0	0	0.18	1	Arial	90	0	1	526	1715	1	1011677	1
isis1128625856532	2	0	0	0.18	1	Arial	90	0	1	534	1713	1	1011662	1
isis112862585570	2	0	0	0.18	1	Arial	90	0	1	777	1412	1	1011648	1
isis111299499142	2	0	0	0.18	1	Arial	90	0	1	1021	1489	1	1011380	1
isis111299499040	2	0	0	0.18	1	Arial	90	0	1	1055	1533	1	1011379	1
isis111299498939	2	0	0	0.18	1	Arial	90	0	1	742	1623	1	1011378	1
isis1112994988138	2	0	0	0.18	1	Arial	90	0	1	963	1336	1	1011377	1
isis1112994987136	2	0	0	0.18	1	Arial	90	0	1	630	1752	1	1011376	1
isis1112994986135	2	0	0	0.18	1	Arial	90	0	1	853	1427	1	1011374	1
isis1112994985334	2	0	0	0.18	1	Arial	90	0	1	956	1550	1	1011364	1
isis1112994984532	2	0	0	0.18	1	Arial	90	0	1	629	881	1	1011363	1
isis1112994983601	2	0	0	0.18	1	Arial	90	0	1	902	888	1	1011362	1
isis1112992736837	2	0	0	0.18	1	Arial	90	0	1	1201	1091	1	1011361	1
isis1112992735936	2	0	0	0.18	1	Arial	90	0	1	1072	1426	1	1011360	1
isis111299273535	2	0	0	0.18	1	Arial	90	0	1	543	1931	1	1011359	1
isis111299273433	2	0	0	0.18	1	Arial	90	0	1	498	1207	1	1011353	1
isis1112992733332	2	0	0	0.18	1	Arial	90	0	1	1017	1187	1	1011352	1
isis1112992732531	2	0	0	0.18	1	Arial	90	0	1	739	1182	1	1011351	1
isis1112992731840	2	0	0	0.18	1	Arial	90	0	1	631	1146	1	1011349	1
isis1112992731129	2	0	0	0.18	1	Arial	90	0	1	1075	1207	1	1011375	1
isis1112992730228	2	0	0	0.18	1	Arial	90	0	1	632	1543	1	1011295	1
isis1112992729326	2	0	0	0.18	1	Arial	90	0	1	632	1543	1	1011205	1
isis1112992728325	2	0	0	0.18	1	Arial	90	0	1	799	2018	1	1008653	1
isis1112992727423	2	0	0	0.18	1	Arial	90	0	1	724	2036	1	1008434	1
isis1112992726122	2	0	0	0.18	1	Arial	90	0	1	799	2018	1	1007833	1
isis1091825573506	2	0	0	0.18	1	Arial	90	0	1	508	898	1	1008943	1
isis10918255735	2	0	0	0.18	1	Arial	90	0	1	542	770	1	1008942	1
isis1091825572605	2	0	0	0.18	1	Arial	90	0	1	400	958	1	1008941	1
isis1091825572104	2	0	0	0.18	1	Arial	90	0	1	544	814	1	1008940	1
isis1091825571703	2	0	0	0.18	1	Arial	90	0	1	538	613	1	1008935	1
isis1091825571203	2	0	0	0.18	1	Arial	90	0	1	533	543	1	1008934	1
isis1091825570802	2	0	0	0.18	1	Arial	90	0	1	612	826	1	1008933	1
isis1091825570301	2	0	0	0.18	1	Arial	90	0	1	475	840	1	1008932	1
isis1091825569901	2	0	0	0.18	1	Arial	90	0	1	668	822	1	1008917	1
isis1091825569400	2	0	0	0.18	1	Arial	90	0	1	668	824	1	1008865	1
isis10918254485	2	0	0	0.18	1	Arial	90	0	1	931	1526	1	123224	1
isis1091825447605	2	0	0	0.18	1	Arial	90	0	1	841	1290	1	123223	1
isis1091825447104	2	0	0	0.18	1	Arial	90	0	1	749	1476	1	123222	1
isis1091825446653	2	0	0	0.18	1	Arial	90	0	1	981	922	1	123217	1
isis1091825446303	2	0	0	0.18	1	Arial	90	0	1	739	922	1	123216	1
isis1091825445892	2	0	0	0.18	1	Arial	90	0	1	918	605	1	123215	1
isis1091825445582	2	0	0	0.18	1	Arial	90	0	1	926	790	1	123214	1
isis1091825445201	2	0	0	0.18	1	Arial	90	0	1	705	2089	1	123213	1
isis1091825444590	2	0	0	0.18	1	Arial	90	0	1	1154	1437	1	123153	1
isis1088631787103	2	0	0	0.18	1	Arial	90	0	1	400	818	1	1008866	1
isis1088631786903	2	0	0	0.18	1	Arial	90	0	1	668	824	1	1008865	1
isis1088631786703	2	0	0	0.18	1	Arial	90	0	1	658	492	1	1008852	1
isis1088631734327	2	0	0	0.18	1	Arial	90	0	1	479	852	1	1008850	1
isis1088631734127	2	0	0	0.18	1	Arial	90	0	1	479	761	1	1008849	1
isis1088631733927	2	0	0	0.18	1	Arial	90	0	1	604	670	1	1008848	1
isis1088631733726	2	0	0	0.18	1	Arial	90	0	1	592	965	1	1008736	1
isis1088631733526	2	0	0	0.18	1	Arial	90	0	1	479	778	1	1008721	1
isis1088631733326	2	0	0	0.18	1	Arial	90	0	1	608	513	1	1008512	1
isis1088631733126	2	0	0	0.18	1	Arial	90	0	1	380	784	1	1008502	1
isis1088631732925	2	0	0	0.18	1	Arial	90	0	1	438	593	1	1008491	1
isis1088631732324	2	0	0	0.18	1	Arial	90	0	1	439	819	1	1008249	1
isis1088631608847	2	0	0	0.18	1	Arial	90	0	1	614	976	1	123140	1
isis1088631608647	2	0	0	0.18	1	Arial	90	0	1	795	1198	1	123139	1
isis1088631608446	2	0	0	0.18	1	Arial	90	0	1	795	1201	1	123138	1
isis1088631608236	2	0	0	0.18	1	Arial	90	0	1	528	1193	1	122991	1
isis1088631608146	2	0	0	0.18	1	Arial	90	0	1	779	1238	1	122957	1
isis1088631607946	2	0	0	0.18	1	Arial	90	0	1	797	653	1	122615	1
isis1088631607755	2	0	0	0.18	1	Arial	90	0	1	547	1239	1	122596	1
isis1088631607545	2	0	0	0.18	1	Arial	90	0	1	602	1426	1	122567	1
isis108863160744	2	0	0	0.18	1	Arial	90	0	1	880	910	1	122082	1
isis1084475378250	2	0	0	0.18	1	Arial	90	0	1	463	832	1	1008545	1
isis1084475377949	2	0	0	0.18	1	Arial	90	0	1	380	804	1	1008544	1
isis1084475377749	2	0	0	0.18	1	Arial	90	0	1	507	808	1	1008540	1
isis1084475377549	2	0	0	0.18	1	Arial	90	0	1	736	789	1	1008505	1
isis1084475377349	2	0	0	0.18	1	Arial	90	0	1	544	648	1	1008504	1
isis1084475377148	2	0	0	0.18	1	Arial	90	0	1	401	958	1	1008501	1
isis1084475376948	2	0	0	0.18	1	Arial	90	0	1	542	810	1	1008519	1
isis1084475376547	2	0	0	0.18	1	Arial	90	0	1	608	708	1	1002915	1
isis1082496040730	2	0	0	0.18	1	Arial	90	0	1	584	1640	1	1008087	1
isis1082496040660	2	0	0	0.18	1	Arial	90	0	1	859	806	1	1007508	1
isis1082495997999	2	0	0	0.18	1	Arial	90	0	1	1016	1016	1	1008106	1
isis1082495997798	2	0	0	0.18	1	Arial	90	0	1	753	1498	1	1008105	1
isis1082495997598	2	0	0	0.18	1	Arial	90	0	1	701	1602	1	1008104	1
isis1082495997398	2	0	0	0.18	1	Arial	90	0	1	474	677	1	1008103	1
isis1082495997168	2	0	0	0.18	1	Arial	90	0	1	1291	2253	1	1008102	1
isis108249599797	2	0	0	0.18	1	Arial	90	0	1	1081	1402	1	1008076	1
isis1082495996897	2	0	0	0.18	1	Arial	90	0	1	396	989	1	1008075	1
isis1082495996597	2	0	0	0.18	1	Arial	90	0	1	890	1179	1	1008073	1
isis1082495820443	2	0	0	0.18	1	Arial	90	0	1	1016	1016	1	1008106	1
isis1082495820243	2	0	0	0.18	1	Arial	90	0	1	753	1498	1	1008105	1
isis108249582043	2	0	0	0.18	1	Arial	90	0	1	701	1602	1	1008104	1
isis1082495819843	2	0	0	0.18	1	Arial	90	0	1	474	677	1	1008103	1
isis1082495819592	2	0	0	0.18	1	Arial	90	0	1	1291	2253	1	1008102	1
isis1082495819522	2	0	0	0.18	1	Arial	90	0	1	584	1640	1	1008087	1
isis1082495819442	2	0	0	0.18	1	Arial	90	0	1	1081	1402	1	1008076	1
isis1082495819242	2	0	0	0.18	1	Arial	90	0	1	396	989	1	1008075	1
isis1082495818541	2	0	0	0.18	1	Arial	90	0	1	890	1179	1	1008073	1

## Sheet: Summary
SUMMARY
CYSTINE-DEPENDENT UPTAKE - SPECIFIC
Cystine µM	Protein mg/ml	Totals CPM	Nonspecific CPM	SE CPM	Specific CPM	SE CPM	Specific CPM/mg/min	SE	Specific µCi/mg/min	SE	Specific pmol/mg/min	SE
1.25	0.201548	65.0312	4.4375	0.49974	60.5938	1.38939	20.0427	0.459573	1.80565e-05	4.1403e-07	3.20684	0.0735317
2.5	0.214907	118.638	6.5625		112.076	1.8336	34.7672	0.568804	3.13218e-05	5.12436e-07	5.56275	0.0910087
5	0.213754	202.938	10.8125		192.125	2.89402	59.9208	0.902601	5.39827e-05	8.13154e-07	9.58733	0.144416
10	0.209233	324.375	19.3125	1.24739	305.062	4.48176	97.2002	1.428	8.75678e-05	1.28648e-06	15.552	0.228479
20	0.207275	533.875	34.9375	2.45199	498.938	6.57858	160.475	2.11589	0.000144572	1.90621e-06	25.676	0.338543
40	0.214321	744	64.6458		679.354	7.50904	211.32	2.33576	0.000190378	2.10429e-06	33.8111	0.373721
60	0.209955	876.312	94.3542		781.958	10.5513	248.294	3.35035	0.000223688	3.01834e-06	39.7271	0.536057
80	0.210165	1001.47	124.062	5.09613	877.406	14.7139	278.324	4.66744	0.000250742	4.2049e-06	44.5318	0.74679
100	0.218104	1204.94	175.188	4.83582	1029.75	17.6941	314.757	5.40846	0.000283565	4.87249e-06	50.3612	0.865353
120	0.230451	1268.66	200.004		1068.66	14.2159	309.149	4.1125	0.000278513	3.70496e-06	49.4639	0.658
200	0.231251	1589.35	299.271		1290.08	14.599	371.914	4.20869	0.000335058	3.79161e-06	59.5063	0.673391
400	0.2257	2085.09	547.438	14.4721	1537.66	28.6125	454.188	8.45148	0.000409179	7.61395e-06	72.6701	1.35224
Final specific activity		5.63063	µCi/µmol
Avg. Km		62.77
SE		4.01
