# Supplementary material for: High-Throughput Assay Development for Cystine-Glutamate Antiporter (xc -) Highlights Faster Cystine Uptake than Glutamate Release in Glioma Cells
Source: PLoS One. 2015 Aug 7;10(8):e0127785. doi: 10.1371/journal.pone.0127785 (PMC4529246; doi:10.1371/journal.pone.0127785)
Supplement: S4 File — (XLSX) [file pone.0127785.s011.xlsx]

## Sheet: dataFitInfo
___FRIC50 Plate 2B!H39	___GDIC50 Plate 2B!H39	___FRIC50 Plate 1B!G39	___GDIC50 Plate 1B!G39	___FRIC50 Plate 2A!I39	___GDIC50 Plate 2A!I39	___FRIC50 Plate 1A!H39	___GDIC50 Plate 1A!H39	___FRIC50 Plate 2B!I39	___GDIC50 Plate 2B!I39	___FRIC50 Plate 2A!J39	___GDIC50 Plate 2A!J39	___FRIC50 Plate 1B!H39	___GDIC50 Plate 1B!H39	___FRIC50 Plate 1A!I39	___GDIC50 Plate 1A!I39	___FRIC50 Plate 2B!J39	___GDIC50 Plate 2B!J39	___FRIC50 Plate 2A!K39	___GDIC50 Plate 2A!K39	___FRIC50 Plate 1A!J39	___GDIC50 Plate 1A!J39	___FRIC50 Plate 1B!I39	___GDIC50 Plate 1B!I39	___FRIC50 Plate 2B!K39	___GDIC50 Plate 2B!K39	___FRIC50 Plate 2A!L39	___GDIC50 Plate 2A!L39	___FRIC50 Plate 2A!E40	___GDIC50 Plate 2A!E40	___FRIC50 Plate 1B!J39	___GDIC50 Plate 1B!J39	___FRIC50 Plate 1A!K39	___GDIC50 Plate 1A!K39	___FRIC50 Plate 1A!E40	___GDIC50 Plate 1A!E40	___FRIC50 Plate 2B!L39	___GDIC50 Plate 2B!L39	___FRIC50 Plate 2B!E40	___GDIC50 Plate 2B!E40	___FRIC50 Plate 2A!M39	___GDIC50 Plate 2A!M39	___FRIC50 Plate 1A!L39	___GDIC50 Plate 1A!L39	___FRIC50 Plate 2A!F40	___GDIC50 Plate 2A!F40	___FRIC50 Plate 1B!K39	___GDIC50 Plate 1B!K39	___FRIC50 Plate 2B!M39	___GDIC50 Plate 2B!M39
__FIFitSucessful	__FIReturnInfoCode	__FIFitSucessful	__FIReturnInfoCode	__FIFitSucessful	__FIReturnInfoCode	__FIFitSucessful	__FIReturnInfoCode	__FIFitSucessful	__FIReturnInfoCode	__FIFitSucessful	__FIReturnInfoCode	__FIFitSucessful	__FIReturnInfoCode	__FIFitSucessful	__FIReturnInfoCode	__FIFitSucessful	__FIReturnInfoCode	__FIFitSucessful	__FIReturnInfoCode	__FIFitSucessful	__FIReturnInfoCode	__FIFitSucessful	__FIReturnInfoCode	__FIFitSucessful	__FIReturnInfoCode	__FIFitSucessful	__FIReturnInfoCode	__FIFitSucessful	__FIReturnInfoCode	__FIFitSucessful	__FIReturnInfoCode	__FIFitSucessful	__FIReturnInfoCode	__FIFitSucessful	__FIReturnInfoCode	__FIFitSucessful	__FIReturnInfoCode	__FIFitSucessful	__FIReturnInfoCode	__FIFitSucessful	__FIReturnInfoCode	__FIFitSucessful	__FIReturnInfoCode	__FIFitSucessful	__FIReturnInfoCode	__FIFitSucessful	__FIReturnInfoCode	__FIFitSucessful	__FIReturnInfoCode
1	0	1	0	0	0	1	0	1	0	1	0	1	0	1	0	1	0	1	0	0	0	1	0	0	0	0	0	1	0	0	0	1	0	1	0	0	0	1	0	0	0	0	0	1	0	1	0	0	0
__FIResult	__FIGraphTitle	__FIResult	__FIGraphTitle	__FIResult	__FIGraphTitle	__FIResult	__FIGraphTitle	__FIResult	__FIGraphTitle	__FIResult	__FIGraphTitle	__FIResult	__FIGraphTitle	__FIResult	__FIGraphTitle	__FIResult	__FIGraphTitle	__FIResult	__FIGraphTitle	__FIResult	__FIGraphTitle	__FIResult	__FIGraphTitle	__FIResult	__FIGraphTitle	__FIResult	__FIGraphTitle	__FIResult	__FIGraphTitle	__FIResult	__FIGraphTitle	__FIResult	__FIGraphTitle	__FIResult	__FIGraphTitle	__FIResult	__FIGraphTitle	__FIResult	__FIGraphTitle	__FIResult	__FIGraphTitle	__FIResult	__FIGraphTitle	__FIResult	__FIGraphTitle	__FIResult	__FIGraphTitle	__FIResult	__FIGraphTitle
1.37273e-07	'[Gln 122005 IC50.xls]IC50 Plate 2B'!H38	2.92551e-07	'[Gln 122005 IC50.xls]IC50 Plate 1B'!G38	#NoFit!	'[Gln 122005 IC50.xls]IC50 Plate 2A'!I38	4.74495e-05	'[Gln 122005 IC50.xls]IC50 Plate 1A'!H38	6.47387e-05	'[Gln 122005 IC50.xls]IC50 Plate 2B'!I38	3.37721e-05	'[Gln 122005 IC50.xls]IC50 Plate 2A'!J38	1.98956e-05	'[Gln 122005 IC50.xls]IC50 Plate 1B'!H38	5.63678e-05	'[Gln 122005 IC50.xls]IC50 Plate 1A'!I38	2.98879e-05	'[Gln 122005 IC50.xls]IC50 Plate 2B'!J38	6.11406e-05	'[Gln 122005 IC50.xls]IC50 Plate 2A'!K38	>0.0001	'[Gln 122005 IC50.xls]IC50 Plate 1A'!J38	2.76651e-05	'[Gln 122005 IC50.xls]IC50 Plate 1B'!I38	#NoFit!	'[Gln 122005 IC50.xls]IC50 Plate 2B'!K38	<3E-008	'[Gln 122005 IC50.xls]IC50 Plate 2A'!L38	4.87037e-07	'[Gln 122005 IC50.xls]IC50 Plate 2A'!E38	>0.0001	'[Gln 122005 IC50.xls]IC50 Plate 1B'!J38	5.14781e-05	'[Gln 122005 IC50.xls]IC50 Plate 1A'!K38	2.24613e-07	'[Gln 122005 IC50.xls]IC50 Plate 1A'!E38	>0.0001	'[Gln 122005 IC50.xls]IC50 Plate 2B'!L38	5.13528e-07	'[Gln 122005 IC50.xls]IC50 Plate 2B'!E38	#NoFit!	'[Gln 122005 IC50.xls]IC50 Plate 2A'!M38	>0.0001	'[Gln 122005 IC50.xls]IC50 Plate 1A'!L38	1.47589e-07	'[Gln 122005 IC50.xls]IC50 Plate 2A'!F38	2.66685e-05	'[Gln 122005 IC50.xls]IC50 Plate 1B'!K38	#NoFit!	'[Gln 122005 IC50.xls]IC50 Plate 2B'!M38
__FINumDataPoints	__FIDataTitle	__FINumDataPoints	__FIDataTitle	__FINumDataPoints	__FIDataTitle	__FINumDataPoints	__FIDataTitle	__FINumDataPoints	__FIDataTitle	__FINumDataPoints	__FIDataTitle	__FINumDataPoints	__FIDataTitle	__FINumDataPoints	__FIDataTitle	__FINumDataPoints	__FIDataTitle	__FINumDataPoints	__FIDataTitle	__FINumDataPoints	__FIDataTitle	__FINumDataPoints	__FIDataTitle	__FINumDataPoints	__FIDataTitle	__FINumDataPoints	__FIDataTitle	__FINumDataPoints	__FIDataTitle	__FINumDataPoints	__FIDataTitle	__FINumDataPoints	__FIDataTitle	__FINumDataPoints	__FIDataTitle	__FINumDataPoints	__FIDataTitle	__FINumDataPoints	__FIDataTitle	__FINumDataPoints	__FIDataTitle	__FINumDataPoints	__FIDataTitle	__FINumDataPoints	__FIDataTitle	__FINumDataPoints	__FIDataTitle	__FINumDataPoints	__FIDataTitle
8	'[Gln 122005 IC50.xls]IC50 Plate 2B'!H38	8	'[Gln 122005 IC50.xls]IC50 Plate 1B'!G38	8	'[Gln 122005 IC50.xls]IC50 Plate 2A'!I38	8	'[Gln 122005 IC50.xls]IC50 Plate 1A'!H38	8	'[Gln 122005 IC50.xls]IC50 Plate 2B'!I38	8	'[Gln 122005 IC50.xls]IC50 Plate 2A'!J38	8	'[Gln 122005 IC50.xls]IC50 Plate 1B'!H38	8	'[Gln 122005 IC50.xls]IC50 Plate 1A'!I38	8	'[Gln 122005 IC50.xls]IC50 Plate 2B'!J38	8	'[Gln 122005 IC50.xls]IC50 Plate 2A'!K38	8	'[Gln 122005 IC50.xls]IC50 Plate 1A'!J38	8	'[Gln 122005 IC50.xls]IC50 Plate 1B'!I38	8	'[Gln 122005 IC50.xls]IC50 Plate 2B'!K38	8	'[Gln 122005 IC50.xls]IC50 Plate 2A'!L38	8	'[Gln 122005 IC50.xls]IC50 Plate 2A'!E38	8	'[Gln 122005 IC50.xls]IC50 Plate 1B'!J38	8	'[Gln 122005 IC50.xls]IC50 Plate 1A'!K38	8	'[Gln 122005 IC50.xls]IC50 Plate 1A'!E38	8	'[Gln 122005 IC50.xls]IC50 Plate 2B'!L38	8	'[Gln 122005 IC50.xls]IC50 Plate 2B'!E38	8	'[Gln 122005 IC50.xls]IC50 Plate 2A'!M38	8	'[Gln 122005 IC50.xls]IC50 Plate 1A'!L38	8	'[Gln 122005 IC50.xls]IC50 Plate 2A'!F38	8	'[Gln 122005 IC50.xls]IC50 Plate 1B'!K38	8	'[Gln 122005 IC50.xls]IC50 Plate 2B'!M38
__FIModelNumber	__FILabelX	__FIModelNumber	__FILabelX	__FIModelNumber	__FILabelX	__FIModelNumber	__FILabelX	__FIModelNumber	__FILabelX	__FIModelNumber	__FILabelX	__FIModelNumber	__FILabelX	__FIModelNumber	__FILabelX	__FIModelNumber	__FILabelX	__FIModelNumber	__FILabelX	__FIModelNumber	__FILabelX	__FIModelNumber	__FILabelX	__FIModelNumber	__FILabelX	__FIModelNumber	__FILabelX	__FIModelNumber	__FILabelX	__FIModelNumber	__FILabelX	__FIModelNumber	__FILabelX	__FIModelNumber	__FILabelX	__FIModelNumber	__FILabelX	__FIModelNumber	__FILabelX	__FIModelNumber	__FILabelX	__FIModelNumber	__FILabelX	__FIModelNumber	__FILabelX	__FIModelNumber	__FILabelX	__FIModelNumber	__FILabelX
205	[M]	205	[M]	205	[M]	205	[M]	205	[M]	205	[M]	205	[M]	205	[M]	205	[M]	205	[M]	205	[M]	205	[M]	205	[M]	205	[M]	205	[M]	205	[M]	205	[M]	205	[M]	205	[M]	205	[M]	205	[M]	205	[M]	205	[M]	205	[M]	205	[M]
__FIKnownX	__FILabelY	__FIKnownX	__FILabelY	__FIKnownX	__FILabelY	__FIKnownX	__FILabelY	__FIKnownX	__FILabelY	__FIKnownX	__FILabelY	__FIKnownX	__FILabelY	__FIKnownX	__FILabelY	__FIKnownX	__FILabelY	__FIKnownX	__FILabelY	__FIKnownX	__FILabelY	__FIKnownX	__FILabelY	__FIKnownX	__FILabelY	__FIKnownX	__FILabelY	__FIKnownX	__FILabelY	__FIKnownX	__FILabelY	__FIKnownX	__FILabelY	__FIKnownX	__FILabelY	__FIKnownX	__FILabelY	__FIKnownX	__FILabelY	__FIKnownX	__FILabelY	__FIKnownX	__FILabelY	__FIKnownX	__FILabelY	__FIKnownX	__FILabelY	__FIKnownX	__FILabelY
0.0001	% Inhibition	0.0001	% Inhibition	0.0001	% Inhibition	0.0001	% Inhibition	0.0001	% Inhibition	0.0001	% Inhibition	0.0001	% Inhibition	0.0001	% Inhibition	0.0001	% Inhibition	0.0001	% Inhibition	0.0001	% Inhibition	0.0001	% Inhibition	0.0001	% Inhibition	0.0001	% Inhibition	0.0001	% Inhibition	0.0001	% Inhibition	0.0001	% Inhibition	0.0001	% Inhibition	0.0001	% Inhibition	0.0001	% Inhibition	0.0001	% Inhibition	0.0001	% Inhibition	1e-05	% Inhibition	0.0001	% Inhibition	0.0001	% Inhibition
3e-05	__FIKnownXRange	3e-05	__FIKnownXRange	3e-05	__FIKnownXRange	3e-05	__FIKnownXRange	3e-05	__FIKnownXRange	3e-05	__FIKnownXRange	3e-05	__FIKnownXRange	3e-05	__FIKnownXRange	3e-05	__FIKnownXRange	3e-05	__FIKnownXRange	3e-05	__FIKnownXRange	3e-05	__FIKnownXRange	3e-05	__FIKnownXRange	3e-05	__FIKnownXRange	3e-05	__FIKnownXRange	3e-05	__FIKnownXRange	3e-05	__FIKnownXRange	3e-05	__FIKnownXRange	3e-05	__FIKnownXRange	3e-05	__FIKnownXRange	3e-05	__FIKnownXRange	3e-05	__FIKnownXRange	3e-06	__FIKnownXRange	3e-05	__FIKnownXRange	3e-05	__FIKnownXRange
1e-05	IC50 Plate 2B	1e-05	IC50 Plate 1B	1e-05	IC50 Plate 2A	1e-05	IC50 Plate 1A	1e-05	IC50 Plate 2B	1e-05	IC50 Plate 2A	1e-05	IC50 Plate 1B	1e-05	IC50 Plate 1A	1e-05	IC50 Plate 2B	1e-05	IC50 Plate 2A	1e-05	IC50 Plate 1A	1e-05	IC50 Plate 1B	1e-05	IC50 Plate 2B	1e-05	IC50 Plate 2A	1e-05	IC50 Plate 2A	1e-05	IC50 Plate 1B	1e-05	IC50 Plate 1A	1e-05	IC50 Plate 1A	1e-05	IC50 Plate 2B	1e-05	IC50 Plate 2B	1e-05	IC50 Plate 2A	1e-05	IC50 Plate 1A	1e-06	IC50 Plate 2A	1e-05	IC50 Plate 1B	1e-05	IC50 Plate 2B
3e-06	28	3e-06	28	3e-06	28	3e-06	28	3e-06	28	3e-06	28	3e-06	28	3e-06	28	3e-06	28	3e-06	28	3e-06	28	3e-06	28	3e-06	28	3e-06	28	3e-06	28	3e-06	28	3e-06	28	3e-06	28	3e-06	28	3e-06	28	3e-06	28	3e-06	28	3e-07	28	3e-06	28	3e-06	28
1e-06	35	1e-06	35	1e-06	35	1e-06	35	1e-06	35	1e-06	35	1e-06	35	1e-06	35	1e-06	35	1e-06	35	1e-06	35	1e-06	35	1e-06	35	1e-06	35	1e-06	35	1e-06	35	1e-06	35	1e-06	35	1e-06	35	1e-06	35	1e-06	35	1e-06	35	1e-07	35	1e-06	35	1e-06	35
3e-07	3	3e-07	3	3e-07	3	3e-07	3	3e-07	3	3e-07	3	3e-07	3	3e-07	3	3e-07	3	3e-07	3	3e-07	3	3e-07	3	3e-07	3	3e-07	3	3e-07	3	3e-07	3	3e-07	3	3e-07	3	3e-07	3	3e-07	3	3e-07	3	3e-07	3	3e-08	2	3e-07	3	3e-07	3
1e-07	3	1e-07	3	1e-07	3	1e-07	3	1e-07	3	1e-07	3	1e-07	3	1e-07	3	1e-07	3	1e-07	3	1e-07	3	1e-07	3	1e-07	3	1e-07	3	1e-07	3	1e-07	3	1e-07	3	1e-07	3	1e-07	3	1e-07	3	1e-07	3	1e-07	3	1e-08	2	1e-07	3	1e-07	3
3e-08	1	3e-08	1	3e-08	1	3e-08	1	3e-08	1	3e-08	1	3e-08	1	3e-08	1	3e-08	1	3e-08	1	3e-08	1	3e-08	1	3e-08	1	3e-08	1	3e-08	1	3e-08	1	3e-08	1	3e-08	1	3e-08	1	3e-08	1	3e-08	1	3e-08	1	3e-09	1	3e-08	1	3e-08	1
__FIKnownY	__FIKnownYRange	__FIKnownY	__FIKnownYRange	__FIKnownY	__FIKnownYRange	__FIKnownY	__FIKnownYRange	__FIKnownY	__FIKnownYRange	__FIKnownY	__FIKnownYRange	__FIKnownY	__FIKnownYRange	__FIKnownY	__FIKnownYRange	__FIKnownY	__FIKnownYRange	__FIKnownY	__FIKnownYRange	__FIKnownY	__FIKnownYRange	__FIKnownY	__FIKnownYRange	__FIKnownY	__FIKnownYRange	__FIKnownY	__FIKnownYRange	__FIKnownY	__FIKnownYRange	__FIKnownY	__FIKnownYRange	__FIKnownY	__FIKnownYRange	__FIKnownY	__FIKnownYRange	__FIKnownY	__FIKnownYRange	__FIKnownY	__FIKnownYRange	__FIKnownY	__FIKnownYRange	__FIKnownY	__FIKnownYRange	__FIKnownY	__FIKnownYRange	__FIKnownY	__FIKnownYRange	__FIKnownY	__FIKnownYRange
105.343	IC50 Plate 2B	96.351	IC50 Plate 1B	60.9391	IC50 Plate 2A	65.8223	IC50 Plate 1A	59.2344	IC50 Plate 2B	71.1652	IC50 Plate 2A	76.1663	IC50 Plate 1B	63.825	IC50 Plate 1A	74.395	IC50 Plate 2B	67.252	IC50 Plate 2A	20.1214	IC50 Plate 1A	77.0423	IC50 Plate 1B	56.3656	IC50 Plate 2B	-3.99862	IC50 Plate 2A	107.935	IC50 Plate 2A	32.0456	IC50 Plate 1B	69.5034	IC50 Plate 1A	101.4	IC50 Plate 1A	7.76794	IC50 Plate 2B	105.419	IC50 Plate 2B	58.7794	IC50 Plate 2A	23.9788	IC50 Plate 1A	103.8	IC50 Plate 2A	78.3752	IC50 Plate 1B	58.8924	IC50 Plate 2B
102.342	28	88.1819	28	29.3747	28	38.1746	28	34.2896	28	45.9322	28	53.5823	28	34.3368	28	51.92	28	20.6437	28	-11.5011	28	48.022	28	22.6816	28	-23.3433	28	105.351	28	9.99476	28	26.8767	28	102.457	28	-21.3755	28	104.754	28	13.4264	28	-5.29407	28	90.1592	28	55.4675	28	26.1963	28
97.516	35	84.3926	35	24.0955	35	26.4851	35	10.3897	35	34.3955	35	33.8356	35	17.2822	35	30.4899	35	27.7319	35	13.1507	35	26.7328	35	0.985538	35	-4.1832	35	104.557	35	1.73046	35	30.0291	35	102.927	35	-14.7071	35	99.4918	35	21.6959	35	10.9773	35	82.7757	35	20.2014	35	8.1669	35
92.7854	7	60.2661	6	-15.6276	8	-4.35421	7	3.22734	8	-6.509	9	27.7421	7	-3.80596	8	-3.91603	9	-5.54915	10	0.48217	9	20.6393	8	-18.4117	10	-43.1311	11	87.3166	4	0.721223	9	3.55631	10	87.2825	4	-43.7935	11	89.6507	4	-13.0988	12	3.18428	11	56.6567	5	14.7363	10	-2.87112	12
82.6593	7	60.3613	6	-13.2649	8	6.39548	7	-1.27526	8	19.7762	9	19.2112	7	4.02624	8	-13.9471	9	7.96262	10	-19.2941	9	9.97572	8	-7.10774	10	1.02215	11	66.0152	4	-6.97182	9	-11.0899	10	63.1202	4	-3.04211	11	68.0306	4	7.51961	12	6.80667	11	48.4425	5	16.1644	10	-4.84694	12
53.7819	1	49.3169	1	-25.06	1	0.854199	1	-17.6138	1	-26.5921	1	13.0225	1	6.82625	1	-6.67078	1	-15.3138	1	-11.5598	1	19.7634	1	-1.56024	1	-32.6281	1	39.8777	1	10.3566	1	0.89336	1	55.8166	1	-12.6363	1	36.7594	1	-23.694	1	-4.43253	1	34.5616	1	5.57698	1	-4.71396	1
41.9459	__FIError	41.3763	__FIError	9.53161	__FIError	-5.80317	__FIError	-9.97649	__FIError	13.0572	__FIError	12.794	__FIError	-13.8116	__FIError	10.9217	__FIError	2.36964	__FIError	-17.4144	__FIError	11.4039	__FIError	-22.4014	__FIError	9.21781	__FIError	31.8482	__FIError	10.985	__FIError	-12.8326	__FIError	43.1676	__FIError	-16.018	__FIError	16.5642	__FIError	11.6728	__FIError	-13.792	__FIError	40.9483	__FIError	10.7374	__FIError	-17.6138	__FIError
34.4416	0	32.7883	0	-2.09737	0	-21.9179	0	15.2913	0	-4.70005	0	-7.82872	0	-21.5459	0	8.10991	0	11.359	0	-17.0815	0	-7.21937	0	5.50714	0	3.25565	0	21.4375	0	-3.62039	0	-14.6535	0	19.671	0	-29.2028	0	9.66777	0	-7.72727	0	-18.0997	0	32.4573	0	-7.06703	0	-29.4878	0
__FIWeight	0	__FIWeight	0	__FIWeight	0	__FIWeight	0	__FIWeight	0	__FIWeight	0	__FIWeight	0	__FIWeight	0	__FIWeight	0	__FIWeight	0	__FIWeight	0	__FIWeight	0	__FIWeight	0	__FIWeight	0	__FIWeight	0	__FIWeight	0	__FIWeight	0	__FIWeight	0	__FIWeight	0	__FIWeight	0	__FIWeight	0	__FIWeight	0	__FIWeight	0	__FIWeight	0	__FIWeight	0
1	0	1	0	1	0	1	0	1	0	1	0	1	0	1	0	1	0	1	0	1	0	1	0	1	0	1	0	1	0	1	0	1	0	1	0	1	0	1	0	1	0	1	0	1	0	1	0	1	0
1	0	1	0	1	0	1	0	1	0	1	0	1	0	1	0	1	0	1	0	1	0	1	0	1	0	1	0	1	0	1	0	1	0	1	0	1	0	1	0	1	0	1	0	1	0	1	0	1	0
1	0	1	0	1	0	1	0	1	0	1	0	1	0	1	0	1	0	1	0	1	0	1	0	1	0	1	0	1	0	1	0	1	0	1	0	1	0	1	0	1	0	1	0	1	0	1	0	1	0
1	0	1	0	1	0	1	0	1	0	1	0	1	0	1	0	1	0	1	0	1	0	1	0	1	0	1	0	1	0	1	0	1	0	1	0	1	0	1	0	1	0	1	0	1	0	1	0	1	0
1	0	1	0	1	0	1	0	1	0	1	0	1	0	1	0	1	0	1	0	1	0	1	0	1	0	1	0	1	0	1	0	1	0	1	0	1	0	1	0	1	0	1	0	1	0	1	0	1	0
1	0	1	0	1	0	1	0	1	0	1	0	1	0	1	0	1	0	1	0	1	0	1	0	1	0	1	0	1	0	1	0	1	0	1	0	1	0	1	0	1	0	1	0	1	0	1	0	1	0
1	__FIParamReturnCell	1	__FIParamReturnCell	1	__FIParamReturnCell	1	__FIParamReturnCell	1	__FIParamReturnCell	1	__FIParamReturnCell	1	__FIParamReturnCell	1	__FIParamReturnCell	1	__FIParamReturnCell	1	__FIParamReturnCell	1	__FIParamReturnCell	1	__FIParamReturnCell	1	__FIParamReturnCell	1	__FIParamReturnCell	1	__FIParamReturnCell	1	__FIParamReturnCell	1	__FIParamReturnCell	1	__FIParamReturnCell	1	__FIParamReturnCell	1	__FIParamReturnCell	1	__FIParamReturnCell	1	__FIParamReturnCell	1	__FIParamReturnCell	1	__FIParamReturnCell	1	__FIParamReturnCell
1	____FI__NULLVALUE	1	____FI__NULLVALUE	1	____FI__NULLVALUE	1	____FI__NULLVALUE	1	____FI__NULLVALUE	1	____FI__NULLVALUE	1	____FI__NULLVALUE	1	____FI__NULLVALUE	1	____FI__NULLVALUE	1	____FI__NULLVALUE	1	____FI__NULLVALUE	1	____FI__NULLVALUE	1	____FI__NULLVALUE	1	____FI__NULLVALUE	1	____FI__NULLVALUE	1	____FI__NULLVALUE	1	____FI__NULLVALUE	1	____FI__NULLVALUE	1	____FI__NULLVALUE	1	____FI__NULLVALUE	1	____FI__NULLVALUE	1	____FI__NULLVALUE	1	____FI__NULLVALUE	1	____FI__NULLVALUE	1	____FI__NULLVALUE
__FIPointExcluded	____FI__NULLVALUE	__FIPointExcluded	____FI__NULLVALUE	__FIPointExcluded	____FI__NULLVALUE	__FIPointExcluded	____FI__NULLVALUE	__FIPointExcluded	____FI__NULLVALUE	__FIPointExcluded	____FI__NULLVALUE	__FIPointExcluded	____FI__NULLVALUE	__FIPointExcluded	____FI__NULLVALUE	__FIPointExcluded	____FI__NULLVALUE	__FIPointExcluded	____FI__NULLVALUE	__FIPointExcluded	____FI__NULLVALUE	__FIPointExcluded	____FI__NULLVALUE	__FIPointExcluded	____FI__NULLVALUE	__FIPointExcluded	____FI__NULLVALUE	__FIPointExcluded	____FI__NULLVALUE	__FIPointExcluded	____FI__NULLVALUE	__FIPointExcluded	____FI__NULLVALUE	__FIPointExcluded	____FI__NULLVALUE	__FIPointExcluded	____FI__NULLVALUE	__FIPointExcluded	____FI__NULLVALUE	__FIPointExcluded	____FI__NULLVALUE	__FIPointExcluded	____FI__NULLVALUE	__FIPointExcluded	____FI__NULLVALUE	__FIPointExcluded	____FI__NULLVALUE	__FIPointExcluded	____FI__NULLVALUE
0	____FI__NULLVALUE	0	____FI__NULLVALUE	0	____FI__NULLVALUE	0	____FI__NULLVALUE	0	____FI__NULLVALUE	0	____FI__NULLVALUE	0	____FI__NULLVALUE	0	____FI__NULLVALUE	0	____FI__NULLVALUE	0	____FI__NULLVALUE	0	____FI__NULLVALUE	0	____FI__NULLVALUE	0	____FI__NULLVALUE	0	____FI__NULLVALUE	0	____FI__NULLVALUE	0	____FI__NULLVALUE	0	____FI__NULLVALUE	0	____FI__NULLVALUE	0	____FI__NULLVALUE	0	____FI__NULLVALUE	0	____FI__NULLVALUE	0	____FI__NULLVALUE	0	____FI__NULLVALUE	0	____FI__NULLVALUE	0	____FI__NULLVALUE
0	____FI__NULLVALUE	0	____FI__NULLVALUE	0	____FI__NULLVALUE	0	____FI__NULLVALUE	0	____FI__NULLVALUE	0	____FI__NULLVALUE	0	____FI__NULLVALUE	0	____FI__NULLVALUE	0	____FI__NULLVALUE	0	____FI__NULLVALUE	0	____FI__NULLVALUE	0	____FI__NULLVALUE	0	____FI__NULLVALUE	0	____FI__NULLVALUE	0	____FI__NULLVALUE	0	____FI__NULLVALUE	0	____FI__NULLVALUE	0	____FI__NULLVALUE	0	____FI__NULLVALUE	0	____FI__NULLVALUE	0	____FI__NULLVALUE	0	____FI__NULLVALUE	0	____FI__NULLVALUE	0	____FI__NULLVALUE	0	____FI__NULLVALUE
0		0		0		0		0		0		0		0		0		0		0		0		0		0		0		0		0		0		0		0		0		0		0		0		0
0		0		0		0		0		0		0		0		0		0		0		0		0		0		0		0		0		0		0		0		0		0		0		0		0
0		0		0		0		0		0		0		0		0		0		0		0		0		0		0		0		0		0		0		0		0		0		0		0		0
0		0		0		0		0		0		0		0		0		0		0		0		0		0		0		0		0		0		0		0		0		0		0		0		0
0		0		0		0		0		0		0		0		0		0		0		0		0		0		0		0		0		0		0		0		0		0		0		0		0
0		0		0		0		0		0		0		0		0		0		0		0		0		0		0		0		0		0		0		0		0		0		0		0		0
__FICalcNewValue		__FICalcNewValue		__FICalcNewValue		__FICalcNewValue		__FICalcNewValue		__FICalcNewValue		__FICalcNewValue		__FICalcNewValue		__FICalcNewValue		__FICalcNewValue		__FICalcNewValue		__FICalcNewValue		__FICalcNewValue		__FICalcNewValue		__FICalcNewValue		__FICalcNewValue		__FICalcNewValue		__FICalcNewValue		__FICalcNewValue		__FICalcNewValue		__FICalcNewValue		__FICalcNewValue		__FICalcNewValue		__FICalcNewValue		__FICalcNewValue
2		2		2		2		2		2		2		2		2		2		2		2		2		2		2		2		2		2		2		2		2		2		2		2		2
__FIWhereXYValue		__FIWhereXYValue		__FIWhereXYValue		__FIWhereXYValue		__FIWhereXYValue		__FIWhereXYValue		__FIWhereXYValue		__FIWhereXYValue		__FIWhereXYValue		__FIWhereXYValue		__FIWhereXYValue		__FIWhereXYValue		__FIWhereXYValue		__FIWhereXYValue		__FIWhereXYValue		__FIWhereXYValue		__FIWhereXYValue		__FIWhereXYValue		__FIWhereXYValue		__FIWhereXYValue		__FIWhereXYValue		__FIWhereXYValue		__FIWhereXYValue		__FIWhereXYValue		__FIWhereXYValue
50		50		50		50		50		50		50		50		50		50		50		50		50		50		50		50		50		50		50		50		50		50		50		50		50
__FIPermitExtrapolation		__FIPermitExtrapolation		__FIPermitExtrapolation		__FIPermitExtrapolation		__FIPermitExtrapolation		__FIPermitExtrapolation		__FIPermitExtrapolation		__FIPermitExtrapolation		__FIPermitExtrapolation		__FIPermitExtrapolation		__FIPermitExtrapolation		__FIPermitExtrapolation		__FIPermitExtrapolation		__FIPermitExtrapolation		__FIPermitExtrapolation		__FIPermitExtrapolation		__FIPermitExtrapolation		__FIPermitExtrapolation		__FIPermitExtrapolation		__FIPermitExtrapolation		__FIPermitExtrapolation		__FIPermitExtrapolation		__FIPermitExtrapolation		__FIPermitExtrapolation		__FIPermitExtrapolation
0		0		0		0		0		0		0		0		0		0		0		0		0		0		0		0		0		0		0		0		0		0		0		0		0
__FIDetectSuspectData		__FIDetectSuspectData		__FIDetectSuspectData		__FIDetectSuspectData		__FIDetectSuspectData		__FIDetectSuspectData		__FIDetectSuspectData		__FIDetectSuspectData		__FIDetectSuspectData		__FIDetectSuspectData		__FIDetectSuspectData		__FIDetectSuspectData		__FIDetectSuspectData		__FIDetectSuspectData		__FIDetectSuspectData		__FIDetectSuspectData		__FIDetectSuspectData		__FIDetectSuspectData		__FIDetectSuspectData		__FIDetectSuspectData		__FIDetectSuspectData		__FIDetectSuspectData		__FIDetectSuspectData		__FIDetectSuspectData		__FIDetectSuspectData
-1		-1		-1		-1		-1		-1		-1		-1		-1		-1		-1		-1		-1		-1		-1		-1		-1		-1		-1		-1		-1		-1		-1		-1		-1
__FIPreFit		__FIPreFit		__FIPreFit		__FIPreFit		__FIPreFit		__FIPreFit		__FIPreFit		__FIPreFit		__FIPreFit		__FIPreFit		__FIPreFit		__FIPreFit		__FIPreFit		__FIPreFit		__FIPreFit		__FIPreFit		__FIPreFit		__FIPreFit		__FIPreFit		__FIPreFit		__FIPreFit		__FIPreFit		__FIPreFit		__FIPreFit		__FIPreFit
-1		-1		-1		-1		-1		-1		-1		-1		-1		-1		-1		-1		-1		-1		-1		-1		-1		-1		-1		-1		-1		-1		-1		-1		-1
__FIParamValueOrig		__FIParamValueOrig		__FIParamValueOrig		__FIParamValueOrig		__FIParamValueOrig		__FIParamValueOrig		__FIParamValueOrig		__FIParamValueOrig		__FIParamValueOrig		__FIParamValueOrig		__FIParamValueOrig		__FIParamValueOrig		__FIParamValueOrig		__FIParamValueOrig		__FIParamValueOrig		__FIParamValueOrig		__FIParamValueOrig		__FIParamValueOrig		__FIParamValueOrig		__FIParamValueOrig		__FIParamValueOrig		__FIParamValueOrig		__FIParamValueOrig		__FIParamValueOrig		__FIParamValueOrig
0		0		0		0		0		0		0		0		0		0		0		0		0		0		0		0		0		0		0		0		0		0		0		0		0
100		100		100		100		100		100		100		100		100		100		100		100		100		100		100		100		100		100		100		100		100		100		100		100		100
0		0		0		0		0		0		0		0		0		0		0		0		0		0		0		0		0		0		0		0		0		0		0		0		0
0		0		0		0		0		0		0		0		0		0		0		0		0		0		0		0		0		0		0		0		0		0		0		0		0
__FIParamLocked		__FIParamLocked		__FIParamLocked		__FIParamLocked		__FIParamLocked		__FIParamLocked		__FIParamLocked		__FIParamLocked		__FIParamLocked		__FIParamLocked		__FIParamLocked		__FIParamLocked		__FIParamLocked		__FIParamLocked		__FIParamLocked		__FIParamLocked		__FIParamLocked		__FIParamLocked		__FIParamLocked		__FIParamLocked		__FIParamLocked		__FIParamLocked		__FIParamLocked		__FIParamLocked		__FIParamLocked
1		1		1		1		1		1		1		1		1		1		1		1		1		1		0		1		1		0		1		0		1		1		0		1		1
1		1		1		1		1		1		1		1		1		1		1		1		1		1		0		1		1		0		1		0		1		1		0		1		1
0		0		0		0		0		0		0		0		0		0		0		0		0		0		0		0		0		0		0		0		0		0		0		0		0
0		0		0		0		0		0		0		0		0		0		0		0		0		0		0		0		0		0		0		0		0		0		0		0		0
__FIParamValueFitted		__FIParamValueFitted		__FIParamValueFitted		__FIParamValueFitted		__FIParamValueFitted		__FIParamValueFitted		__FIParamValueFitted		__FIParamValueFitted		__FIParamValueFitted		__FIParamValueFitted		__FIParamValueFitted		__FIParamValueFitted		__FIParamValueFitted		__FIParamValueFitted		__FIParamValueFitted		__FIParamValueFitted		__FIParamValueFitted		__FIParamValueFitted		__FIParamValueFitted		__FIParamValueFitted		__FIParamValueFitted		__FIParamValueFitted		__FIParamValueFitted		__FIParamValueFitted		__FIParamValueFitted
0		0		0		0		0		0		0		0		0		0		0		0		0		0		21.1072		0		0		-4.24721		0		5.34441		0		0		34.1485		0		0
100		100		100		100		100		100		100		100		100		100		100		100		100		100		109.061		100		100		110.13		100		105.57		100		100		107.733		100		100
1.37273e-07		2.92551e-07		6.31928e-05		4.74495e-05		6.47387e-05		3.37721e-05		1.98956e-05		5.63678e-05		2.98879e-05		6.11406e-05		0		2.76651e-05		8.08092e-05		0		9.68724e-07		0		5.14781e-05		2.71777e-07		0		6.29544e-07		8.15591e-05		0		6.11007e-07		2.66685e-05		7.291e-05
0.678845		0.383227		1.13744		0.943259		1.06614		0.929958		0.539757		1.05587		1.14613		1.08988		0		0.63033		1.50935		0		1.03976		0		1.01113		0.540138		0		1.0735		1.34973		0		0.909827		0.856057		1.26142
__FIParamStdErr		__FIParamStdErr		__FIParamStdErr		__FIParamStdErr		__FIParamStdErr		__FIParamStdErr		__FIParamStdErr		__FIParamStdErr		__FIParamStdErr		__FIParamStdErr		__FIParamStdErr		__FIParamStdErr		__FIParamStdErr		__FIParamStdErr		__FIParamStdErr		__FIParamStdErr		__FIParamStdErr		__FIParamStdErr		__FIParamStdErr		__FIParamStdErr		__FIParamStdErr		__FIParamStdErr		__FIParamStdErr		__FIParamStdErr		__FIParamStdErr
0		0		0		0		0		0		0		0		0		0		0		0		0		0		3.06722		0		0		47.0195		0		1.32092		0		0		4.00457		0		0
0		0		0		0		0		0		0		0		0		0		0		0		0		0		2.14976		0		0		12.473		0		0.719669		0		0		9.26212		0		0
3.09455e-08		8.26644e-08		0		1.58062e-05		2.05065e-05		1.58912e-05		5.47471e-06		1.86044e-05		8.11844e-06		2.12971e-05		0		9.37279e-06		0		0		1.1872e-07		0		1.79906e-05		4.04791e-07		0		2.65791e-08		0		0		2.38574e-07		6.4513e-06		0
0.107571		0.0489077		0		0.309511		0.378651		0.415071		0.0856115		0.383191		0.346326		0.432082		0		0.142324		0		0		0.128442		0		0.371734		0.328835		0		0.0440727		0		0		0.288114		0.179761		0
__FIParamConfInt95		__FIParamConfInt95		__FIParamConfInt95		__FIParamConfInt95		__FIParamConfInt95		__FIParamConfInt95		__FIParamConfInt95		__FIParamConfInt95		__FIParamConfInt95		__FIParamConfInt95		__FIParamConfInt95		__FIParamConfInt95		__FIParamConfInt95		__FIParamConfInt95		__FIParamConfInt95		__FIParamConfInt95		__FIParamConfInt95		__FIParamConfInt95		__FIParamConfInt95		__FIParamConfInt95		__FIParamConfInt95		__FIParamConfInt95		__FIParamConfInt95		__FIParamConfInt95		__FIParamConfInt95
0		0		0		0		0		0		0		0		0		0		0		0		0		0		8.51584		0		0		130.545		0		3.6674		0		0		11.1183		0		0
0		0		0		0		0		0		0		0		0		0		0		0		0		0		5.96859		0		0		34.6301		0		1.99809		0		0		25.7154		0		0
7.57205e-08		2.02272e-07		0		3.86762e-05		5.01772e-05		3.88841e-05		1.33961e-05		4.5523e-05		1.9865e-05		5.21119e-05		0		2.29343e-05		0		0		3.29615e-07		0		4.40213e-05		1.12386e-06		0		7.37942e-08		0		0		6.62377e-07		1.57857e-05		0
0.263216		0.119672		0		0.757343		0.926522		1.01564		0.209483		0.937629		0.847426		1.05726		0		0.348253		0		0		0.356606		0		0.909596		0.912977		0		0.122364		0		0		0.799921		0.439858		0
__FIReturnnInfoValue		__FIReturnnInfoValue		__FIReturnnInfoValue		__FIReturnnInfoValue		__FIReturnnInfoValue		__FIReturnnInfoValue		__FIReturnnInfoValue		__FIReturnnInfoValue		__FIReturnnInfoValue		__FIReturnnInfoValue		__FIReturnnInfoValue		__FIReturnnInfoValue		__FIReturnnInfoValue		__FIReturnnInfoValue		__FIReturnnInfoValue		__FIReturnnInfoValue		__FIReturnnInfoValue		__FIReturnnInfoValue		__FIReturnnInfoValue		__FIReturnnInfoValue		__FIReturnnInfoValue		__FIReturnnInfoValue		__FIReturnnInfoValue		__FIReturnnInfoValue		__FIReturnnInfoValue
255.99		196.904		1458.65		725.835		683.426		1579.74		275.578		786.807		702.892		884.948		0		485.563		983.443		649.894		25.4157		0		859.189		192.459		322.695		3.6453		1330.66		603.857		89.5955		391.951		1257.34
7		8		14		6		14		6		5		8		11		12		0		6		20		15		3		0		7		10		26		4		12		7		4		6		10
1135201285		1135198694		1135201284		1135198694		1135201285		1135201284		1135198694		1135198694		1135201285		1135201284		1135198694		1135198694		1135201285		1135201284		1135201284		1135198694		1135198694		1135198694		1135201284		1135201284		1135201284		1135198694		1135201284		1135198694		1135201284
8		8		8		8		8		8		8		8		8		8		8		8		8		8		8		8		8		8		8		8		8		8		8		8		8
2		2		2		2		2		2		2		2		2		2		2		2		2		2		4		2		2		4		2		4		2		2		4		2		2
6		6		6		6		6		6		6		6		6		6		6		6		6		6		4		6		6		4		6		4		6		6		4		6		6
1.11754		1.10682		1.62956		1.37352		1.29161		1.37167		1.11036		1.40895		1.09014		1.25642		0		1.07763		1.54198		1.09431		1.00286		0		1.47525		1.02873		1.13469		1.00033		1.61145		1.35444		1.01737		1.01132		1.6954
1.09722		0.38127		-0.884965		-1.13191		-0.573425		-0.317199		0.0471245		-1.15062		-0.368265		0.141587		0		0.475384		-0.668103		-1.1775		1.52976e-06		0		-1.21289		1.81143e-05		-1.8008		-4.46906e-08		0.0893655		-0.65266		-2.57322e-08		0.665048		-2.17433
0.981372		0.974415		0.973248		0.949216		0.922998		0.882354		0.971272		0.941116		0.947506		0.89628		0		0.949098		0.92141		0.981687		0.998574		0		0.945954		0.98594		0.994394		0.999837		0.986444		0.944855		0.991427		0.966845		0.997435
0.963091		0.949484		0.947212		0.90101		0.851925		0.778549		0.94337		0.885699		0.897767		0.803318		0		0.900787		0.848997		0.96371		0.99715		0		0.894829		0.972077		0.98882		0.999675		0.973071		0.89275		0.982928		0.93479		0.994877
0.00970449		0.00857941		0.00672465		0.00462651		0.00391283		0.00531868		0.0058168		0.00422731		0.00570333		0.00402886		0		0.00547742		0.00556094		0.00735066		0.0105388		0		0.0044414		0.0101508		0.00742435		0.010283		0.00447668		0.00511776		0.000937073		0.00572481		0.00542979
610.62		555.795		56.5486		26.205		20.9151		15.4026		120.564		20.9586		37.9708		17.9551		0		59.1208		27.0587		79.417		1916.21		0		21.3392		250.179		170.994		12719.4		129.938		40.1269		392.283		75.8532		353.185
1135201285		1135198694		1135201284		1135198694		1135201285		1135201284		1135198694		1135198694		1135201285		1135201284		1135198694		1135198694		1135201285		1135201284		1135201284		1135198694		1135198694		1135198694		1135201284		1135201284		1135201284		1135198694		1135201284		1135198694		1135201284
__FIFitCount		__FIFitCount		__FIFitCount		__FIFitCount		__FIFitCount		__FIFitCount		__FIFitCount		__FIFitCount		__FIFitCount		__FIFitCount		__FIFitCount		__FIFitCount		__FIFitCount		__FIFitCount		__FIFitCount		__FIFitCount		__FIFitCount		__FIFitCount		__FIFitCount		__FIFitCount		__FIFitCount		__FIFitCount		__FIFitCount		__FIFitCount		__FIFitCount
28		28		28		28		28		28		28		28		28		28		28		28		28		28		28		28		28		28		28		28		28		28		28		28		28
[truncated: 102 more columns]

## Sheet: dataPlotInfo
___PDXLfit Graph 00	___PDXLfit Graph 01	___PDXLfit Graph 02	___PDXLfit Graph 03	___PDXLfit Graph 04	___PDXLfit Graph 05	___PDXLfit Graph 06	___PDXLfit Graph 07	___PDXLfit Graph 08	___PDXLfit Graph 09	___PDXLfit Graph 10	___PDXLfit Graph 11	___PDXLfit Graph 12	___PDXLfit Graph 13	___PDXLfit Graph 14	___PDXLfit Graph 15	___PDXLfit Graph 16	___PDXLfit Graph 17	___PDXLfit Graph 18	___PDXLfit Graph 19	___PDXLfit Graph 20	___PDXLfit Graph 21	___PDXLfit Graph 22	___PDXLfit Graph 23	___PDXLfit Graph 24	___PDXLfit Graph 25	___PDXLfit Graph 26	___PDXLfit Graph 27	___PDXLfit Graph 28	___PDXLfit Graph 29	___PDXLfit Graph 30	___PDXLfit Graph 31	___PDXLfit Graph 32	___PDXLfit Graph 33	___PDXLfit Graph 34	___PDXLfit Graph 35	___PDXLfit Graph 36	___PDXLfit Graph 37	___PDXLfit Graph 38	___PDXLfit Graph 39	___PDXLfit Graph 40	___PDXLfit Graph 41	___PDXLfit Graph 42	___PDXLfit Graph 43	___PDXLfit Graph 44	___PDXLfit Graph 45	___PDXLfit Graph 46	___PDXLfit Graph 47	___PDXLfit Graph 48	___PDXLfit Graph 49
__PINumCells	__PINumCells	__PINumCells	__PINumCells	__PINumCells	__PINumCells	__PINumCells	__PINumCells	__PINumCells	__PINumCells	__PINumCells	__PINumCells	__PINumCells	__PINumCells	__PINumCells	__PINumCells	__PINumCells	__PINumCells	__PINumCells	__PINumCells	__PINumCells	__PINumCells	__PINumCells	__PINumCells	__PINumCells	__PINumCells	__PINumCells	__PINumCells	__PINumCells	__PINumCells	__PINumCells	__PINumCells	__PINumCells	__PINumCells	__PINumCells	__PINumCells	__PINumCells	__PINumCells	__PINumCells	__PINumCells	__PINumCells	__PINumCells	__PINumCells	__PINumCells	__PINumCells	__PINumCells	__PINumCells	__PINumCells	__PINumCells	__PINumCells
1	1	1	1	1	1	1	1	1	1	1	1	1	1	1	1	1	1	1	1	1	1	1	1	1	1	1	1	1	1	1	1	1	1	1	1	1	1	1	1	1	1	1	1	1	1	1	1	1	1
__PICells	__PICells	__PICells	__PICells	__PICells	__PICells	__PICells	__PICells	__PICells	__PICells	__PICells	__PICells	__PICells	__PICells	__PICells	__PICells	__PICells	__PICells	__PICells	__PICells	__PICells	__PICells	__PICells	__PICells	__PICells	__PICells	__PICells	__PICells	__PICells	__PICells	__PICells	__PICells	__PICells	__PICells	__PICells	__PICells	__PICells	__PICells	__PICells	__PICells	__PICells	__PICells	__PICells	__PICells	__PICells	__PICells	__PICells	__PICells	__PICells	__PICells
#N/A	#N/A	#N/A	#N/A	#N/A	#N/A	#N/A	#N/A	#N/A	#N/A	#N/A	#N/A	#N/A	#N/A	#N/A	#N/A	#N/A	#N/A	#N/A	#N/A	#N/A	#N/A	#N/A	#N/A	#N/A	#N/A	#NAME?	#NAME?	#NAME?	#NAME?	#NAME?	#NAME?	#NAME?	#NAME?	#NAME?	#NAME?	#NAME?	#NAME?	#NAME?	#NAME?	#NAME?	#NAME?	#NAME?	#NAME?	#NAME?	#NAME?	#NAME?	#NAME?	#NAME?	#NAME?
__PITime	__PITime	__PITime	__PITime	__PITime	__PITime	__PITime	__PITime	__PITime	__PITime	__PITime	__PITime	__PITime	__PITime	__PITime	__PITime	__PITime	__PITime	__PITime	__PITime	__PITime	__PITime	__PITime	__PITime	__PITime	__PITime	__PITime	__PITime	__PITime	__PITime	__PITime	__PITime	__PITime	__PITime	__PITime	__PITime	__PITime	__PITime	__PITime	__PITime	__PITime	__PITime	__PITime	__PITime	__PITime	__PITime	__PITime	__PITime	__PITime	__PITime
1067618776	1067618788	1067618811	1067618825	1076359256	1076359256	1076359256	1076359257	1076359257	1076359257	1068075590	1068075606	1076359257	1076359257	1076359257	1076359257	1076359257	1076359257	1076359257	1076359257	1076359257	1076359257	1076359257	1076359257	1076359257	1076359257	1088625279	1088625279	1088625280	1088625280	1088625280	1088625280	1088625281	1088625281	1135201822	1135201822	1135201823	1135201824	1135201824	1135201825	1135201826	1135201827	1135201827	1135201828	1135201829	1135201829	1135201830	1135201831	1135201831	1135201832
__PIActivePlot	__PIActivePlot	__PIActivePlot	__PIActivePlot	__PIActivePlot	__PIActivePlot	__PIActivePlot	__PIActivePlot	__PIActivePlot	__PIActivePlot	__PIActivePlot	__PIActivePlot	__PIActivePlot	__PIActivePlot	__PIActivePlot	__PIActivePlot	__PIActivePlot	__PIActivePlot	__PIActivePlot	__PIActivePlot	__PIActivePlot	__PIActivePlot	__PIActivePlot	__PIActivePlot	__PIActivePlot	__PIActivePlot	__PIActivePlot	__PIActivePlot	__PIActivePlot	__PIActivePlot	__PIActivePlot	__PIActivePlot	__PIActivePlot	__PIActivePlot	__PIActivePlot	__PIActivePlot	__PIActivePlot	__PIActivePlot	__PIActivePlot	__PIActivePlot	__PIActivePlot	__PIActivePlot	__PIActivePlot	__PIActivePlot	__PIActivePlot	__PIActivePlot	__PIActivePlot	__PIActivePlot	__PIActivePlot	__PIActivePlot
1	1	1	1	1	1	1	1	1	1	1	1	1	1	1	1	1	1	1	1	1	1	1	1	1	1	1	1	1	1	1	1	1	1	1	1	1	1	1	1	1	1	1	1	1	1	1	1	1	1
__PIGraphTitle	__PIGraphTitle	__PIGraphTitle	__PIGraphTitle	__PIGraphTitle	__PIGraphTitle	__PIGraphTitle	__PIGraphTitle	__PIGraphTitle	__PIGraphTitle	__PIGraphTitle	__PIGraphTitle	__PIGraphTitle	__PIGraphTitle	__PIGraphTitle	__PIGraphTitle	__PIGraphTitle	__PIGraphTitle	__PIGraphTitle	__PIGraphTitle	__PIGraphTitle	__PIGraphTitle	__PIGraphTitle	__PIGraphTitle	__PIGraphTitle	__PIGraphTitle	__PIGraphTitle	__PIGraphTitle	__PIGraphTitle	__PIGraphTitle	__PIGraphTitle	__PIGraphTitle	__PIGraphTitle	__PIGraphTitle	__PIGraphTitle	__PIGraphTitle	__PIGraphTitle	__PIGraphTitle	__PIGraphTitle	__PIGraphTitle	__PIGraphTitle	__PIGraphTitle	__PIGraphTitle	__PIGraphTitle	__PIGraphTitle	__PIGraphTitle	__PIGraphTitle	__PIGraphTitle	__PIGraphTitle	__PIGraphTitle
1	1	1	1	1	1	1	1	1	1	1	1	1	1	1	1	1	1	1	1	1	1	1	1	1	1	1	1	1	1	1	1	1	1	1	1	1	1	1	1	1	1	1	1	1	1	1	1	1	1
0	0	0	0	0	0	0	0	0	0	0	0	0	0	0	0	0	0	0	0	0	0	0	0	0	0	0	0	0	0	0	0	0	0	0	0	0	0	0	0	0	0	0	0	0	0	0	0	0	0
Untitled	Untitled	Untitled	Untitled	Untitled	Untitled	Untitled	Untitled	Untitled	Untitled	Untitled	Untitled	Untitled	Untitled	Untitled	Untitled	Untitled	Untitled	Untitled	Untitled	Untitled	Untitled	Untitled	Untitled	Untitled	Untitled	Untitled	Untitled	Untitled	Untitled	Untitled	Untitled	Untitled	Untitled	Untitled	Untitled	Untitled	Untitled	Untitled	Untitled	Untitled	Untitled	Untitled	Untitled	Untitled	Untitled	Untitled	Untitled	Untitled	Untitled
0	0	0	0	0	0	0	0	0	0	0	0	0	0	0	0	0	0	0	0	0	0	0	0	0	0	0	0	0	0	0	0	0	0	0	0	0	0	0	0	0	0	0	0	0	0	0	0	0	0
Arial	Arial	Arial	Arial	Arial	Arial	Arial	Arial	Arial	Arial	Arial	Arial	Arial	Arial	Arial	Arial	Arial	Arial	Arial	Arial	Arial	Arial	Arial	Arial	Arial	Arial	Arial	Arial	Arial	Arial	Arial	Arial	Arial	Arial	Arial	Arial	Arial	Arial	Arial	Arial	Arial	Arial	Arial	Arial	Arial	Arial	Arial	Arial	Arial	Arial
30	30	30	30	30	30	30	30	30	30	30	30	30	30	30	30	30	30	30	30	30	30	30	30	30	30	30	30	30	30	30	30	30	30	30	30	30	30	30	30	30	30	30	30	30	30	30	30	30	30
0	0	0	0	0	0	0	0	0	0	0	0	0	0	0	0	0	0	0	0	0	0	0	0	0	0	0	0	0	0	0	0	0	0	0	0	0	0	0	0	0	0	0	0	0	0	0	0	0	0
__PILegend	__PILegend	__PILegend	__PILegend	__PILegend	__PILegend	__PILegend	__PILegend	__PILegend	__PILegend	__PILegend	__PILegend	__PILegend	__PILegend	__PILegend	__PILegend	__PILegend	__PILegend	__PILegend	__PILegend	__PILegend	__PILegend	__PILegend	__PILegend	__PILegend	__PILegend	__PILegend	__PILegend	__PILegend	__PILegend	__PILegend	__PILegend	__PILegend	__PILegend	__PILegend	__PILegend	__PILegend	__PILegend	__PILegend	__PILegend	__PILegend	__PILegend	__PILegend	__PILegend	__PILegend	__PILegend	__PILegend	__PILegend	__PILegend	__PILegend
2	2	2	2	2	2	2	2	2	2	2	2	2	2	2	2	2	2	2	2	2	2	2	2	2	2	2	2	2	2	2	2	2	2	2	2	2	2	2	2	2	2	2	2	2	2	2	2	2	2
0	0	0	0	0	0	0	0	0	0	0	0	0	0	0	0	0	0	0	0	0	0	0	0	0	0	0	0	0	0	0	0	0	0	0	0	0	0	0	0	0	0	0	0	0	0	0	0	0	0
1	1	1	1	1	1	1	1	1	1	1	1	1	1	1	1	1	1	1	1	1	1	1	1	1	1	1	1	1	1	1	1	1	1	1	1	1	1	1	1	1	1	1	1	1	1	1	1	1	1
-1	-1	-1	-1	-1	-1	-1	-1	-1	-1	-1	-1	-1	-1	-1	-1	-1	-1	-1	-1	-1	-1	-1	-1	-1	-1	-1	-1	-1	-1	-1	-1	-1	-1	-1	-1	-1	-1	-1	-1	-1	-1	-1	-1	-1	-1	-1	-1	-1	-1
1	1	1	1	1	1	1	1	1	1	1	1	1	1	1	1	1	1	1	1	1	1	1	1	1	1	1	1	1	1	1	1	1	1	1	1	1	1	1	1	1	1	1	1	1	1	1	1	1	1
1	1	1	1	1	1	1	1	1	1	1	1	1	1	1	1	1	1	1	1	1	1	1	1	1	1	1	1	1	1	1	1	1	1	1	1	1	1	1	1	1	1	1	1	1	1	1	1	1	1
0	0	0	0	0	0	0	0	0	0	0	0	0	0	0	0	0	0	0	0	0	0	0	0	0	0	0	0	0	0	0	0	0	0	0	0	0	0	0	0	0	0	0	0	0	0	0	0	0	0
0	0	0	0	0	0	0	0	0	0	0	0	0	0	0	0	0	0	0	0	0	0	0	0	0	0	0	0	0	0	0	0	0	0	0	0	0	0	0	0	0	0	0	0	0	0	0	0	0	0
1	1	1	1	1	1	1	1	1	1	1	1	1	1	1	1	1	1	1	1	1	1	1	1	1	1	1	1	1	1	1	1	1	1	1	1	1	1	1	1	1	1	1	1	1	1	1	1	1	1
0	0	0	0	0	0	0	0	0	0	0	0	0	0	0	0	0	0	0	0	0	0	0	0	0	0	0	0	0	0	0	0	0	0	0	0	0	0	0	0	0	0	0	0	0	0	0	0	0	0
Observed	Observed	Observed	Observed	Observed	Observed	Observed	Observed	Observed	Observed	Observed	Observed	Observed	Observed	Observed	Observed	Observed	Observed	Observed	Observed	Observed	Observed	Observed	Observed	Observed	Observed	Observed	Observed	Observed	Observed	Observed	Observed	Observed	Observed	Observed	Observed	Observed	Observed	Observed	Observed	Observed	Observed	Observed	Observed	Observed	Observed	Observed	Observed	Observed	Observed
Predicted	Predicted	Predicted	Predicted	Predicted	Predicted	Predicted	Predicted	Predicted	Predicted	Predicted	Predicted	Predicted	Predicted	Predicted	Predicted	Predicted	Predicted	Predicted	Predicted	Predicted	Predicted	Predicted	Predicted	Predicted	Predicted	Predicted	Predicted	Predicted	Predicted	Predicted	Predicted	Predicted	Predicted	Predicted	Predicted	Predicted	Predicted	Predicted	Predicted	Predicted	Predicted	Predicted	Predicted	Predicted	Predicted	Predicted	Predicted	Predicted	Predicted
Intersect	Intersect	Intersect	Intersect	Intersect	Intersect	Intersect	Intersect	Intersect	Intersect	Intersect	Intersect	Intersect	Intersect	Intersect	Intersect	Intersect	Intersect	Intersect	Intersect	Intersect	Intersect	Intersect	Intersect	Intersect	Intersect	Intersect	Intersect	Intersect	Intersect	Intersect	Intersect	Intersect	Intersect	Intersect	Intersect	Intersect	Intersect	Intersect	Intersect	Intersect	Intersect	Intersect	Intersect	Intersect	Intersect	Intersect	Intersect	Intersect	Intersect
-1	-1	-1	-1	-1	-1	-1	-1	-1	-1	-1	-1	-1	-1	-1	-1	-1	-1	-1	-1	-1	-1	-1	-1	-1	-1	-1	-1	-1	-1	-1	-1	-1	-1	-1	-1	-1	-1	-1	-1	-1	-1	-1	-1	-1	-1	-1	-1	-1	-1
Arial	Arial	Arial	Arial	Arial	Arial	Arial	Arial	Arial	Arial	Arial	Arial	Arial	Arial	Arial	Arial	Arial	Arial	Arial	Arial	Arial	Arial	Arial	Arial	Arial	Arial	Arial	Arial	Arial	Arial	Arial	Arial	Arial	Arial	Arial	Arial	Arial	Arial	Arial	Arial	Arial	Arial	Arial	Arial	Arial	Arial	Arial	Arial	Arial	Arial
15	15	15	15	15	15	15	15	15	15	15	15	15	15	15	15	15	15	15	15	15	15	15	15	15	15	15	15	15	15	15	15	15	15	15	15	15	15	15	15	15	15	15	15	15	15	15	15	15	15
0	0	0	0	0	0	0	0	0	0	0	0	0	0	0	0	0	0	0	0	0	0	0	0	0	0	0	0	0	0	0	0	0	0	0	0	0	0	0	0	0	0	0	0	0	0	0	0	0	0
__PIXAxis	__PIXAxis	__PIXAxis	__PIXAxis	__PIXAxis	__PIXAxis	__PIXAxis	__PIXAxis	__PIXAxis	__PIXAxis	__PIXAxis	__PIXAxis	__PIXAxis	__PIXAxis	__PIXAxis	__PIXAxis	__PIXAxis	__PIXAxis	__PIXAxis	__PIXAxis	__PIXAxis	__PIXAxis	__PIXAxis	__PIXAxis	__PIXAxis	__PIXAxis	__PIXAxis	__PIXAxis	__PIXAxis	__PIXAxis	__PIXAxis	__PIXAxis	__PIXAxis	__PIXAxis	__PIXAxis	__PIXAxis	__PIXAxis	__PIXAxis	__PIXAxis	__PIXAxis	__PIXAxis	__PIXAxis	__PIXAxis	__PIXAxis	__PIXAxis	__PIXAxis	__PIXAxis	__PIXAxis	__PIXAxis	__PIXAxis
1	1	1	1	1	1	1	1	1	1	1	1	1	1	1	1	1	1	1	1	1	1	1	1	1	1	1	1	1	1	1	1	1	1	1	1	1	1	1	1	1	1	1	1	1	1	1	1	1	1
1	1	1	1	1	1	1	1	1	1	1	1	1	1	1	1	1	1	1	1	1	1	1	1	1	1	1	1	1	1	1	1	1	1	1	1	1	1	1	1	1	1	1	1	1	1	1	1	1	1
1	1	1	1	1	1	1	1	1	1	1	1	1	1	1	1	1	1	1	1	1	1	1	1	1	1	1	1	1	1	1	1	1	1	1	1	1	1	1	1	1	1	1	1	1	1	1	1	1	1
1	1	1	1	1	1	1	1	1	1	1	1	1	1	1	1	1	1	1	1	1	1	1	1	1	1	1	1	1	1	1	1	1	1	1	1	1	1	1	1	1	1	1	1	1	1	1	1	1	1
1	1	1	1	1	1	1	1	1	1	1	1	1	1	1	1	1	1	1	1	1	1	1	1	1	1	1	1	1	1	1	1	1	1	1	1	1	1	1	1	1	1	1	1	1	1	1	1	1	1
1	1	1	1	1	1	1	1	1	1	1	1	1	1	1	1	1	1	1	1	1	1	1	1	1	1	1	1	1	1	1	1	1	1	1	1	1	1	1	1	1	1	1	1	1	1	1	1	1	1
-3	-3	-2	-2	-3	-3	-2	-2	-2	-2	-2	-2	-2	-2	-2	-2	-2	-2	-2	-2	-2	-2	-2	-2	-2	-2	-3	-3	-2	-2	-2	-2	-2	-2	-3	-3	-4	-4	-3	-3	-3	-3	-3	-3	-3	-3	-3	-3	-3	-3
1	1	1	1	1	1	1	1	1	1	1	1	1	1	1	1	1	1	1	1	1	1	1	1	1	1	1	1	1	1	1	1	1	1	1	1	1	1	1	1	1	1	1	1	1	1	1	1	1	1
-7	-7	-7	-7	-7	-7	-7	-7	-7	-7	-7	-7	-7	-7	-7	-7	-7	-7	-7	-7	-7	-7	-7	-7	-7	-7	-7	-7	-7	-7	-7	-7	-7	-7	-8	-8	-9	-9	-8	-8	-8	-8	-8	-8	-8	-8	-8	-8	-8	-8
1	1	1	1	1	1	1	1	1	1	1	1	1	1	1	1	1	1	1	1	1	1	1	1	1	1	1	1	1	1	1	1	1	1	1	1	1	1	1	1	1	1	1	1	1	1	1	1	1	1
1	1	1	1	1	1	1	1	1	1	1	1	1	1	1	1	1	1	1	1	1	1	1	1	1	1	1	1	1	1	1	1	1	1	1	1	1	1	1	1	1	1	1	1	1	1	1	1	1	1
1	1	1	1	1	1	1	1	1	1	1	1	1	1	1	1	1	1	1	1	1	1	1	1	1	1	1	1	1	1	1	1	1	1	1	1	1	1	1	1	1	1	1	1	1	1	1	1	1	1
1	1	1	1	1	1	1	1	1	1	1	1	1	1	1	1	1	1	1	1	1	1	1	1	1	1	1	1	1	1	1	1	1	1	1	1	1	1	1	1	1	1	1	1	1	1	1	1	1	1
2	2	2	2	2	2	2	2	2	2	2	2	2	2	2	2	2	2	2	2	2	2	2	2	2	2	2	2	2	2	2	2	2	2	2	2	2	2	2	2	2	2	2	2	2	2	2	2	2	2
2	2	2	2	2	2	2	2	2	2	2	2	2	2	2	2	2	2	2	2	2	2	2	2	2	2	2	2	2	2	2	2	2	2	2	2	2	2	2	2	2	2	2	2	2	2	2	2	2	2
0	0	0	0	0	0	0	0	0	0	0	0	0	0	0	0	0	0	0	0	0	0	0	0	0	0	0	0	0	0	0	0	0	0	0	0	0	0	0	0	0	0	0	0	0	0	0	0	0	0
Arial	Arial	Arial	Arial	Arial	Arial	Arial	Arial	Arial	Arial	Arial	Arial	Arial	Arial	Arial	Arial	Arial	Arial	Arial	Arial	Arial	Arial	Arial	Arial	Arial	Arial	Arial	Arial	Arial	Arial	Arial	Arial	Arial	Arial	Arial	Arial	Arial	Arial	Arial	Arial	Arial	Arial	Arial	Arial	Arial	Arial	Arial	Arial	Arial	Arial
15	15	15	15	15	15	15	15	15	15	15	15	15	15	15	15	15	15	15	15	15	15	15	15	15	15	15	15	15	15	15	15	15	15	15	15	15	15	15	15	15	15	15	15	15	15	15	15	15	15
0	0	0	0	0	0	0	0	0	0	0	0	0	0	0	0	0	0	0	0	0	0	0	0	0	0	0	0	0	0	0	0	0	0	0	0	0	0	0	0	0	0	0	0	0	0	0	0	0	0
__PIYAxis	__PIYAxis	__PIYAxis	__PIYAxis	__PIYAxis	__PIYAxis	__PIYAxis	__PIYAxis	__PIYAxis	__PIYAxis	__PIYAxis	__PIYAxis	__PIYAxis	__PIYAxis	__PIYAxis	__PIYAxis	__PIYAxis	__PIYAxis	__PIYAxis	__PIYAxis	__PIYAxis	__PIYAxis	__PIYAxis	__PIYAxis	__PIYAxis	__PIYAxis	__PIYAxis	__PIYAxis	__PIYAxis	__PIYAxis	__PIYAxis	__PIYAxis	__PIYAxis	__PIYAxis	__PIYAxis	__PIYAxis	__PIYAxis	__PIYAxis	__PIYAxis	__PIYAxis	__PIYAxis	__PIYAxis	__PIYAxis	__PIYAxis	__PIYAxis	__PIYAxis	__PIYAxis	__PIYAxis	__PIYAxis	__PIYAxis
120	120	30	30	120	120	30	30	70	70	90	140	90	140	120	100	70	70	70	70	70	70	70	70	70	70	120	100	50	50	100	100	90	90	110	110	110	110	100	100	80	70	80	70	30	30	80	80	30	30
1	1	1	1	1	1	1	1	1	1	1	1	1	1	1	1	1	1	1	1	1	1	1	1	1	1	1	1	1	1	1	1	1	1	1	1	1	1	1	1	1	1	1	1	1	1	1	1	1	1
-20	-20	0	0	-20	-20	0	0	0	0	-10	-20	-10	-20	0	0	0	0	0	0	0	0	0	0	0	0	-20	-20	-10	-10	-10	-10	-10	-10	10	10	10	10	20	20	-30	-30	-30	-30	-20	-20	-20	-20	-20	-20
1	1	1	1	1	1	1	1	1	1	1	1	1	1	1	1	1	1	1	1	1	1	1	1	1	1	1	1	1	1	1	1	1	1	1	1	1	1	1	1	1	1	1	1	1	1	1	1	1	1
20	20	5	5	20	20	5	5	10	10	10	20	10	20	20	10	10	10	10	10	10	10	10	10	10	10	20	20	10	10	10	10	10	10	10	10	10	10	10	10	10	10	10	10	10	10	10	10	10	10
1	1	1	1	1	1	1	1	1	1	1	1	1	1	1	1	1	1	1	1	1	1	1	1	1	1	1	1	1	1	1	1	1	1	1	1	1	1	1	1	1	1	1	1	1	1	1	1	1	1
1	1	1	1	1	1	1	1	1	1	1	1	1	1	1	1	1	1	1	1	1	1	1	1	1	1	1	1	1	1	1	1	1	1	1	1	1	1	1	1	1	1	1	1	1	1	1	1	1	1
1	1	1	1	1	1	1	1	1	1	1	1	1	1	1	1	1	1	1	1	1	1	1	1	1	1	1	1	1	1	1	1	1	1	1	1	1	1	1	1	1	1	1	1	1	1	1	1	1	1
1	1	1	1	1	1	1	1	1	1	1	1	1	1	1	1	1	1	1	1	1	1	1	1	1	1	1	1	1	1	1	1	1	1	1	1	1	1	1	1	1	1	1	1	1	1	1	1	1	1
1	1	1	1	1	1	1	1	1	1	1	1	1	1	1	1	1	1	1	1	1	1	1	1	1	1	1	1	1	1	1	1	1	1	1	1	1	1	1	1	1	1	1	1	1	1	1	1	1	1
1	1	1	1	1	1	1	1	1	1	1	1	1	1	1	1	1	1	1	1	1	1	1	1	1	1	1	1	1	1	1	1	1	1	1	1	1	1	1	1	1	1	1	1	1	1	1	1	1	1
1	1	1	1	1	1	1	1	1	1	1	1	1	1	1	1	1	1	1	1	1	1	1	1	1	1	1	1	1	1	1	1	1	1	1	1	1	1	1	1	1	1	1	1	1	1	1	1	1	1
1	1	1	1	1	1	1	1	1	1	1	1	1	1	1	1	1	1	1	1	1	1	1	1	1	1	1	1	1	1	1	1	1	1	1	1	1	1	1	1	1	1	1	1	1	1	1	1	1	1
1	1	1	1	1	1	1	1	1	1	1	1	1	1	1	1	1	1	1	1	1	1	1	1	1	1	1	1	1	1	1	1	1	1	1	1	1	1	1	1	1	1	1	1	1	1	1	1	1	1
1	1	1	1	1	1	1	1	1	1	1	1	1	1	1	1	1	1	1	1	1	1	1	1	1	1	1	1	1	1	1	1	1	1	1	1	1	1	1	1	1	1	1	1	1	1	1	1	1	1
0	0	0	0	0	0	0	0	0	0	0	0	0	0	0	0	0	0	0	0	0	0	0	0	0	0	0	0	0	0	0	0	0	0	0	0	0	0	0	0	0	0	0	0	0	0	0	0	0	0
Arial	Arial	Arial	Arial	Arial	Arial	Arial	Arial	Arial	Arial	Arial	Arial	Arial	Arial	Arial	Arial	Arial	Arial	Arial	Arial	Arial	Arial	Arial	Arial	Arial	Arial	Arial	Arial	Arial	Arial	Arial	Arial	Arial	Arial	Arial	Arial	Arial	Arial	Arial	Arial	Arial	Arial	Arial	Arial	Arial	Arial	Arial	Arial	Arial	Arial
15	15	15	15	15	15	15	15	15	15	15	15	15	15	15	15	15	15	15	15	15	15	15	15	15	15	15	15	15	15	15	15	15	15	15	15	15	15	15	15	15	15	15	15	15	15	15	15	15	15
0	0	0	0	0	0	0	0	0	0	0	0	0	0	0	0	0	0	0	0	0	0	0	0	0	0	0	0	0	0	0	0	0	0	0	0	0	0	0	0	0	0	0	0	0	0	0	0	0	0
__PIColour	__PIColour	__PIColour	__PIColour	__PIColour	__PIColour	__PIColour	__PIColour	__PIColour	__PIColour	__PIColour	__PIColour	__PIColour	__PIColour	__PIColour	__PIColour	__PIColour	__PIColour	__PIColour	__PIColour	__PIColour	__PIColour	__PIColour	__PIColour	__PIColour	__PIColour	__PIColour	__PIColour	__PIColour	__PIColour	__PIColour	__PIColour	__PIColour	__PIColour	__PIColour	__PIColour	__PIColour	__PIColour	__PIColour	__PIColour	__PIColour	__PIColour	__PIColour	__PIColour	__PIColour	__PIColour	__PIColour	__PIColour	__PIColour	__PIColour
1	1	1	1	1	1	1	1	1	1	1	1	1	1	1	1	1	1	1	1	1	1	1	1	1	1	1	1	1	1	1	1	1	1	1	1	1	1	1	1	1	1	1	1	1	1	1	1	1	1
__PIShowFitLines	__PIShowFitLines	__PIShowFitLines	__PIShowFitLines	__PIShowFitLines	__PIShowFitLines	__PIShowFitLines	__PIShowFitLines	__PIShowFitLines	__PIShowFitLines	__PIShowFitLines	__PIShowFitLines	__PIShowFitLines	__PIShowFitLines	__PIShowFitLines	__PIShowFitLines	__PIShowFitLines	__PIShowFitLines	__PIShowFitLines	__PIShowFitLines	__PIShowFitLines	__PIShowFitLines	__PIShowFitLines	__PIShowFitLines	__PIShowFitLines	__PIShowFitLines	__PIShowFitLines	__PIShowFitLines	__PIShowFitLines	__PIShowFitLines	__PIShowFitLines	__PIShowFitLines	__PIShowFitLines	__PIShowFitLines	__PIShowFitLines	__PIShowFitLines	__PIShowFitLines	__PIShowFitLines	__PIShowFitLines	__PIShowFitLines	__PIShowFitLines	__PIShowFitLines	__PIShowFitLines	__PIShowFitLines	__PIShowFitLines	__PIShowFitLines	__PIShowFitLines	__PIShowFitLines	__PIShowFitLines	__PIShowFitLines
1	1	1	1	1	1	1	1	1	1	1	1	1	1	1	1	1	1	1	1	1	1	1	1	1	1	1	1	1	1	1	1	1	1	1	1	1	1	1	1	1	1	1	1	1	1	1	1	1	1
__PIShowDataPoints	__PIShowDataPoints	__PIShowDataPoints	__PIShowDataPoints	__PIShowDataPoints	__PIShowDataPoints	__PIShowDataPoints	__PIShowDataPoints	__PIShowDataPoints	__PIShowDataPoints	__PIShowDataPoints	__PIShowDataPoints	__PIShowDataPoints	__PIShowDataPoints	__PIShowDataPoints	__PIShowDataPoints	__PIShowDataPoints	__PIShowDataPoints	__PIShowDataPoints	__PIShowDataPoints	__PIShowDataPoints	__PIShowDataPoints	__PIShowDataPoints	__PIShowDataPoints	__PIShowDataPoints	__PIShowDataPoints	__PIShowDataPoints	__PIShowDataPoints	__PIShowDataPoints	__PIShowDataPoints	__PIShowDataPoints	__PIShowDataPoints	__PIShowDataPoints	__PIShowDataPoints	__PIShowDataPoints	__PIShowDataPoints	__PIShowDataPoints	__PIShowDataPoints	__PIShowDataPoints	__PIShowDataPoints	__PIShowDataPoints	__PIShowDataPoints	__PIShowDataPoints	__PIShowDataPoints	__PIShowDataPoints	__PIShowDataPoints	__PIShowDataPoints	__PIShowDataPoints	__PIShowDataPoints	__PIShowDataPoints
1	1	1	1	1	1	1	1	1	1	1	1	1	1	1	1	1	1	1	1	1	1	1	1	1	1	1	1	1	1	1	1	1	1	1	1	1	1	1	1	1	1	1	1	1	1	1	1	1	1
__PIShowExcludedPoints	__PIShowExcludedPoints	__PIShowExcludedPoints	__PIShowExcludedPoints	__PIShowExcludedPoints	__PIShowExcludedPoints	__PIShowExcludedPoints	__PIShowExcludedPoints	__PIShowExcludedPoints	__PIShowExcludedPoints	__PIShowExcludedPoints	__PIShowExcludedPoints	__PIShowExcludedPoints	__PIShowExcludedPoints	__PIShowExcludedPoints	__PIShowExcludedPoints	__PIShowExcludedPoints	__PIShowExcludedPoints	__PIShowExcludedPoints	__PIShowExcludedPoints	__PIShowExcludedPoints	__PIShowExcludedPoints	__PIShowExcludedPoints	__PIShowExcludedPoints	__PIShowExcludedPoints	__PIShowExcludedPoints	__PIShowExcludedPoints	__PIShowExcludedPoints	__PIShowExcludedPoints	__PIShowExcludedPoints	__PIShowExcludedPoints	__PIShowExcludedPoints	__PIShowExcludedPoints	__PIShowExcludedPoints	__PIShowExcludedPoints	__PIShowExcludedPoints	__PIShowExcludedPoints	__PIShowExcludedPoints	__PIShowExcludedPoints	__PIShowExcludedPoints	__PIShowExcludedPoints	__PIShowExcludedPoints	__PIShowExcludedPoints	__PIShowExcludedPoints	__PIShowExcludedPoints	__PIShowExcludedPoints	__PIShowExcludedPoints	__PIShowExcludedPoints	__PIShowExcludedPoints	__PIShowExcludedPoints
1	1	1	1	1	1	1	1	1	1	1	1	1	1	1	1	1	1	1	1	1	1	1	1	1	1	1	1	1	1	1	1	1	1	1	1	1	1	1	1	1	1	1	1	1	1	1	1	1	1
__PIShowErrorBars	__PIShowErrorBars	__PIShowErrorBars	__PIShowErrorBars	__PIShowErrorBars	__PIShowErrorBars	__PIShowErrorBars	__PIShowErrorBars	__PIShowErrorBars	__PIShowErrorBars	__PIShowErrorBars	__PIShowErrorBars	__PIShowErrorBars	__PIShowErrorBars	__PIShowErrorBars	__PIShowErrorBars	__PIShowErrorBars	__PIShowErrorBars	__PIShowErrorBars	__PIShowErrorBars	__PIShowErrorBars	__PIShowErrorBars	__PIShowErrorBars	__PIShowErrorBars	__PIShowErrorBars	__PIShowErrorBars	__PIShowErrorBars	__PIShowErrorBars	__PIShowErrorBars	__PIShowErrorBars	__PIShowErrorBars	__PIShowErrorBars	__PIShowErrorBars	__PIShowErrorBars	__PIShowErrorBars	__PIShowErrorBars	__PIShowErrorBars	__PIShowErrorBars	__PIShowErrorBars	__PIShowErrorBars	__PIShowErrorBars	__PIShowErrorBars	__PIShowErrorBars	__PIShowErrorBars	__PIShowErrorBars	__PIShowErrorBars	__PIShowErrorBars	__PIShowErrorBars	__PIShowErrorBars	__PIShowErrorBars
1	1	1	1	1	1	1	1	1	1	1	1	1	1	1	1	1	1	1	1	1	1	1	1	1	1	1	1	1	1	1	1	1	1	1	1	1	1	1	1	1	1	1	1	1	1	1	1	1	1
__PIShowIntersectLines	__PIShowIntersectLines	__PIShowIntersectLines	__PIShowIntersectLines	__PIShowIntersectLines	__PIShowIntersectLines	__PIShowIntersectLines	__PIShowIntersectLines	__PIShowIntersectLines	__PIShowIntersectLines	__PIShowIntersectLines	__PIShowIntersectLines	__PIShowIntersectLines	__PIShowIntersectLines	__PIShowIntersectLines	__PIShowIntersectLines	__PIShowIntersectLines	__PIShowIntersectLines	__PIShowIntersectLines	__PIShowIntersectLines	__PIShowIntersectLines	__PIShowIntersectLines	__PIShowIntersectLines	__PIShowIntersectLines	__PIShowIntersectLines	__PIShowIntersectLines	__PIShowIntersectLines	__PIShowIntersectLines	__PIShowIntersectLines	__PIShowIntersectLines	__PIShowIntersectLines	__PIShowIntersectLines	__PIShowIntersectLines	__PIShowIntersectLines	__PIShowIntersectLines	__PIShowIntersectLines	__PIShowIntersectLines	__PIShowIntersectLines	__PIShowIntersectLines	__PIShowIntersectLines	__PIShowIntersectLines	__PIShowIntersectLines	__PIShowIntersectLines	__PIShowIntersectLines	__PIShowIntersectLines	__PIShowIntersectLines	__PIShowIntersectLines	__PIShowIntersectLines	__PIShowIntersectLines	__PIShowIntersectLines
1	1	1	1	1	1	1	1	1	1	1	1	1	1	1	1	1	1	1	1	1	1	1	1	1	1	1	1	1	1	1	1	1	1	1	1	1	1	1	1	1	1	1	1	1	1	1	1	1	1
__PINumTextItems	__PINumTextItems	__PINumTextItems	__PINumTextItems	__PINumTextItems	__PINumTextItems	__PINumTextItems	__PINumTextItems	__PINumTextItems	__PINumTextItems	__PINumTextItems	__PINumTextItems	__PINumTextItems	__PINumTextItems	__PINumTextItems	__PINumTextItems	__PINumTextItems	__PINumTextItems	__PINumTextItems	__PINumTextItems	__PINumTextItems	__PINumTextItems	__PINumTextItems	__PINumTextItems	__PINumTextItems	__PINumTextItems	__PINumTextItems	__PINumTextItems	__PINumTextItems	__PINumTextItems	__PINumTextItems	__PINumTextItems	__PINumTextItems	__PINumTextItems	__PINumTextItems	__PINumTextItems	__PINumTextItems	__PINumTextItems	__PINumTextItems	__PINumTextItems	__PINumTextItems	__PINumTextItems	__PINumTextItems	__PINumTextItems	__PINumTextItems	__PINumTextItems	__PINumTextItems	__PINumTextItems	__PINumTextItems	__PINumTextItems
0	0	0	0	0	0	0	0	0	0	0	0	0	0	0	0	0	0	0	0	0	0	0	0	0	0	0	0	0	0	0	0	0	0	0	0	0	0	0	0	0	0	0	0	0	0	0	0	0	0
[truncated: 96 more columns]

## Sheet: Radioactivity 10-1-14
Cystine
Needed		2000000	DPM/ml
Final volume		10	ml
Total DPM		20000000	DPM
		9.00901	µCi
Hot stock	Conc:	0.02	µCi/µl
		450.45	µl
	Sp. activity:	110	µCi/µmol	0.0819001	µmol
[Hot cystine]		8.19001	µM
Final [Cystine] needed		80	µM
		0.8	µmol/6.5ml
Cold stock, 0.08mM		8e-05	µmol/µl
		8976.25	µl	0.7181	µmol
Uptake buffer		573.301	µl
Total		10000	µl	0.8	µmol
Final [Cystine]		8e-05	µmol/µl
		8e-05	moles/l
Specific activity		11.2613	µCi/µmol
Final specific activity		5.63063	µCi/µmol
Assay in 96-well plate
200000	cells/ml	0.2	ml/well	40000	cells/well
Experiment conducted on day 3
Stocks	Volume (µl)	DPM	Sample - blank	Expected DPM/ml	Actual DPM/ml	Accuracy
EBSS	50	8.26	0		0
EBSS/C10	50	10.91	2.65		53
0.1N NaOH	50	6.94	-1.32		-26.4
EBSS/C10 + C14	50	105842	105833	2000000	2.11666e+06	105.833
NOTE: Uptake buffer w/ Ca2+

## Sheet: Protein normalization 10-3-14
Protein standard curve						Plate 1 STTG1 cells in Uptake buffer				5K			10K			20K	30K	5K
Blank	BSA*, µg/ml	Absorbance		Avg. - blank		A, TR 1	0.0783	0.0782	0.0783	0.0763	0.0838	0.0834	0.0833	0.096	0.0949	0.1017	0.1054	0.0779
							0.0763	0.0777	0.0785	0.0769	0.0836	0.0829	0.0828	0.0943	0.0932	0.0909	0.1013	0.0747
0.0694	2000	0.4814	0.4726	0.406725			0.0724	0.0707	0.0712	0.0703	0.0817	0.0772	0.0767	0.0906	0.0882	0.0892	0.0996	0.0701
0.0698	1000	0.2828	0.2989	0.220575			0.0814	0.0797	0.0781	0.0779	0.0836	0.0846	0.0844	0.0968	0.0958	0.0943	0.1052	0.0779
0.0719	500	0.1805	0.1917	0.115825			0.0754	0.0771	0.0764	0.0756	0.0821	0.0838	0.0818	0.095	0.0945	0.0927	0.1008	0.0768
0.07	250	0.1272	0.1389	0.062775			0.0762	0.0779	0.0778	0.0765	0.0846	0.083	0.0816	0.0955	0.0951	0.0931	0.1044	0.076
	125	0.1025	0.1043	0.033125			0.0779	0.0783	0.079	0.0774	0.0839	0.0842	0.0831	0.1031	0.0947	0.0961	0.1035	0.0786
	62.5	0.0849	0.0865	0.015425			0.0772	0.0778	0.0778	0.0753	0.0823	0.0832	0.0819	0.0961	0.0931	0.0979	0.1075	0.0766
	31.25
	15.625					A, TR 2	0.0752	0.0753	0.0773	0.0739	0.0889	0.0825	0.0808	0.095	0.0942	0.0959	0.11	0.0754
0.070275							0.0774	0.0772	0.0791	0.0756	0.0826	0.0836	0.0807	0.0947	0.0936	0.0883	0.1032	0.0722
Note: *in 0.1N NaOH							0.0686	0.0701	0.0698	0.0694	0.0824	0.0795	0.0761	0.0913	0.0923	0.0909	0.1036	0.0702
							0.0776	0.0763	0.0765	0.0763	0.0811	0.0851	0.082	0.0972	0.0963	0.0937	0.1064	0.0749
							0.0735	0.0753	0.0753	0.0737	0.081	0.0828	0.0808	0.0956	0.0935	0.0891	0.1026	0.0732
							0.0753	0.0762	0.0766	0.0748	0.0835	0.0939	0.0834	0.1015	0.0932	0.0991	0.1026	0.078
							0.0756	0.0783	0.0749	0.0744	0.0813	0.0827	0.0817	0.0931	0.0938	0.0919	0.1055	0.0738
							0.0757	0.0759	0.077	0.074	0.0817	0.0827	0.0842	0.0963	0.0977	0.0922	0.1083	0.0787
						Average	0.006475	0.006475	0.007525	0.004825	0.016075	0.012675	0.011775	0.025225	0.024275	0.028525	0.037425	0.006375
							0.006575	0.007175	0.008525	0.005975	0.012825	0.012975	0.011475	0.024225	0.023125	0.019325	0.031975	0.003175
							0.000225	0.000125	0.000225	-0.000425	0.011775	0.008075	0.006125	0.020675	0.019975	0.019775	0.031325	-0.000125
							0.009225	0.007725	0.007025	0.006825	0.012075	0.014575	0.012925	0.026725	0.025775	0.023725	0.035525	0.006125
							0.004175	0.005925	0.005575	0.004375	0.011275	0.013025	0.011025	0.025025	0.023725	0.020625	0.031425	0.004725
							0.005475	0.006775	0.006925	0.005375	0.013775	0.018175	0.012225	0.028225	0.023875	0.025825	0.033225	0.006725
							0.006475	0.008025	0.006675	0.005625	0.012325	0.013175	0.012125	0.027825	0.023975	0.023725	0.034225	0.005925
							0.006175	0.006575	0.007525	0.004375	0.011725	0.012675	0.012775	0.025925	0.025125	0.024775	0.037625	0.007375
PROTEIN-DEPENDENT CYSTINE UPTAKE - TOTALS
Cells/well (x1000)	Protein mg/ml	Totals CPM	SE CPM			mg/ml	0.0322346	0.0322346	0.0374618	0.0240204	0.0800265	0.0631002	0.0586197	0.125578	0.120849	0.142007	0.186314	0.0317368
							0.0327324	0.0357194	0.0424402	0.0297454	0.0638469	0.0645937	0.0571262	0.1206	0.115124	0.096206	0.159182	0.0158062
5	0.0301976	411.781	6.27876														0.155946
10	0.064404	572.5	3.85376				0.045925	0.0384575	0.0349727	0.033977	0.0601132	0.072559	0.0643448	0.133046	0.128316	0.118111	0.176855	0.0304922
20	0.123172	736.643	11.276				0.0207845	0.0294965	0.0277541	0.0217801	0.0561305	0.0648426	0.054886	0.124582	0.118111	0.102678	0.156444	0.0235226
30	0.16416	827.625	6.93053				0.0272563	0.0337281	0.0344748	0.0267585	0.0685763	0.0904809	0.0608599	0.140513	0.118857	0.128565	0.165405	0.0334792
40	0.230089	1084.06	15.498				0.0322346	0.039951	0.0332303	0.028003	0.0613578	0.0655893	0.0603621	0.138522	0.119355	0.118111	0.170383	0.0294965
60	0.28456	1332.58	13.4132				0.0307411	0.0327324	0.0374618	0.0217801	0.0583708	0.0631002	0.063598	0.129063	0.12508	0.123338	0.187309	0.0367151
80	0.339905	1503.31	23.5978
						CPM	425	63	408	406	564	544	596	112	749	756	844	58
							433	60	445	389	571	605	560	83	759	690	803	77
							418	65	416	386	601	589	568	105	644	722	787	98
							429	72	406	402	566	557	573	126	721	704	809	113
							422	76	420	356	599	557	579	128	721	757	838	106
							408	69	413	377	556	551	586	102	773	695	898	76
							361	68	362	366	551	552	576	94	781	731	863	71
							414	71	526	437	564	608	567	119	835	780	848	76
						Plate 2 STTG1 cells in Uptake buffer				40K			60K			80K	30K	5K
						B, TR 1	0.0836	0.1201	0.1155	0.1124	0.1232	0.1246	0.126	0.1375	0.1386	0.1377	0.102	0.0751
							0.0751	0.1158	0.1152	0.1123	0.1267	0.129	0.1241	0.1432	0.138	0.1347	0.0999	0.0722
							0.0692	0.1052	0.108	0.1051	0.1216	0.1215	0.1214	0.1377	0.1363	0.1292	0.0996	0.0668
							0.0759	0.1176	0.1174	0.1136	0.1269	0.1275	0.1264	0.1429	0.14	0.1341	0.1023	0.078
PROTEIN-DEPENDENT CYSTINE UPTAKE - BLANKS							0.0731	0.1141	0.1148	0.1086	0.1225	0.1263	0.1244	0.1386	0.1386	0.1342	0.1004	0.0751
Cells/well (x1000)	Protein mg/ml	Blanks CPM	SE CPM				0.0753	0.1196	0.1145	0.112	0.1292	0.129	0.126	0.1393	0.1367	0.1347	0.1013	0.0728
							0.0744	0.1159	0.1145	0.1106	0.124	0.1247	0.1226	0.1352	0.1341	0.127	0.0975	0.0738
5	0.0301976	76.3333	2.79924				0.0774	0.1203	0.1282	0.1125	0.1268	0.1253	0.1226	0.1403	0.1313	0.1358	0.1028	0.0753
10	0.064404
20	0.123172	108.625	5.54829			B, TR 2	0.0742	0.1193	0.1285	0.1141	0.136	0.1303	0.1297	0.1462	0.1453	0.1395	0.1052	0.0765
30	0.16416						0.077	0.1167	0.1154	0.1119	0.1257	0.1289	0.1279	0.146	0.1429	0.1371	0.1009	0.0724
40	0.230089	140	3.99106				0.0686	0.1088	0.1285	0.1077	0.1266	0.1247	0.1217	0.1406	0.1382	0.1329	0.1038	0.0683
60	0.28456						0.0771	0.1213	0.1187	0.1185	0.1357	0.1347	0.1335	0.1494	0.1484	0.1426	0.1053	0.079
80	0.339905	181.25	3.77846				0.0744	0.1173	0.1186	0.1148	0.1315	0.1308	0.1278	0.1461	0.1418	0.1335	0.0991	0.0729
							0.0771	0.1213	0.1199	0.115	0.1309	0.1326	0.1297	0.1489	0.1443	0.1372	0.1064	0.0737
							0.0745	0.1155	0.1162	0.1149	0.1281	0.13	0.1265	0.1407	0.1379	0.134	0.1069	0.0723
							0.0852	0.1163	0.1179	0.1116	0.1277	0.1288	0.123	0.1352	0.1327	0.1334	0.1007	0.0771
						Average	0.008625	0.049425	0.051725	0.042975	0.059325	0.057175	0.057575	0.071575	0.071675	0.068325	0.033325	0.005525
							0.005775	0.045975	0.045025	0.041825	0.055925	0.058675	0.055725	0.074325	0.070175	0.065625	0.030125	0.002025
							-0.001375	0.036725	0.047975	0.036125	0.053825	0.052825	0.051275	0.068875	0.066975	0.060775	0.031425	-0.002725
							0.006225	0.049175	0.047775	0.045775	0.061025	0.060825	0.059675	0.075875	0.073925	0.068075	0.033525	0.008225
							0.003475	0.045425	0.046425	0.041425	0.056725	0.058275	0.055825	0.072075	0.069925	0.063575	0.029475	0.003725
							0.005925	0.050175	0.046925	0.043225	0.059775	0.060525	0.057575	0.073825	0.070225	0.065675	0.033575	0.002975
							0.004175	0.045425	0.045075	0.042475	0.055775	0.057075	0.054275	0.067675	0.065725	0.060225	0.031925	0.002775
							0.011025	0.048025	0.052775	0.041775	0.056975	0.056775	0.052525	0.067475	0.061725	0.064325	0.031475	0.005925
						mg/ml	0.042938	0.246053	0.257503	0.213943	0.295339	0.284635	0.286627	0.356323	0.356821	0.340144	0.165902	0.0275052
							0.0287498	0.228878	0.224149	0.208218	0.278412	0.292103	0.277417	0.370013	0.349353	0.326702	0.149972	0.0100811
									0.238835		0.267958	0.26298		0.342882	0.333423	0.302557	0.156444
							0.03099	0.244809	0.237839	0.227882	0.303802	0.302806	0.297081	0.37773	0.368022	0.338899	0.166898	0.0409467
							0.0172997	0.22614	0.231118	0.206227	0.282395	0.290111	0.277915	0.358812	0.348109	0.316497	0.146736	0.0185442
							0.0294965	0.249787	0.233608	0.215188	0.297579	0.301313	0.286627	0.367524	0.349602	0.326951	0.167147	0.0148105
							0.0207845	0.22614	0.224398	0.211454	0.277666	0.284137	0.270198	0.336908	0.3272	0.299819	0.158933	0.0138148
							0.054886	0.239084	0.262731	0.207969	0.28364	0.282644	0.261486	0.335912	0.307287	0.32023	0.156693	0.0294965
						CPM	435	146	1148	1105	1419	1348	1342	203	1560	1601	847	77
							407	129	1061	1031	1383	1352	1278	184	1618	1572	805	69
							370	149	1170	1009	1331	1397	1212	180	1558	1429	828	67
							422	122	1038	1095	1355	1418	1263	172	1537	1487	819	90
							400	151	1170	1065	1321	1377	1188	169	1583	1380	816	81
							432	152	1023	1060	1404	1341	1302	188	1561	1437	817	79
							391	139	1057	1061	1374	1317	1241	177	1492	1333	803	66
							495	132	1220	1032	1402	1375	1242	177	1574	1331	817	84

## Sheet: Radioactivity 10-7-14
Cystine
Needed		2000000	DPM/ml
Final volume		6	ml
Total DPM		12000000	DPM
		5.40541	µCi
Hot stock	Conc:	0.02	µCi/µl
		270.27	µl
	Sp. activity:	110	µCi/µmol	0.04914	µmol
[Hot cystine]		8.19001	µM
Final [Cystine] needed		80	µM
		0.48	µmol/6.5ml
Cold stock, 0.08mM		8e-05	µmol/µl
		5385.75	µl	0.43086	µmol
Uptake buffer		343.98	µl
Total		6000	µl	0.48	µmol
Final [Cystine]		8e-05	µmol/µl
		8e-05	moles/l
Specific activity		11.2613	µCi/µmol
Final specific activity		5.63063	µCi/µmol
Assay in 96-well plate
200000	cells/ml	0.2	ml/well	40000	cells/well
Experiment conducted on day 3
Stocks	Volume (µl)	DPM	Sample - blank	Expected DPM/ml	Actual DPM/ml	Accuracy
EBSS	50	5	0		0
EBSS/C10	50	11.52	6.52		130.4
0.1N NaOH	50	10.18	5.18		103.6
EBSS/C10 + C14	50	100344	100339	2000000	2006780	100.339
NOTE: Uptake buffer w/ Ca2+

## Sheet: Protein normalization 10-10-14
Protein standard curve						Plate 1 STTG1 cells in Uptake buffer				5K			10K			20K	30K	5K
Blank	BSA*, µg/ml	Absorbance		Avg. - blank		A, TR 1	0.0803	0.0802	0.0777	0.0805	0.085	0.0833	0.0855	0.0901	0.0904	0.0929	0.1074	0.0767
							0.0804	0.09	0.0799	0.08	0.0844	0.0853	0.0822	0.0964	0.0925	0.0913	0.1053	0.0753
0.0694	2000	0.4253	0.4589	0.371825			0.0737	0.073	0.0719	0.0711	0.0843	0.0786	0.0857	0.0907	0.091	0.0921	0.1038	0.0703
0.0698	1000	0.2613	0.2818	0.201275			0.0795	0.0817	0.0823	0.0785	0.0862	0.0878	0.0857	0.0955	0.1009	0.0962	0.1075	0.0781
0.0719	500	0.168	0.1806	0.104025			0.0781	0.0793	0.077	0.0786	0.0852	0.0863	0.0825	0.0993	0.093	0.0961	0.1032	0.0771
0.07	250	0.1232	0.127	0.054825			0.0795	0.0782	0.0773	0.079	0.0848	0.0887	0.0826	0.097	0.0982	0.0937	0.1055	0.0762
	125	0.0962	0.0967	0.026175			0.0762	0.0766	0.0769	0.0772	0.0837	0.0826	0.0828	0.0928	0.0975	0.0902	0.1022	0.0749
	62.5	0.0799	0.0787	0.009025			0.076	0.0777	0.0784	0.0756	0.0825	0.082	0.0825	0.0866	0.0881	0.0889	0.1018	0.0755
	31.25
	15.625					A, TR 2	0.0814	0.0799	0.0817	0.0798	0.0884	0.0849	0.0882	0.0978	0.0969	0.1024	0.1092	0.0779
0.070275							0.0789	0.0817	0.0815	0.0834	0.0867	0.0874	0.0859	0.0987	0.1019	0.099	0.108	0.0746
Note: *in 0.1N NaOH							0.0731	0.0753	0.0704	0.075	0.0869	0.0773	0.0783	0.0925	0.0928	0.0925	0.1045	0.0688
							0.0785	0.0827	0.0788	0.0791	0.0868	0.0855	0.0866	0.1001	0.1028	0.0964	0.1123	0.0784
							0.0803	0.0774	0.0783	0.102	0.0851	0.1028	0.0887	0.0975	0.0969	0.1067	0.1091	0.0777
							0.0796	0.0801	0.0818	0.0944	0.0903	0.0928	0.0912	0.1043	0.1197	0.0979	0.1096	0.0809
							0.0771	0.0783	0.0788	0.0994	0.0874	0.0867	0.0838	0.0941	0.0968	0.0965	0.1081	0.0763
							0.0797	0.0799	0.0773	0.0768	0.103	0.0841	0.0849	0.1013	0.0988	0.0931	0.1039	0.0784
						Average	0.010575	0.009775	0.009425	0.009875	0.016425	0.013825	0.016575	0.023675	0.023375	0.027375	0.038025	0.007025
							0.009375	0.015575	0.010425	0.011425	0.015275	0.016075	0.013775	0.027275	0.026925	0.024875	0.036375	0.004675
							0.003125	0.003875	0.000875	0.002775	0.015325	0.007675	0.011725	0.021325	0.021625	0.022025	0.033875	-0.000725
							0.008725	0.011925	0.010275	0.008525	0.016225	0.016375	0.015875	0.027525	0.031575	0.026025	0.039625	0.007975
							0.008925	0.008075	0.007375	0.020025	0.014875	0.024275	0.015325	0.028125	0.024675	0.031125	0.035875	0.007125
							0.009275	0.008875	0.009275	0.016425	0.017275	0.020475	0.016625	0.030375	0.038675	0.025525	0.037275	0.008275
							0.006375	0.007175	0.007575	0.018025	0.015275	0.014375	0.013025	0.023175	0.026875	0.023075	0.034875	0.005325
							0.007575	0.008525	0.008125	0.005925	0.022475	0.012775	0.013425	0.023675	0.023175	0.020725	0.032575	0.006675
PROTEIN-DEPENDENT CYSTINE UPTAKE - TOTALS
Cells/well (x1000)	Protein mg/ml	Totals CPM	SE CPM			mg/ml	0.0568659	0.052564	0.0506819	0.0531017	0.0883236	0.0743424	0.0891302	0.12731	0.125696	0.147206	0.204475	0.0377762
							0.050413	0.0837528	0.0560593	0.0614367	0.0821396	0.0864415	0.0740735	0.146668	0.144786	0.133763	0.195602	0.0251393
5	0.0414706	420.5	5.43881	6.27876			0.0168043	0.0208374	0.00470521	0.0149223	0.0824085	0.0412715	0.0630499	0.114673	0.116286	0.118437	0.182159
10	0.0841001	567.917	4.98691	3.58401			0.0469177	0.0641254	0.0552527	0.0458422	0.0872481	0.0880547	0.085366	0.148013	0.169791	0.139947	0.213079	0.0428847
20	0.139543	702.571	9.02772	11.276			0.0479932	0.0434224	0.0396582		0.0799886	0.130536	0.0824085	0.151239	0.132687	0.167371	0.192914	0.0383139
30	0.187553	844.938	10.36	6.93053			0.0498753	0.0477243	0.0498753	0.0883236	0.0928944	0.110102	0.0893991	0.163338	0.20797	0.137258	0.200442	0.0444979
40	0.234409	961.625	12.3447	15.498			0.0342808	0.0385828	0.0407337	0.0969274	0.0821396	0.0773	0.0700405	0.124621	0.144517	0.124083	0.187536	0.0286346
60	0.28964	1098.46	11.6283	13.4132			0.0407337	0.0458422	0.0436913	0.031861	0.120857	0.0686961	0.0721914	0.12731	0.124621	0.111446	0.175168	0.0358941
80	0.334922	1243.5	17.2255	23.5978
						CPM	487	97	481	455	567	564	570	95	750	783	905	77
							409	77	451	419	601	581	557	101	730	680	904	68
							382	84	460	413	527	606	579	106	707	702	858	71
							383	90	444	412	591	526	561	87	753	677	815	77
							395	82	436	453	544	592	536	135	725	736	875	88
							404	86	398	380	550	575	527	116	703	723	801	67
							379	79	408	441	567	576	602	82	657	649	834	85
							413	82	387	405	560	603	568	92	710	684	871	104
						Plate 2 STTG1 cells in Uptake buffer				40K			60K			80K	30K	5K
						B, TR 1	0.0787	0.1125	0.1147	0.1138	0.1213	0.129	0.1312	0.1274	0.1286	0.1399	0.1048	0.0779
							0.0776	0.1122	0.1094	0.1106	0.1232	0.1218	0.1241	0.1365	0.1275	0.1255	0.1039	0.0752
							0.0716	0.1061	0.1049	0.1052	0.1214	0.1187	0.1178	0.1296	0.1233	0.1206	0.1003	0.0693
							0.0786	0.1178	0.1175	0.1174	0.1195	0.1236	0.1278	0.1406	0.1381	0.1378	0.1065	0.0777
PROTEIN-DEPENDENT CYSTINE UPTAKE - BLANKS							0.0773	0.1143	0.1127	0.115	0.1191	0.1237	0.1249	0.1395	0.133	0.13	0.1026	0.0756
Cells/well (x1000)	Protein mg/ml	Blanks CPM	SE CPM				0.0776	0.117	0.1142	0.1151	0.1236	0.1238	0.1273	0.1382	0.1341	0.1335	0.1047	0.076
							0.0767	0.1158	0.1161	0.1166	0.1202	0.1244	0.129	0.1465	0.1283	0.1302	0.1031	0.0775
5	0.0414706	78.1667	2.13974				0.0761	0.1075	0.1086	0.1082	0.1185	0.1227	0.1247	0.1361	0.1302	0.1285	0.1016	0.0766
10	0.0841001
20	0.139543	101.75	6.0879			B, TR 2	0.0784	0.1153	0.1126	0.1137	0.1213	0.1256	0.1274	0.1262	0.127	0.1393	0.1031	0.0758
30	0.187553						0.0776	0.1152	0.1125	0.1111	0.1228	0.1215	0.1248	0.1339	0.1274	0.1236	0.1063	0.0765
40	0.234409	122.625	6.21903				0.0712	0.1151	0.1107	0.113	0.1275	0.1306	0.1333	0.1429	0.1328	0.1323	0.0981	0.0749
60	0.28964						0.0783	0.1166	0.1274	0.116	0.1186	0.1256	0.1247	0.1404	0.1301	0.1309	0.1108	0.0802
80	0.334922	144.5	4.73211				0.0782	0.1142	0.1171	0.1234	0.121	0.1245	0.1274	0.1411	0.1301	0.1303	0.1057	0.0781
							0.0788	0.1196	0.1186	0.1173	0.1264	0.1251	0.1285	0.1427	0.1331	0.1338	0.106	0.0752
							0.0674	0.1133	0.1138	0.1149		0.1231	0.1269	0.1321	0.1355	0.1285	0.1035	0.0756
							0.0763	0.1094	0.111	0.1106	0.1219	0.1237	0.1249	0.1332	0.1257	0.1264	0.1025	0.0769
						Average	0.008275	0.043625	0.043375	0.043475	0.051025	0.057025	0.059025	0.056525	0.057525	0.069325	0.033675	0.006575
							0.007325	0.043425	0.040675	0.040575	0.052725	0.051375	0.054175	0.064925	0.057175	0.054275	0.034825	0.005575
							0.001125	0.040325	0.037525	0.038825	0.054175	0.054375	0.055275	0.065975	0.057775	0.056175	0.028925	0.001825
							0.008175	0.046925	0.052175	0.046425	0.048775	0.054325	0.055975	0.070225	0.063825	0.064075	0.038375	0.008675
							0.007475	0.043975	0.044625	0.048925	0.049775	0.053825	0.055875	0.070025	0.061275	0.059875	0.033875	0.006575
							0.007925	0.048025	0.046125	0.045925	0.054725	0.054175	0.057625	0.070175	0.063325	0.063375	0.035075	0.005325
							0.001775	0.044275	0.044675	0.045475	0.049925	0.053475	0.057675	0.069025	0.061625	0.059075	0.033025	0.006275
							0.005925	0.038175	0.039525	0.039125	0.049925	0.052925	0.054525	0.064375	0.057675	0.057175	0.031775	0.006475
						mg/ml	0.0444979	0.234589	0.233244	0.233782	0.274381	0.306646	0.3174	0.303957	0.309334	0.372787	0.181084	0.0353563
							0.0393894	0.233513	0.218725	0.218188	0.283523	0.276263	0.29132	0.349127	0.307452	0.291858	0.187268	0.0299789
							0.00604956	0.216843	0.201786	0.208777	0.29132	0.292395	0.297235	0.354773	0.310679	0.302075	0.155541	0.00981373
							0.0439601	0.252334	0.280565	0.249645	0.262282	0.292127	0.300999	0.377627	0.343212	0.344556	0.206357	0.0466488
							0.040196	0.236471	0.239966	0.263089	0.267659	0.289438	0.300462	0.376552	0.329499	0.321971	0.182159	0.0353563
							0.0426158	0.258249	0.248032	0.246957	0.294278	0.29132	0.309872	0.377358	0.340523	0.340792	0.188612	0.0286346
							0.00954486	0.238084	0.240235	0.244537	0.268466	0.287556	0.310141	0.371174	0.331382	0.317669	0.177588	0.0337431
							0.031861	0.205282	0.212541	0.21039	0.268466	0.284598	0.293202	0.346169	0.310141	0.307452	0.170867	0.0348186
						CPM	451	115	989	981	1126	1173	1190	153	1261	1339	866	67
							430	116	932	911	1109	1061	1040	123	1154	1210	799	71
							421	135	960	887	1024	1138	1054	139	1115	1275	837	68
							439	129	943	959	1048	1010	1108	142	1208	1286	782	57
							369	130	966	912	1092	1101	1186	144	1276	1204	801	77
							387	153	1005	938	1010	1105	1061	134	1265	1305	845	74
							418	101	995	904	1015	1135	1135	155	1278	1117	814	70
							446	102	1066	1038	1148	1176	1118	166	1327	1276	912	78

## Sheet: _structIndex
isis1135202391446	2	0	0	0.18	1	Arial	90	0	1	662	1693	1	1011803	1
isis1135202390645	2	0	0	0.18	1	Arial	90	0	1	693	1588	1	1011800	1
isis1135202389944	2	0	0	0.18	1	Arial	90	0	1	808	1859	1	1011797	1
isis113520238942	2	0	0	0.18	1	Arial	90	0	1	803	1632	1	1011796	1
isis1135202388141	2	0	0	0.18	1	Arial	90	0	1	807	1767	1	1011805	1
isis1135202387340	2	0	0	0.18	1	Arial	90	0	1	807	1767	1	1011804	1
isis1135202386438	2	0	0	0.18	1	Arial	90	0	1	804	1756	1	1011795	1
isis1135202385427	2	0	0	0.18	1	Arial	90	0	1	961	2276	1	1011790	1
isis1135202177852	2	0	0	0.18	1	Arial	90	0	1	838	2276	1	1011789	1
isis113520217720	2	0	0	0.18	1	Arial	90	0	1	594	2276	1	1011788	1
isis1135202176119	2	0	0	0.18	1	Arial	90	0	1	961	1875	1	1011787	1
isis1135202175218	2	0	0	0.18	1	Arial	90	0	1	958	1418	1	1011785	1
isis1135202174416	2	0	0	0.18	1	Arial	90	0	1	552	1860	1	1011783	1
isis1135202173615	2	0	0	0.18	1	Arial	90	0	1	999	1953	1	1011782	1
isis1135202172714	2	0	0	0.18	1	Arial	90	0	1	623	1725	1	1011770	1
isis1135202171913	2	0	0	0.18	1	Arial	90	0	1	599	1693	1	1011781	1
isis113520217111	2	0	0	0.18	1	Arial	90	0	1	599	1693	1	1011729	1
isis113520217010	2	0	0	0.18	1	Arial	90	0	1	626	1968	1	1011773	1
isis1135202168708	2	0	0	0.18	1	Arial	90	0	1	626	1968	1	1009129	1
isis1128625954973	2	0	0	0.18	1	Arial	90	0	1	749	2119	1	1011699	1
isis112862595472	2	0	0	0.18	1	Arial	90	0	1	551	1986	1	1011698	1
isis1128625953171	2	0	0	0.18	1	Arial	90	0	1	587	1780	1	1011697	1
isis1128625952169	2	0	0	0.18	1	Arial	90	0	1	791	2089	1	1011696	1
isis1128625951268	2	0	0	0.18	1	Arial	90	0	1	1068	1501	1	1011692	1
isis1128625950467	2	0	0	0.18	1	Arial	90	0	1	662	2039	1	1011690	1
isis1128625949666	2	0	0	0.18	1	Arial	90	0	1	612	1693	1	1011689	1
isis1128625948754	2	0	0	0.18	1	Arial	90	0	1	515	1791	1	1011686	1
isis1128625861769	2	0	0	0.18	1	Arial	90	0	1	454	1589	1	1011685	1
isis112862586118	2	0	0	0.18	1	Arial	90	0	1	453	1746	1	1011684	1
isis1128625860337	2	0	0	0.18	1	Arial	90	0	1	602	2129	1	1011683	1
isis1128625859546	2	0	0	0.18	1	Arial	90	0	1	662	1596	1	1011682	1
isis1128625858935	2	0	0	0.18	1	Arial	90	0	1	789	1812	1	1011679	1
isis1128625858104	2	0	0	0.18	1	Arial	90	0	1	496	1573	1	1011678	1
isis1128625857433	2	0	0	0.18	1	Arial	90	0	1	526	1715	1	1011677	1
isis1128625856532	2	0	0	0.18	1	Arial	90	0	1	534	1713	1	1011662	1
isis112862585570	2	0	0	0.18	1	Arial	90	0	1	777	1412	1	1011648	1
isis111299499142	2	0	0	0.18	1	Arial	90	0	1	1021	1489	1	1011380	1
isis111299499040	2	0	0	0.18	1	Arial	90	0	1	1055	1533	1	1011379	1
isis111299498939	2	0	0	0.18	1	Arial	90	0	1	742	1623	1	1011378	1
isis1112994988138	2	0	0	0.18	1	Arial	90	0	1	963	1336	1	1011377	1
isis1112994987136	2	0	0	0.18	1	Arial	90	0	1	630	1752	1	1011376	1
isis1112994986135	2	0	0	0.18	1	Arial	90	0	1	853	1427	1	1011374	1
isis1112994985334	2	0	0	0.18	1	Arial	90	0	1	956	1550	1	1011364	1
isis1112994984532	2	0	0	0.18	1	Arial	90	0	1	629	881	1	1011363	1
isis1112994983601	2	0	0	0.18	1	Arial	90	0	1	902	888	1	1011362	1
isis1112992736837	2	0	0	0.18	1	Arial	90	0	1	1201	1091	1	1011361	1
isis1112992735936	2	0	0	0.18	1	Arial	90	0	1	1072	1426	1	1011360	1
isis111299273535	2	0	0	0.18	1	Arial	90	0	1	543	1931	1	1011359	1
isis111299273433	2	0	0	0.18	1	Arial	90	0	1	498	1207	1	1011353	1
isis1112992733332	2	0	0	0.18	1	Arial	90	0	1	1017	1187	1	1011352	1
isis1112992732531	2	0	0	0.18	1	Arial	90	0	1	739	1182	1	1011351	1
isis1112992731840	2	0	0	0.18	1	Arial	90	0	1	631	1146	1	1011349	1
isis1112992731129	2	0	0	0.18	1	Arial	90	0	1	1075	1207	1	1011375	1
isis1112992730228	2	0	0	0.18	1	Arial	90	0	1	632	1543	1	1011295	1
isis1112992729326	2	0	0	0.18	1	Arial	90	0	1	632	1543	1	1011205	1
isis1112992728325	2	0	0	0.18	1	Arial	90	0	1	799	2018	1	1008653	1
isis1112992727423	2	0	0	0.18	1	Arial	90	0	1	724	2036	1	1008434	1
isis1112992726122	2	0	0	0.18	1	Arial	90	0	1	799	2018	1	1007833	1
isis1091825573506	2	0	0	0.18	1	Arial	90	0	1	508	898	1	1008943	1
isis10918255735	2	0	0	0.18	1	Arial	90	0	1	542	770	1	1008942	1
isis1091825572605	2	0	0	0.18	1	Arial	90	0	1	400	958	1	1008941	1
isis1091825572104	2	0	0	0.18	1	Arial	90	0	1	544	814	1	1008940	1
isis1091825571703	2	0	0	0.18	1	Arial	90	0	1	538	613	1	1008935	1
isis1091825571203	2	0	0	0.18	1	Arial	90	0	1	533	543	1	1008934	1
isis1091825570802	2	0	0	0.18	1	Arial	90	0	1	612	826	1	1008933	1
isis1091825570301	2	0	0	0.18	1	Arial	90	0	1	475	840	1	1008932	1
isis1091825569901	2	0	0	0.18	1	Arial	90	0	1	668	822	1	1008917	1
isis1091825569400	2	0	0	0.18	1	Arial	90	0	1	668	824	1	1008865	1
isis10918254485	2	0	0	0.18	1	Arial	90	0	1	931	1526	1	123224	1
isis1091825447605	2	0	0	0.18	1	Arial	90	0	1	841	1290	1	123223	1
isis1091825447104	2	0	0	0.18	1	Arial	90	0	1	749	1476	1	123222	1
isis1091825446653	2	0	0	0.18	1	Arial	90	0	1	981	922	1	123217	1
isis1091825446303	2	0	0	0.18	1	Arial	90	0	1	739	922	1	123216	1
isis1091825445892	2	0	0	0.18	1	Arial	90	0	1	918	605	1	123215	1
isis1091825445582	2	0	0	0.18	1	Arial	90	0	1	926	790	1	123214	1
isis1091825445201	2	0	0	0.18	1	Arial	90	0	1	705	2089	1	123213	1
isis1091825444590	2	0	0	0.18	1	Arial	90	0	1	1154	1437	1	123153	1
isis1088631787103	2	0	0	0.18	1	Arial	90	0	1	400	818	1	1008866	1
isis1088631786903	2	0	0	0.18	1	Arial	90	0	1	668	824	1	1008865	1
isis1088631786703	2	0	0	0.18	1	Arial	90	0	1	658	492	1	1008852	1
isis1088631734327	2	0	0	0.18	1	Arial	90	0	1	479	852	1	1008850	1
isis1088631734127	2	0	0	0.18	1	Arial	90	0	1	479	761	1	1008849	1
isis1088631733927	2	0	0	0.18	1	Arial	90	0	1	604	670	1	1008848	1
isis1088631733726	2	0	0	0.18	1	Arial	90	0	1	592	965	1	1008736	1
isis1088631733526	2	0	0	0.18	1	Arial	90	0	1	479	778	1	1008721	1
isis1088631733326	2	0	0	0.18	1	Arial	90	0	1	608	513	1	1008512	1
isis1088631733126	2	0	0	0.18	1	Arial	90	0	1	380	784	1	1008502	1
isis1088631732925	2	0	0	0.18	1	Arial	90	0	1	438	593	1	1008491	1
isis1088631732324	2	0	0	0.18	1	Arial	90	0	1	439	819	1	1008249	1
isis1088631608847	2	0	0	0.18	1	Arial	90	0	1	614	976	1	123140	1
isis1088631608647	2	0	0	0.18	1	Arial	90	0	1	795	1198	1	123139	1
isis1088631608446	2	0	0	0.18	1	Arial	90	0	1	795	1201	1	123138	1
isis1088631608236	2	0	0	0.18	1	Arial	90	0	1	528	1193	1	122991	1
isis1088631608146	2	0	0	0.18	1	Arial	90	0	1	779	1238	1	122957	1
isis1088631607946	2	0	0	0.18	1	Arial	90	0	1	797	653	1	122615	1
isis1088631607755	2	0	0	0.18	1	Arial	90	0	1	547	1239	1	122596	1
isis1088631607545	2	0	0	0.18	1	Arial	90	0	1	602	1426	1	122567	1
isis108863160744	2	0	0	0.18	1	Arial	90	0	1	880	910	1	122082	1
isis1084475378250	2	0	0	0.18	1	Arial	90	0	1	463	832	1	1008545	1
isis1084475377949	2	0	0	0.18	1	Arial	90	0	1	380	804	1	1008544	1
isis1084475377749	2	0	0	0.18	1	Arial	90	0	1	507	808	1	1008540	1
isis1084475377549	2	0	0	0.18	1	Arial	90	0	1	736	789	1	1008505	1
isis1084475377349	2	0	0	0.18	1	Arial	90	0	1	544	648	1	1008504	1
isis1084475377148	2	0	0	0.18	1	Arial	90	0	1	401	958	1	1008501	1
isis1084475376948	2	0	0	0.18	1	Arial	90	0	1	542	810	1	1008519	1
isis1084475376547	2	0	0	0.18	1	Arial	90	0	1	608	708	1	1002915	1
isis1082496040730	2	0	0	0.18	1	Arial	90	0	1	584	1640	1	1008087	1
isis1082496040660	2	0	0	0.18	1	Arial	90	0	1	859	806	1	1007508	1
isis1082495997999	2	0	0	0.18	1	Arial	90	0	1	1016	1016	1	1008106	1
isis1082495997798	2	0	0	0.18	1	Arial	90	0	1	753	1498	1	1008105	1
isis1082495997598	2	0	0	0.18	1	Arial	90	0	1	701	1602	1	1008104	1
isis1082495997398	2	0	0	0.18	1	Arial	90	0	1	474	677	1	1008103	1
isis1082495997168	2	0	0	0.18	1	Arial	90	0	1	1291	2253	1	1008102	1
isis108249599797	2	0	0	0.18	1	Arial	90	0	1	1081	1402	1	1008076	1
isis1082495996897	2	0	0	0.18	1	Arial	90	0	1	396	989	1	1008075	1
isis1082495996597	2	0	0	0.18	1	Arial	90	0	1	890	1179	1	1008073	1
isis1082495820443	2	0	0	0.18	1	Arial	90	0	1	1016	1016	1	1008106	1
isis1082495820243	2	0	0	0.18	1	Arial	90	0	1	753	1498	1	1008105	1
isis108249582043	2	0	0	0.18	1	Arial	90	0	1	701	1602	1	1008104	1
isis1082495819843	2	0	0	0.18	1	Arial	90	0	1	474	677	1	1008103	1
isis1082495819592	2	0	0	0.18	1	Arial	90	0	1	1291	2253	1	1008102	1
isis1082495819522	2	0	0	0.18	1	Arial	90	0	1	584	1640	1	1008087	1
isis1082495819442	2	0	0	0.18	1	Arial	90	0	1	1081	1402	1	1008076	1
isis1082495819242	2	0	0	0.18	1	Arial	90	0	1	396	989	1	1008075	1
isis1082495818541	2	0	0	0.18	1	Arial	90	0	1	890	1179	1	1008073	1

## Sheet: Summary
SUMMARY
Cells/well (x1000)	Protein mg/ml	Totals CPM	SE CPM	Blanks CPM	SE CPM
5	0.0361077	416.141	4.15677	77.25	1.84428
10	0.0749086	570.208	3.13538
20	0.131903	724.594	7.53859	105.188	4.07658
30	0.175857	836.281	7.30338
40	0.232343	1022.84	14.6926	131.312	4.21576
60	0.287154	1215.52	19.2009
80	0.337413	1373.41	27.4023	162.875	5.57365
