# Supplementary material for: High-Throughput Assay Development for Cystine-Glutamate Antiporter (xc -) Highlights Faster Cystine Uptake than Glutamate Release in Glioma Cells
Source: PLoS One. 2015 Aug 7;10(8):e0127785. doi: 10.1371/journal.pone.0127785 (PMC4529246; doi:10.1371/journal.pone.0127785)
Supplement: S6 File — (XLSX) [file pone.0127785.s013.xlsx]

## Sheet: dataFitInfo
___FRIC50 Plate 2B!H39	___GDIC50 Plate 2B!H39	___FRIC50 Plate 1B!G39	___GDIC50 Plate 1B!G39	___FRIC50 Plate 2A!I39	___GDIC50 Plate 2A!I39	___FRIC50 Plate 1A!H39	___GDIC50 Plate 1A!H39	___FRIC50 Plate 2B!I39	___GDIC50 Plate 2B!I39	___FRIC50 Plate 2A!J39	___GDIC50 Plate 2A!J39	___FRIC50 Plate 1B!H39	___GDIC50 Plate 1B!H39	___FRIC50 Plate 1A!I39	___GDIC50 Plate 1A!I39	___FRIC50 Plate 2B!J39	___GDIC50 Plate 2B!J39	___FRIC50 Plate 2A!K39	___GDIC50 Plate 2A!K39	___FRIC50 Plate 1A!J39	___GDIC50 Plate 1A!J39	___FRIC50 Plate 1B!I39	___GDIC50 Plate 1B!I39	___FRIC50 Plate 2B!K39	___GDIC50 Plate 2B!K39	___FRIC50 Plate 2A!L39	___GDIC50 Plate 2A!L39	___FRIC50 Plate 2A!E40	___GDIC50 Plate 2A!E40	___FRIC50 Plate 1B!J39	___GDIC50 Plate 1B!J39	___FRIC50 Plate 1A!K39	___GDIC50 Plate 1A!K39	___FRIC50 Plate 1A!E40	___GDIC50 Plate 1A!E40	___FRIC50 Plate 2B!L39	___GDIC50 Plate 2B!L39	___FRIC50 Plate 2B!E40	___GDIC50 Plate 2B!E40	___FRIC50 Plate 2A!M39	___GDIC50 Plate 2A!M39	___FRIC50 Plate 1A!L39	___GDIC50 Plate 1A!L39	___FRIC50 Plate 2A!F40	___GDIC50 Plate 2A!F40	___FRIC50 Plate 1B!K39	___GDIC50 Plate 1B!K39	___FRIC50 Plate 2B!M39	___GDIC50 Plate 2B!M39
__FIFitSucessful	__FIReturnInfoCode	__FIFitSucessful	__FIReturnInfoCode	__FIFitSucessful	__FIReturnInfoCode	__FIFitSucessful	__FIReturnInfoCode	__FIFitSucessful	__FIReturnInfoCode	__FIFitSucessful	__FIReturnInfoCode	__FIFitSucessful	__FIReturnInfoCode	__FIFitSucessful	__FIReturnInfoCode	__FIFitSucessful	__FIReturnInfoCode	__FIFitSucessful	__FIReturnInfoCode	__FIFitSucessful	__FIReturnInfoCode	__FIFitSucessful	__FIReturnInfoCode	__FIFitSucessful	__FIReturnInfoCode	__FIFitSucessful	__FIReturnInfoCode	__FIFitSucessful	__FIReturnInfoCode	__FIFitSucessful	__FIReturnInfoCode	__FIFitSucessful	__FIReturnInfoCode	__FIFitSucessful	__FIReturnInfoCode	__FIFitSucessful	__FIReturnInfoCode	__FIFitSucessful	__FIReturnInfoCode	__FIFitSucessful	__FIReturnInfoCode	__FIFitSucessful	__FIReturnInfoCode	__FIFitSucessful	__FIReturnInfoCode	__FIFitSucessful	__FIReturnInfoCode	__FIFitSucessful	__FIReturnInfoCode
1	0	1	0	0	0	1	0	1	0	1	0	1	0	1	0	1	0	1	0	0	0	1	0	0	0	0	0	1	0	0	0	1	0	1	0	0	0	1	0	0	0	0	0	1	0	1	0	0	0
__FIResult	__FIGraphTitle	__FIResult	__FIGraphTitle	__FIResult	__FIGraphTitle	__FIResult	__FIGraphTitle	__FIResult	__FIGraphTitle	__FIResult	__FIGraphTitle	__FIResult	__FIGraphTitle	__FIResult	__FIGraphTitle	__FIResult	__FIGraphTitle	__FIResult	__FIGraphTitle	__FIResult	__FIGraphTitle	__FIResult	__FIGraphTitle	__FIResult	__FIGraphTitle	__FIResult	__FIGraphTitle	__FIResult	__FIGraphTitle	__FIResult	__FIGraphTitle	__FIResult	__FIGraphTitle	__FIResult	__FIGraphTitle	__FIResult	__FIGraphTitle	__FIResult	__FIGraphTitle	__FIResult	__FIGraphTitle	__FIResult	__FIGraphTitle	__FIResult	__FIGraphTitle	__FIResult	__FIGraphTitle	__FIResult	__FIGraphTitle
1.37273e-07	'[Gln 122005 IC50.xls]IC50 Plate 2B'!H38	2.92551e-07	'[Gln 122005 IC50.xls]IC50 Plate 1B'!G38	#NoFit!	'[Gln 122005 IC50.xls]IC50 Plate 2A'!I38	4.74495e-05	'[Gln 122005 IC50.xls]IC50 Plate 1A'!H38	6.47387e-05	'[Gln 122005 IC50.xls]IC50 Plate 2B'!I38	3.37721e-05	'[Gln 122005 IC50.xls]IC50 Plate 2A'!J38	1.98956e-05	'[Gln 122005 IC50.xls]IC50 Plate 1B'!H38	5.63678e-05	'[Gln 122005 IC50.xls]IC50 Plate 1A'!I38	2.98879e-05	'[Gln 122005 IC50.xls]IC50 Plate 2B'!J38	6.11406e-05	'[Gln 122005 IC50.xls]IC50 Plate 2A'!K38	>0.0001	'[Gln 122005 IC50.xls]IC50 Plate 1A'!J38	2.76651e-05	'[Gln 122005 IC50.xls]IC50 Plate 1B'!I38	#NoFit!	'[Gln 122005 IC50.xls]IC50 Plate 2B'!K38	<3E-008	'[Gln 122005 IC50.xls]IC50 Plate 2A'!L38	4.87037e-07	'[Gln 122005 IC50.xls]IC50 Plate 2A'!E38	>0.0001	'[Gln 122005 IC50.xls]IC50 Plate 1B'!J38	5.14781e-05	'[Gln 122005 IC50.xls]IC50 Plate 1A'!K38	2.24613e-07	'[Gln 122005 IC50.xls]IC50 Plate 1A'!E38	>0.0001	'[Gln 122005 IC50.xls]IC50 Plate 2B'!L38	5.13528e-07	'[Gln 122005 IC50.xls]IC50 Plate 2B'!E38	#NoFit!	'[Gln 122005 IC50.xls]IC50 Plate 2A'!M38	>0.0001	'[Gln 122005 IC50.xls]IC50 Plate 1A'!L38	1.47589e-07	'[Gln 122005 IC50.xls]IC50 Plate 2A'!F38	2.66685e-05	'[Gln 122005 IC50.xls]IC50 Plate 1B'!K38	#NoFit!	'[Gln 122005 IC50.xls]IC50 Plate 2B'!M38
__FINumDataPoints	__FIDataTitle	__FINumDataPoints	__FIDataTitle	__FINumDataPoints	__FIDataTitle	__FINumDataPoints	__FIDataTitle	__FINumDataPoints	__FIDataTitle	__FINumDataPoints	__FIDataTitle	__FINumDataPoints	__FIDataTitle	__FINumDataPoints	__FIDataTitle	__FINumDataPoints	__FIDataTitle	__FINumDataPoints	__FIDataTitle	__FINumDataPoints	__FIDataTitle	__FINumDataPoints	__FIDataTitle	__FINumDataPoints	__FIDataTitle	__FINumDataPoints	__FIDataTitle	__FINumDataPoints	__FIDataTitle	__FINumDataPoints	__FIDataTitle	__FINumDataPoints	__FIDataTitle	__FINumDataPoints	__FIDataTitle	__FINumDataPoints	__FIDataTitle	__FINumDataPoints	__FIDataTitle	__FINumDataPoints	__FIDataTitle	__FINumDataPoints	__FIDataTitle	__FINumDataPoints	__FIDataTitle	__FINumDataPoints	__FIDataTitle	__FINumDataPoints	__FIDataTitle
8	'[Gln 122005 IC50.xls]IC50 Plate 2B'!H38	8	'[Gln 122005 IC50.xls]IC50 Plate 1B'!G38	8	'[Gln 122005 IC50.xls]IC50 Plate 2A'!I38	8	'[Gln 122005 IC50.xls]IC50 Plate 1A'!H38	8	'[Gln 122005 IC50.xls]IC50 Plate 2B'!I38	8	'[Gln 122005 IC50.xls]IC50 Plate 2A'!J38	8	'[Gln 122005 IC50.xls]IC50 Plate 1B'!H38	8	'[Gln 122005 IC50.xls]IC50 Plate 1A'!I38	8	'[Gln 122005 IC50.xls]IC50 Plate 2B'!J38	8	'[Gln 122005 IC50.xls]IC50 Plate 2A'!K38	8	'[Gln 122005 IC50.xls]IC50 Plate 1A'!J38	8	'[Gln 122005 IC50.xls]IC50 Plate 1B'!I38	8	'[Gln 122005 IC50.xls]IC50 Plate 2B'!K38	8	'[Gln 122005 IC50.xls]IC50 Plate 2A'!L38	8	'[Gln 122005 IC50.xls]IC50 Plate 2A'!E38	8	'[Gln 122005 IC50.xls]IC50 Plate 1B'!J38	8	'[Gln 122005 IC50.xls]IC50 Plate 1A'!K38	8	'[Gln 122005 IC50.xls]IC50 Plate 1A'!E38	8	'[Gln 122005 IC50.xls]IC50 Plate 2B'!L38	8	'[Gln 122005 IC50.xls]IC50 Plate 2B'!E38	8	'[Gln 122005 IC50.xls]IC50 Plate 2A'!M38	8	'[Gln 122005 IC50.xls]IC50 Plate 1A'!L38	8	'[Gln 122005 IC50.xls]IC50 Plate 2A'!F38	8	'[Gln 122005 IC50.xls]IC50 Plate 1B'!K38	8	'[Gln 122005 IC50.xls]IC50 Plate 2B'!M38
__FIModelNumber	__FILabelX	__FIModelNumber	__FILabelX	__FIModelNumber	__FILabelX	__FIModelNumber	__FILabelX	__FIModelNumber	__FILabelX	__FIModelNumber	__FILabelX	__FIModelNumber	__FILabelX	__FIModelNumber	__FILabelX	__FIModelNumber	__FILabelX	__FIModelNumber	__FILabelX	__FIModelNumber	__FILabelX	__FIModelNumber	__FILabelX	__FIModelNumber	__FILabelX	__FIModelNumber	__FILabelX	__FIModelNumber	__FILabelX	__FIModelNumber	__FILabelX	__FIModelNumber	__FILabelX	__FIModelNumber	__FILabelX	__FIModelNumber	__FILabelX	__FIModelNumber	__FILabelX	__FIModelNumber	__FILabelX	__FIModelNumber	__FILabelX	__FIModelNumber	__FILabelX	__FIModelNumber	__FILabelX	__FIModelNumber	__FILabelX
205	[M]	205	[M]	205	[M]	205	[M]	205	[M]	205	[M]	205	[M]	205	[M]	205	[M]	205	[M]	205	[M]	205	[M]	205	[M]	205	[M]	205	[M]	205	[M]	205	[M]	205	[M]	205	[M]	205	[M]	205	[M]	205	[M]	205	[M]	205	[M]	205	[M]
__FIKnownX	__FILabelY	__FIKnownX	__FILabelY	__FIKnownX	__FILabelY	__FIKnownX	__FILabelY	__FIKnownX	__FILabelY	__FIKnownX	__FILabelY	__FIKnownX	__FILabelY	__FIKnownX	__FILabelY	__FIKnownX	__FILabelY	__FIKnownX	__FILabelY	__FIKnownX	__FILabelY	__FIKnownX	__FILabelY	__FIKnownX	__FILabelY	__FIKnownX	__FILabelY	__FIKnownX	__FILabelY	__FIKnownX	__FILabelY	__FIKnownX	__FILabelY	__FIKnownX	__FILabelY	__FIKnownX	__FILabelY	__FIKnownX	__FILabelY	__FIKnownX	__FILabelY	__FIKnownX	__FILabelY	__FIKnownX	__FILabelY	__FIKnownX	__FILabelY	__FIKnownX	__FILabelY
0.0001	% Inhibition	0.0001	% Inhibition	0.0001	% Inhibition	0.0001	% Inhibition	0.0001	% Inhibition	0.0001	% Inhibition	0.0001	% Inhibition	0.0001	% Inhibition	0.0001	% Inhibition	0.0001	% Inhibition	0.0001	% Inhibition	0.0001	% Inhibition	0.0001	% Inhibition	0.0001	% Inhibition	0.0001	% Inhibition	0.0001	% Inhibition	0.0001	% Inhibition	0.0001	% Inhibition	0.0001	% Inhibition	0.0001	% Inhibition	0.0001	% Inhibition	0.0001	% Inhibition	1e-05	% Inhibition	0.0001	% Inhibition	0.0001	% Inhibition
3e-05	__FIKnownXRange	3e-05	__FIKnownXRange	3e-05	__FIKnownXRange	3e-05	__FIKnownXRange	3e-05	__FIKnownXRange	3e-05	__FIKnownXRange	3e-05	__FIKnownXRange	3e-05	__FIKnownXRange	3e-05	__FIKnownXRange	3e-05	__FIKnownXRange	3e-05	__FIKnownXRange	3e-05	__FIKnownXRange	3e-05	__FIKnownXRange	3e-05	__FIKnownXRange	3e-05	__FIKnownXRange	3e-05	__FIKnownXRange	3e-05	__FIKnownXRange	3e-05	__FIKnownXRange	3e-05	__FIKnownXRange	3e-05	__FIKnownXRange	3e-05	__FIKnownXRange	3e-05	__FIKnownXRange	3e-06	__FIKnownXRange	3e-05	__FIKnownXRange	3e-05	__FIKnownXRange
1e-05	IC50 Plate 2B	1e-05	IC50 Plate 1B	1e-05	IC50 Plate 2A	1e-05	IC50 Plate 1A	1e-05	IC50 Plate 2B	1e-05	IC50 Plate 2A	1e-05	IC50 Plate 1B	1e-05	IC50 Plate 1A	1e-05	IC50 Plate 2B	1e-05	IC50 Plate 2A	1e-05	IC50 Plate 1A	1e-05	IC50 Plate 1B	1e-05	IC50 Plate 2B	1e-05	IC50 Plate 2A	1e-05	IC50 Plate 2A	1e-05	IC50 Plate 1B	1e-05	IC50 Plate 1A	1e-05	IC50 Plate 1A	1e-05	IC50 Plate 2B	1e-05	IC50 Plate 2B	1e-05	IC50 Plate 2A	1e-05	IC50 Plate 1A	1e-06	IC50 Plate 2A	1e-05	IC50 Plate 1B	1e-05	IC50 Plate 2B
3e-06	28	3e-06	28	3e-06	28	3e-06	28	3e-06	28	3e-06	28	3e-06	28	3e-06	28	3e-06	28	3e-06	28	3e-06	28	3e-06	28	3e-06	28	3e-06	28	3e-06	28	3e-06	28	3e-06	28	3e-06	28	3e-06	28	3e-06	28	3e-06	28	3e-06	28	3e-07	28	3e-06	28	3e-06	28
1e-06	35	1e-06	35	1e-06	35	1e-06	35	1e-06	35	1e-06	35	1e-06	35	1e-06	35	1e-06	35	1e-06	35	1e-06	35	1e-06	35	1e-06	35	1e-06	35	1e-06	35	1e-06	35	1e-06	35	1e-06	35	1e-06	35	1e-06	35	1e-06	35	1e-06	35	1e-07	35	1e-06	35	1e-06	35
3e-07	3	3e-07	3	3e-07	3	3e-07	3	3e-07	3	3e-07	3	3e-07	3	3e-07	3	3e-07	3	3e-07	3	3e-07	3	3e-07	3	3e-07	3	3e-07	3	3e-07	3	3e-07	3	3e-07	3	3e-07	3	3e-07	3	3e-07	3	3e-07	3	3e-07	3	3e-08	2	3e-07	3	3e-07	3
1e-07	3	1e-07	3	1e-07	3	1e-07	3	1e-07	3	1e-07	3	1e-07	3	1e-07	3	1e-07	3	1e-07	3	1e-07	3	1e-07	3	1e-07	3	1e-07	3	1e-07	3	1e-07	3	1e-07	3	1e-07	3	1e-07	3	1e-07	3	1e-07	3	1e-07	3	1e-08	2	1e-07	3	1e-07	3
3e-08	1	3e-08	1	3e-08	1	3e-08	1	3e-08	1	3e-08	1	3e-08	1	3e-08	1	3e-08	1	3e-08	1	3e-08	1	3e-08	1	3e-08	1	3e-08	1	3e-08	1	3e-08	1	3e-08	1	3e-08	1	3e-08	1	3e-08	1	3e-08	1	3e-08	1	3e-09	1	3e-08	1	3e-08	1
__FIKnownY	__FIKnownYRange	__FIKnownY	__FIKnownYRange	__FIKnownY	__FIKnownYRange	__FIKnownY	__FIKnownYRange	__FIKnownY	__FIKnownYRange	__FIKnownY	__FIKnownYRange	__FIKnownY	__FIKnownYRange	__FIKnownY	__FIKnownYRange	__FIKnownY	__FIKnownYRange	__FIKnownY	__FIKnownYRange	__FIKnownY	__FIKnownYRange	__FIKnownY	__FIKnownYRange	__FIKnownY	__FIKnownYRange	__FIKnownY	__FIKnownYRange	__FIKnownY	__FIKnownYRange	__FIKnownY	__FIKnownYRange	__FIKnownY	__FIKnownYRange	__FIKnownY	__FIKnownYRange	__FIKnownY	__FIKnownYRange	__FIKnownY	__FIKnownYRange	__FIKnownY	__FIKnownYRange	__FIKnownY	__FIKnownYRange	__FIKnownY	__FIKnownYRange	__FIKnownY	__FIKnownYRange	__FIKnownY	__FIKnownYRange
105.343	IC50 Plate 2B	96.351	IC50 Plate 1B	60.9391	IC50 Plate 2A	65.8223	IC50 Plate 1A	59.2344	IC50 Plate 2B	71.1652	IC50 Plate 2A	76.1663	IC50 Plate 1B	63.825	IC50 Plate 1A	74.395	IC50 Plate 2B	67.252	IC50 Plate 2A	20.1214	IC50 Plate 1A	77.0423	IC50 Plate 1B	56.3656	IC50 Plate 2B	-3.99862	IC50 Plate 2A	107.935	IC50 Plate 2A	32.0456	IC50 Plate 1B	69.5034	IC50 Plate 1A	101.4	IC50 Plate 1A	7.76794	IC50 Plate 2B	105.419	IC50 Plate 2B	58.7794	IC50 Plate 2A	23.9788	IC50 Plate 1A	103.8	IC50 Plate 2A	78.3752	IC50 Plate 1B	58.8924	IC50 Plate 2B
102.342	28	88.1819	28	29.3747	28	38.1746	28	34.2896	28	45.9322	28	53.5823	28	34.3368	28	51.92	28	20.6437	28	-11.5011	28	48.022	28	22.6816	28	-23.3433	28	105.351	28	9.99476	28	26.8767	28	102.457	28	-21.3755	28	104.754	28	13.4264	28	-5.29407	28	90.1592	28	55.4675	28	26.1963	28
97.516	35	84.3926	35	24.0955	35	26.4851	35	10.3897	35	34.3955	35	33.8356	35	17.2822	35	30.4899	35	27.7319	35	13.1507	35	26.7328	35	0.985538	35	-4.1832	35	104.557	35	1.73046	35	30.0291	35	102.927	35	-14.7071	35	99.4918	35	21.6959	35	10.9773	35	82.7757	35	20.2014	35	8.1669	35
92.7854	7	60.2661	6	-15.6276	8	-4.35421	7	3.22734	8	-6.509	9	27.7421	7	-3.80596	8	-3.91603	9	-5.54915	10	0.48217	9	20.6393	8	-18.4117	10	-43.1311	11	87.3166	4	0.721223	9	3.55631	10	87.2825	4	-43.7935	11	89.6507	4	-13.0988	12	3.18428	11	56.6567	5	14.7363	10	-2.87112	12
82.6593	7	60.3613	6	-13.2649	8	6.39548	7	-1.27526	8	19.7762	9	19.2112	7	4.02624	8	-13.9471	9	7.96262	10	-19.2941	9	9.97572	8	-7.10774	10	1.02215	11	66.0152	4	-6.97182	9	-11.0899	10	63.1202	4	-3.04211	11	68.0306	4	7.51961	12	6.80667	11	48.4425	5	16.1644	10	-4.84694	12
53.7819	1	49.3169	1	-25.06	1	0.854199	1	-17.6138	1	-26.5921	1	13.0225	1	6.82625	1	-6.67078	1	-15.3138	1	-11.5598	1	19.7634	1	-1.56024	1	-32.6281	1	39.8777	1	10.3566	1	0.89336	1	55.8166	1	-12.6363	1	36.7594	1	-23.694	1	-4.43253	1	34.5616	1	5.57698	1	-4.71396	1
41.9459	__FIError	41.3763	__FIError	9.53161	__FIError	-5.80317	__FIError	-9.97649	__FIError	13.0572	__FIError	12.794	__FIError	-13.8116	__FIError	10.9217	__FIError	2.36964	__FIError	-17.4144	__FIError	11.4039	__FIError	-22.4014	__FIError	9.21781	__FIError	31.8482	__FIError	10.985	__FIError	-12.8326	__FIError	43.1676	__FIError	-16.018	__FIError	16.5642	__FIError	11.6728	__FIError	-13.792	__FIError	40.9483	__FIError	10.7374	__FIError	-17.6138	__FIError
34.4416	0	32.7883	0	-2.09737	0	-21.9179	0	15.2913	0	-4.70005	0	-7.82872	0	-21.5459	0	8.10991	0	11.359	0	-17.0815	0	-7.21937	0	5.50714	0	3.25565	0	21.4375	0	-3.62039	0	-14.6535	0	19.671	0	-29.2028	0	9.66777	0	-7.72727	0	-18.0997	0	32.4573	0	-7.06703	0	-29.4878	0
__FIWeight	0	__FIWeight	0	__FIWeight	0	__FIWeight	0	__FIWeight	0	__FIWeight	0	__FIWeight	0	__FIWeight	0	__FIWeight	0	__FIWeight	0	__FIWeight	0	__FIWeight	0	__FIWeight	0	__FIWeight	0	__FIWeight	0	__FIWeight	0	__FIWeight	0	__FIWeight	0	__FIWeight	0	__FIWeight	0	__FIWeight	0	__FIWeight	0	__FIWeight	0	__FIWeight	0	__FIWeight	0
1	0	1	0	1	0	1	0	1	0	1	0	1	0	1	0	1	0	1	0	1	0	1	0	1	0	1	0	1	0	1	0	1	0	1	0	1	0	1	0	1	0	1	0	1	0	1	0	1	0
1	0	1	0	1	0	1	0	1	0	1	0	1	0	1	0	1	0	1	0	1	0	1	0	1	0	1	0	1	0	1	0	1	0	1	0	1	0	1	0	1	0	1	0	1	0	1	0	1	0
1	0	1	0	1	0	1	0	1	0	1	0	1	0	1	0	1	0	1	0	1	0	1	0	1	0	1	0	1	0	1	0	1	0	1	0	1	0	1	0	1	0	1	0	1	0	1	0	1	0
1	0	1	0	1	0	1	0	1	0	1	0	1	0	1	0	1	0	1	0	1	0	1	0	1	0	1	0	1	0	1	0	1	0	1	0	1	0	1	0	1	0	1	0	1	0	1	0	1	0
1	0	1	0	1	0	1	0	1	0	1	0	1	0	1	0	1	0	1	0	1	0	1	0	1	0	1	0	1	0	1	0	1	0	1	0	1	0	1	0	1	0	1	0	1	0	1	0	1	0
1	0	1	0	1	0	1	0	1	0	1	0	1	0	1	0	1	0	1	0	1	0	1	0	1	0	1	0	1	0	1	0	1	0	1	0	1	0	1	0	1	0	1	0	1	0	1	0	1	0
1	__FIParamReturnCell	1	__FIParamReturnCell	1	__FIParamReturnCell	1	__FIParamReturnCell	1	__FIParamReturnCell	1	__FIParamReturnCell	1	__FIParamReturnCell	1	__FIParamReturnCell	1	__FIParamReturnCell	1	__FIParamReturnCell	1	__FIParamReturnCell	1	__FIParamReturnCell	1	__FIParamReturnCell	1	__FIParamReturnCell	1	__FIParamReturnCell	1	__FIParamReturnCell	1	__FIParamReturnCell	1	__FIParamReturnCell	1	__FIParamReturnCell	1	__FIParamReturnCell	1	__FIParamReturnCell	1	__FIParamReturnCell	1	__FIParamReturnCell	1	__FIParamReturnCell	1	__FIParamReturnCell
1	____FI__NULLVALUE	1	____FI__NULLVALUE	1	____FI__NULLVALUE	1	____FI__NULLVALUE	1	____FI__NULLVALUE	1	____FI__NULLVALUE	1	____FI__NULLVALUE	1	____FI__NULLVALUE	1	____FI__NULLVALUE	1	____FI__NULLVALUE	1	____FI__NULLVALUE	1	____FI__NULLVALUE	1	____FI__NULLVALUE	1	____FI__NULLVALUE	1	____FI__NULLVALUE	1	____FI__NULLVALUE	1	____FI__NULLVALUE	1	____FI__NULLVALUE	1	____FI__NULLVALUE	1	____FI__NULLVALUE	1	____FI__NULLVALUE	1	____FI__NULLVALUE	1	____FI__NULLVALUE	1	____FI__NULLVALUE	1	____FI__NULLVALUE
__FIPointExcluded	____FI__NULLVALUE	__FIPointExcluded	____FI__NULLVALUE	__FIPointExcluded	____FI__NULLVALUE	__FIPointExcluded	____FI__NULLVALUE	__FIPointExcluded	____FI__NULLVALUE	__FIPointExcluded	____FI__NULLVALUE	__FIPointExcluded	____FI__NULLVALUE	__FIPointExcluded	____FI__NULLVALUE	__FIPointExcluded	____FI__NULLVALUE	__FIPointExcluded	____FI__NULLVALUE	__FIPointExcluded	____FI__NULLVALUE	__FIPointExcluded	____FI__NULLVALUE	__FIPointExcluded	____FI__NULLVALUE	__FIPointExcluded	____FI__NULLVALUE	__FIPointExcluded	____FI__NULLVALUE	__FIPointExcluded	____FI__NULLVALUE	__FIPointExcluded	____FI__NULLVALUE	__FIPointExcluded	____FI__NULLVALUE	__FIPointExcluded	____FI__NULLVALUE	__FIPointExcluded	____FI__NULLVALUE	__FIPointExcluded	____FI__NULLVALUE	__FIPointExcluded	____FI__NULLVALUE	__FIPointExcluded	____FI__NULLVALUE	__FIPointExcluded	____FI__NULLVALUE	__FIPointExcluded	____FI__NULLVALUE
0	____FI__NULLVALUE	0	____FI__NULLVALUE	0	____FI__NULLVALUE	0	____FI__NULLVALUE	0	____FI__NULLVALUE	0	____FI__NULLVALUE	0	____FI__NULLVALUE	0	____FI__NULLVALUE	0	____FI__NULLVALUE	0	____FI__NULLVALUE	0	____FI__NULLVALUE	0	____FI__NULLVALUE	0	____FI__NULLVALUE	0	____FI__NULLVALUE	0	____FI__NULLVALUE	0	____FI__NULLVALUE	0	____FI__NULLVALUE	0	____FI__NULLVALUE	0	____FI__NULLVALUE	0	____FI__NULLVALUE	0	____FI__NULLVALUE	0	____FI__NULLVALUE	0	____FI__NULLVALUE	0	____FI__NULLVALUE	0	____FI__NULLVALUE
0	____FI__NULLVALUE	0	____FI__NULLVALUE	0	____FI__NULLVALUE	0	____FI__NULLVALUE	0	____FI__NULLVALUE	0	____FI__NULLVALUE	0	____FI__NULLVALUE	0	____FI__NULLVALUE	0	____FI__NULLVALUE	0	____FI__NULLVALUE	0	____FI__NULLVALUE	0	____FI__NULLVALUE	0	____FI__NULLVALUE	0	____FI__NULLVALUE	0	____FI__NULLVALUE	0	____FI__NULLVALUE	0	____FI__NULLVALUE	0	____FI__NULLVALUE	0	____FI__NULLVALUE	0	____FI__NULLVALUE	0	____FI__NULLVALUE	0	____FI__NULLVALUE	0	____FI__NULLVALUE	0	____FI__NULLVALUE	0	____FI__NULLVALUE
0		0		0		0		0		0		0		0		0		0		0		0		0		0		0		0		0		0		0		0		0		0		0		0		0
0		0		0		0		0		0		0		0		0		0		0		0		0		0		0		0		0		0		0		0		0		0		0		0		0
0		0		0		0		0		0		0		0		0		0		0		0		0		0		0		0		0		0		0		0		0		0		0		0		0
0		0		0		0		0		0		0		0		0		0		0		0		0		0		0		0		0		0		0		0		0		0		0		0		0
0		0		0		0		0		0		0		0		0		0		0		0		0		0		0		0		0		0		0		0		0		0		0		0		0
0		0		0		0		0		0		0		0		0		0		0		0		0		0		0		0		0		0		0		0		0		0		0		0		0
__FICalcNewValue		__FICalcNewValue		__FICalcNewValue		__FICalcNewValue		__FICalcNewValue		__FICalcNewValue		__FICalcNewValue		__FICalcNewValue		__FICalcNewValue		__FICalcNewValue		__FICalcNewValue		__FICalcNewValue		__FICalcNewValue		__FICalcNewValue		__FICalcNewValue		__FICalcNewValue		__FICalcNewValue		__FICalcNewValue		__FICalcNewValue		__FICalcNewValue		__FICalcNewValue		__FICalcNewValue		__FICalcNewValue		__FICalcNewValue		__FICalcNewValue
2		2		2		2		2		2		2		2		2		2		2		2		2		2		2		2		2		2		2		2		2		2		2		2		2
__FIWhereXYValue		__FIWhereXYValue		__FIWhereXYValue		__FIWhereXYValue		__FIWhereXYValue		__FIWhereXYValue		__FIWhereXYValue		__FIWhereXYValue		__FIWhereXYValue		__FIWhereXYValue		__FIWhereXYValue		__FIWhereXYValue		__FIWhereXYValue		__FIWhereXYValue		__FIWhereXYValue		__FIWhereXYValue		__FIWhereXYValue		__FIWhereXYValue		__FIWhereXYValue		__FIWhereXYValue		__FIWhereXYValue		__FIWhereXYValue		__FIWhereXYValue		__FIWhereXYValue		__FIWhereXYValue
50		50		50		50		50		50		50		50		50		50		50		50		50		50		50		50		50		50		50		50		50		50		50		50		50
__FIPermitExtrapolation		__FIPermitExtrapolation		__FIPermitExtrapolation		__FIPermitExtrapolation		__FIPermitExtrapolation		__FIPermitExtrapolation		__FIPermitExtrapolation		__FIPermitExtrapolation		__FIPermitExtrapolation		__FIPermitExtrapolation		__FIPermitExtrapolation		__FIPermitExtrapolation		__FIPermitExtrapolation		__FIPermitExtrapolation		__FIPermitExtrapolation		__FIPermitExtrapolation		__FIPermitExtrapolation		__FIPermitExtrapolation		__FIPermitExtrapolation		__FIPermitExtrapolation		__FIPermitExtrapolation		__FIPermitExtrapolation		__FIPermitExtrapolation		__FIPermitExtrapolation		__FIPermitExtrapolation
0		0		0		0		0		0		0		0		0		0		0		0		0		0		0		0		0		0		0		0		0		0		0		0		0
__FIDetectSuspectData		__FIDetectSuspectData		__FIDetectSuspectData		__FIDetectSuspectData		__FIDetectSuspectData		__FIDetectSuspectData		__FIDetectSuspectData		__FIDetectSuspectData		__FIDetectSuspectData		__FIDetectSuspectData		__FIDetectSuspectData		__FIDetectSuspectData		__FIDetectSuspectData		__FIDetectSuspectData		__FIDetectSuspectData		__FIDetectSuspectData		__FIDetectSuspectData		__FIDetectSuspectData		__FIDetectSuspectData		__FIDetectSuspectData		__FIDetectSuspectData		__FIDetectSuspectData		__FIDetectSuspectData		__FIDetectSuspectData		__FIDetectSuspectData
-1		-1		-1		-1		-1		-1		-1		-1		-1		-1		-1		-1		-1		-1		-1		-1		-1		-1		-1		-1		-1		-1		-1		-1		-1
__FIPreFit		__FIPreFit		__FIPreFit		__FIPreFit		__FIPreFit		__FIPreFit		__FIPreFit		__FIPreFit		__FIPreFit		__FIPreFit		__FIPreFit		__FIPreFit		__FIPreFit		__FIPreFit		__FIPreFit		__FIPreFit		__FIPreFit		__FIPreFit		__FIPreFit		__FIPreFit		__FIPreFit		__FIPreFit		__FIPreFit		__FIPreFit		__FIPreFit
-1		-1		-1		-1		-1		-1		-1		-1		-1		-1		-1		-1		-1		-1		-1		-1		-1		-1		-1		-1		-1		-1		-1		-1		-1
__FIParamValueOrig		__FIParamValueOrig		__FIParamValueOrig		__FIParamValueOrig		__FIParamValueOrig		__FIParamValueOrig		__FIParamValueOrig		__FIParamValueOrig		__FIParamValueOrig		__FIParamValueOrig		__FIParamValueOrig		__FIParamValueOrig		__FIParamValueOrig		__FIParamValueOrig		__FIParamValueOrig		__FIParamValueOrig		__FIParamValueOrig		__FIParamValueOrig		__FIParamValueOrig		__FIParamValueOrig		__FIParamValueOrig		__FIParamValueOrig		__FIParamValueOrig		__FIParamValueOrig		__FIParamValueOrig
0		0		0		0		0		0		0		0		0		0		0		0		0		0		0		0		0		0		0		0		0		0		0		0		0
100		100		100		100		100		100		100		100		100		100		100		100		100		100		100		100		100		100		100		100		100		100		100		100		100
0		0		0		0		0		0		0		0		0		0		0		0		0		0		0		0		0		0		0		0		0		0		0		0		0
0		0		0		0		0		0		0		0		0		0		0		0		0		0		0		0		0		0		0		0		0		0		0		0		0
__FIParamLocked		__FIParamLocked		__FIParamLocked		__FIParamLocked		__FIParamLocked		__FIParamLocked		__FIParamLocked		__FIParamLocked		__FIParamLocked		__FIParamLocked		__FIParamLocked		__FIParamLocked		__FIParamLocked		__FIParamLocked		__FIParamLocked		__FIParamLocked		__FIParamLocked		__FIParamLocked		__FIParamLocked		__FIParamLocked		__FIParamLocked		__FIParamLocked		__FIParamLocked		__FIParamLocked		__FIParamLocked
1		1		1		1		1		1		1		1		1		1		1		1		1		1		0		1		1		0		1		0		1		1		0		1		1
1		1		1		1		1		1		1		1		1		1		1		1		1		1		0		1		1		0		1		0		1		1		0		1		1
0		0		0		0		0		0		0		0		0		0		0		0		0		0		0		0		0		0		0		0		0		0		0		0		0
0		0		0		0		0		0		0		0		0		0		0		0		0		0		0		0		0		0		0		0		0		0		0		0		0
__FIParamValueFitted		__FIParamValueFitted		__FIParamValueFitted		__FIParamValueFitted		__FIParamValueFitted		__FIParamValueFitted		__FIParamValueFitted		__FIParamValueFitted		__FIParamValueFitted		__FIParamValueFitted		__FIParamValueFitted		__FIParamValueFitted		__FIParamValueFitted		__FIParamValueFitted		__FIParamValueFitted		__FIParamValueFitted		__FIParamValueFitted		__FIParamValueFitted		__FIParamValueFitted		__FIParamValueFitted		__FIParamValueFitted		__FIParamValueFitted		__FIParamValueFitted		__FIParamValueFitted		__FIParamValueFitted
0		0		0		0		0		0		0		0		0		0		0		0		0		0		21.1072		0		0		-4.24721		0		5.34441		0		0		34.1485		0		0
100		100		100		100		100		100		100		100		100		100		100		100		100		100		109.061		100		100		110.13		100		105.57		100		100		107.733		100		100
1.37273e-07		2.92551e-07		6.31928e-05		4.74495e-05		6.47387e-05		3.37721e-05		1.98956e-05		5.63678e-05		2.98879e-05		6.11406e-05		0		2.76651e-05		8.08092e-05		0		9.68724e-07		0		5.14781e-05		2.71777e-07		0		6.29544e-07		8.15591e-05		0		6.11007e-07		2.66685e-05		7.291e-05
0.678845		0.383227		1.13744		0.943259		1.06614		0.929958		0.539757		1.05587		1.14613		1.08988		0		0.63033		1.50935		0		1.03976		0		1.01113		0.540138		0		1.0735		1.34973		0		0.909827		0.856057		1.26142
__FIParamStdErr		__FIParamStdErr		__FIParamStdErr		__FIParamStdErr		__FIParamStdErr		__FIParamStdErr		__FIParamStdErr		__FIParamStdErr		__FIParamStdErr		__FIParamStdErr		__FIParamStdErr		__FIParamStdErr		__FIParamStdErr		__FIParamStdErr		__FIParamStdErr		__FIParamStdErr		__FIParamStdErr		__FIParamStdErr		__FIParamStdErr		__FIParamStdErr		__FIParamStdErr		__FIParamStdErr		__FIParamStdErr		__FIParamStdErr		__FIParamStdErr
0		0		0		0		0		0		0		0		0		0		0		0		0		0		3.06722		0		0		47.0195		0		1.32092		0		0		4.00457		0		0
0		0		0		0		0		0		0		0		0		0		0		0		0		0		2.14976		0		0		12.473		0		0.719669		0		0		9.26212		0		0
3.09455e-08		8.26644e-08		0		1.58062e-05		2.05065e-05		1.58912e-05		5.47471e-06		1.86044e-05		8.11844e-06		2.12971e-05		0		9.37279e-06		0		0		1.1872e-07		0		1.79906e-05		4.04791e-07		0		2.65791e-08		0		0		2.38574e-07		6.4513e-06		0
0.107571		0.0489077		0		0.309511		0.378651		0.415071		0.0856115		0.383191		0.346326		0.432082		0		0.142324		0		0		0.128442		0		0.371734		0.328835		0		0.0440727		0		0		0.288114		0.179761		0
__FIParamConfInt95		__FIParamConfInt95		__FIParamConfInt95		__FIParamConfInt95		__FIParamConfInt95		__FIParamConfInt95		__FIParamConfInt95		__FIParamConfInt95		__FIParamConfInt95		__FIParamConfInt95		__FIParamConfInt95		__FIParamConfInt95		__FIParamConfInt95		__FIParamConfInt95		__FIParamConfInt95		__FIParamConfInt95		__FIParamConfInt95		__FIParamConfInt95		__FIParamConfInt95		__FIParamConfInt95		__FIParamConfInt95		__FIParamConfInt95		__FIParamConfInt95		__FIParamConfInt95		__FIParamConfInt95
0		0		0		0		0		0		0		0		0		0		0		0		0		0		8.51584		0		0		130.545		0		3.6674		0		0		11.1183		0		0
0		0		0		0		0		0		0		0		0		0		0		0		0		0		5.96859		0		0		34.6301		0		1.99809		0		0		25.7154		0		0
7.57205e-08		2.02272e-07		0		3.86762e-05		5.01772e-05		3.88841e-05		1.33961e-05		4.5523e-05		1.9865e-05		5.21119e-05		0		2.29343e-05		0		0		3.29615e-07		0		4.40213e-05		1.12386e-06		0		7.37942e-08		0		0		6.62377e-07		1.57857e-05		0
0.263216		0.119672		0		0.757343		0.926522		1.01564		0.209483		0.937629		0.847426		1.05726		0		0.348253		0		0		0.356606		0		0.909596		0.912977		0		0.122364		0		0		0.799921		0.439858		0
__FIReturnnInfoValue		__FIReturnnInfoValue		__FIReturnnInfoValue		__FIReturnnInfoValue		__FIReturnnInfoValue		__FIReturnnInfoValue		__FIReturnnInfoValue		__FIReturnnInfoValue		__FIReturnnInfoValue		__FIReturnnInfoValue		__FIReturnnInfoValue		__FIReturnnInfoValue		__FIReturnnInfoValue		__FIReturnnInfoValue		__FIReturnnInfoValue		__FIReturnnInfoValue		__FIReturnnInfoValue		__FIReturnnInfoValue		__FIReturnnInfoValue		__FIReturnnInfoValue		__FIReturnnInfoValue		__FIReturnnInfoValue		__FIReturnnInfoValue		__FIReturnnInfoValue		__FIReturnnInfoValue
255.99		196.904		1458.65		725.835		683.426		1579.74		275.578		786.807		702.892		884.948		0		485.563		983.443		649.894		25.4157		0		859.189		192.459		322.695		3.6453		1330.66		603.857		89.5955		391.951		1257.34
7		8		14		6		14		6		5		8		11		12		0		6		20		15		3		0		7		10		26		4		12		7		4		6		10
1135201285		1135198694		1135201284		1135198694		1135201285		1135201284		1135198694		1135198694		1135201285		1135201284		1135198694		1135198694		1135201285		1135201284		1135201284		1135198694		1135198694		1135198694		1135201284		1135201284		1135201284		1135198694		1135201284		1135198694		1135201284
8		8		8		8		8		8		8		8		8		8		8		8		8		8		8		8		8		8		8		8		8		8		8		8		8
2		2		2		2		2		2		2		2		2		2		2		2		2		2		4		2		2		4		2		4		2		2		4		2		2
6		6		6		6		6		6		6		6		6		6		6		6		6		6		4		6		6		4		6		4		6		6		4		6		6
1.11754		1.10682		1.62956		1.37352		1.29161		1.37167		1.11036		1.40895		1.09014		1.25642		0		1.07763		1.54198		1.09431		1.00286		0		1.47525		1.02873		1.13469		1.00033		1.61145		1.35444		1.01737		1.01132		1.6954
1.09722		0.38127		-0.884965		-1.13191		-0.573425		-0.317199		0.0471245		-1.15062		-0.368265		0.141587		0		0.475384		-0.668103		-1.1775		1.52976e-06		0		-1.21289		1.81143e-05		-1.8008		-4.46906e-08		0.0893655		-0.65266		-2.57322e-08		0.665048		-2.17433
0.981372		0.974415		0.973248		0.949216		0.922998		0.882354		0.971272		0.941116		0.947506		0.89628		0		0.949098		0.92141		0.981687		0.998574		0		0.945954		0.98594		0.994394		0.999837		0.986444		0.944855		0.991427		0.966845		0.997435
0.963091		0.949484		0.947212		0.90101		0.851925		0.778549		0.94337		0.885699		0.897767		0.803318		0		0.900787		0.848997		0.96371		0.99715		0		0.894829		0.972077		0.98882		0.999675		0.973071		0.89275		0.982928		0.93479		0.994877
0.00970449		0.00857941		0.00672465		0.00462651		0.00391283		0.00531868		0.0058168		0.00422731		0.00570333		0.00402886		0		0.00547742		0.00556094		0.00735066		0.0105388		0		0.0044414		0.0101508		0.00742435		0.010283		0.00447668		0.00511776		0.000937073		0.00572481		0.00542979
610.62		555.795		56.5486		26.205		20.9151		15.4026		120.564		20.9586		37.9708		17.9551		0		59.1208		27.0587		79.417		1916.21		0		21.3392		250.179		170.994		12719.4		129.938		40.1269		392.283		75.8532		353.185
1135201285		1135198694		1135201284		1135198694		1135201285		1135201284		1135198694		1135198694		1135201285		1135201284		1135198694		1135198694		1135201285		1135201284		1135201284		1135198694		1135198694		1135198694		1135201284		1135201284		1135201284		1135198694		1135201284		1135198694		1135201284
__FIFitCount		__FIFitCount		__FIFitCount		__FIFitCount		__FIFitCount		__FIFitCount		__FIFitCount		__FIFitCount		__FIFitCount		__FIFitCount		__FIFitCount		__FIFitCount		__FIFitCount		__FIFitCount		__FIFitCount		__FIFitCount		__FIFitCount		__FIFitCount		__FIFitCount		__FIFitCount		__FIFitCount		__FIFitCount		__FIFitCount		__FIFitCount		__FIFitCount
28		28		28		28		28		28		28		28		28		28		28		28		28		28		28		28		28		28		28		28		28		28		28		28		28
[truncated: 102 more columns]

## Sheet: dataPlotInfo
___PDXLfit Graph 00	___PDXLfit Graph 01	___PDXLfit Graph 02	___PDXLfit Graph 03	___PDXLfit Graph 04	___PDXLfit Graph 05	___PDXLfit Graph 06	___PDXLfit Graph 07	___PDXLfit Graph 08	___PDXLfit Graph 09	___PDXLfit Graph 10	___PDXLfit Graph 11	___PDXLfit Graph 12	___PDXLfit Graph 13	___PDXLfit Graph 14	___PDXLfit Graph 15	___PDXLfit Graph 16	___PDXLfit Graph 17	___PDXLfit Graph 18	___PDXLfit Graph 19	___PDXLfit Graph 20	___PDXLfit Graph 21	___PDXLfit Graph 22	___PDXLfit Graph 23	___PDXLfit Graph 24	___PDXLfit Graph 25	___PDXLfit Graph 26	___PDXLfit Graph 27	___PDXLfit Graph 28	___PDXLfit Graph 29	___PDXLfit Graph 30	___PDXLfit Graph 31	___PDXLfit Graph 32	___PDXLfit Graph 33	___PDXLfit Graph 34	___PDXLfit Graph 35	___PDXLfit Graph 36	___PDXLfit Graph 37	___PDXLfit Graph 38	___PDXLfit Graph 39	___PDXLfit Graph 40	___PDXLfit Graph 41	___PDXLfit Graph 42	___PDXLfit Graph 43	___PDXLfit Graph 44	___PDXLfit Graph 45	___PDXLfit Graph 46	___PDXLfit Graph 47	___PDXLfit Graph 48	___PDXLfit Graph 49
__PINumCells	__PINumCells	__PINumCells	__PINumCells	__PINumCells	__PINumCells	__PINumCells	__PINumCells	__PINumCells	__PINumCells	__PINumCells	__PINumCells	__PINumCells	__PINumCells	__PINumCells	__PINumCells	__PINumCells	__PINumCells	__PINumCells	__PINumCells	__PINumCells	__PINumCells	__PINumCells	__PINumCells	__PINumCells	__PINumCells	__PINumCells	__PINumCells	__PINumCells	__PINumCells	__PINumCells	__PINumCells	__PINumCells	__PINumCells	__PINumCells	__PINumCells	__PINumCells	__PINumCells	__PINumCells	__PINumCells	__PINumCells	__PINumCells	__PINumCells	__PINumCells	__PINumCells	__PINumCells	__PINumCells	__PINumCells	__PINumCells	__PINumCells
1	1	1	1	1	1	1	1	1	1	1	1	1	1	1	1	1	1	1	1	1	1	1	1	1	1	1	1	1	1	1	1	1	1	1	1	1	1	1	1	1	1	1	1	1	1	1	1	1	1
__PICells	__PICells	__PICells	__PICells	__PICells	__PICells	__PICells	__PICells	__PICells	__PICells	__PICells	__PICells	__PICells	__PICells	__PICells	__PICells	__PICells	__PICells	__PICells	__PICells	__PICells	__PICells	__PICells	__PICells	__PICells	__PICells	__PICells	__PICells	__PICells	__PICells	__PICells	__PICells	__PICells	__PICells	__PICells	__PICells	__PICells	__PICells	__PICells	__PICells	__PICells	__PICells	__PICells	__PICells	__PICells	__PICells	__PICells	__PICells	__PICells	__PICells
#N/A	#N/A	#N/A	#N/A	#N/A	#N/A	#N/A	#N/A	#N/A	#N/A	#N/A	#N/A	#N/A	#N/A	#N/A	#N/A	#N/A	#N/A	#N/A	#N/A	#N/A	#N/A	#N/A	#N/A	#N/A	#N/A	#NAME?	#NAME?	#NAME?	#NAME?	#NAME?	#NAME?	#NAME?	#NAME?	#NAME?	#NAME?	#NAME?	#NAME?	#NAME?	#NAME?	#NAME?	#NAME?	#NAME?	#NAME?	#NAME?	#NAME?	#NAME?	#NAME?	#NAME?	#NAME?
__PITime	__PITime	__PITime	__PITime	__PITime	__PITime	__PITime	__PITime	__PITime	__PITime	__PITime	__PITime	__PITime	__PITime	__PITime	__PITime	__PITime	__PITime	__PITime	__PITime	__PITime	__PITime	__PITime	__PITime	__PITime	__PITime	__PITime	__PITime	__PITime	__PITime	__PITime	__PITime	__PITime	__PITime	__PITime	__PITime	__PITime	__PITime	__PITime	__PITime	__PITime	__PITime	__PITime	__PITime	__PITime	__PITime	__PITime	__PITime	__PITime	__PITime
1067618776	1067618788	1067618811	1067618825	1076359256	1076359256	1076359256	1076359257	1076359257	1076359257	1068075590	1068075606	1076359257	1076359257	1076359257	1076359257	1076359257	1076359257	1076359257	1076359257	1076359257	1076359257	1076359257	1076359257	1076359257	1076359257	1088625279	1088625279	1088625280	1088625280	1088625280	1088625280	1088625281	1088625281	1135201822	1135201822	1135201823	1135201824	1135201824	1135201825	1135201826	1135201827	1135201827	1135201828	1135201829	1135201829	1135201830	1135201831	1135201831	1135201832
__PIActivePlot	__PIActivePlot	__PIActivePlot	__PIActivePlot	__PIActivePlot	__PIActivePlot	__PIActivePlot	__PIActivePlot	__PIActivePlot	__PIActivePlot	__PIActivePlot	__PIActivePlot	__PIActivePlot	__PIActivePlot	__PIActivePlot	__PIActivePlot	__PIActivePlot	__PIActivePlot	__PIActivePlot	__PIActivePlot	__PIActivePlot	__PIActivePlot	__PIActivePlot	__PIActivePlot	__PIActivePlot	__PIActivePlot	__PIActivePlot	__PIActivePlot	__PIActivePlot	__PIActivePlot	__PIActivePlot	__PIActivePlot	__PIActivePlot	__PIActivePlot	__PIActivePlot	__PIActivePlot	__PIActivePlot	__PIActivePlot	__PIActivePlot	__PIActivePlot	__PIActivePlot	__PIActivePlot	__PIActivePlot	__PIActivePlot	__PIActivePlot	__PIActivePlot	__PIActivePlot	__PIActivePlot	__PIActivePlot	__PIActivePlot
1	1	1	1	1	1	1	1	1	1	1	1	1	1	1	1	1	1	1	1	1	1	1	1	1	1	1	1	1	1	1	1	1	1	1	1	1	1	1	1	1	1	1	1	1	1	1	1	1	1
__PIGraphTitle	__PIGraphTitle	__PIGraphTitle	__PIGraphTitle	__PIGraphTitle	__PIGraphTitle	__PIGraphTitle	__PIGraphTitle	__PIGraphTitle	__PIGraphTitle	__PIGraphTitle	__PIGraphTitle	__PIGraphTitle	__PIGraphTitle	__PIGraphTitle	__PIGraphTitle	__PIGraphTitle	__PIGraphTitle	__PIGraphTitle	__PIGraphTitle	__PIGraphTitle	__PIGraphTitle	__PIGraphTitle	__PIGraphTitle	__PIGraphTitle	__PIGraphTitle	__PIGraphTitle	__PIGraphTitle	__PIGraphTitle	__PIGraphTitle	__PIGraphTitle	__PIGraphTitle	__PIGraphTitle	__PIGraphTitle	__PIGraphTitle	__PIGraphTitle	__PIGraphTitle	__PIGraphTitle	__PIGraphTitle	__PIGraphTitle	__PIGraphTitle	__PIGraphTitle	__PIGraphTitle	__PIGraphTitle	__PIGraphTitle	__PIGraphTitle	__PIGraphTitle	__PIGraphTitle	__PIGraphTitle	__PIGraphTitle
1	1	1	1	1	1	1	1	1	1	1	1	1	1	1	1	1	1	1	1	1	1	1	1	1	1	1	1	1	1	1	1	1	1	1	1	1	1	1	1	1	1	1	1	1	1	1	1	1	1
0	0	0	0	0	0	0	0	0	0	0	0	0	0	0	0	0	0	0	0	0	0	0	0	0	0	0	0	0	0	0	0	0	0	0	0	0	0	0	0	0	0	0	0	0	0	0	0	0	0
Untitled	Untitled	Untitled	Untitled	Untitled	Untitled	Untitled	Untitled	Untitled	Untitled	Untitled	Untitled	Untitled	Untitled	Untitled	Untitled	Untitled	Untitled	Untitled	Untitled	Untitled	Untitled	Untitled	Untitled	Untitled	Untitled	Untitled	Untitled	Untitled	Untitled	Untitled	Untitled	Untitled	Untitled	Untitled	Untitled	Untitled	Untitled	Untitled	Untitled	Untitled	Untitled	Untitled	Untitled	Untitled	Untitled	Untitled	Untitled	Untitled	Untitled
0	0	0	0	0	0	0	0	0	0	0	0	0	0	0	0	0	0	0	0	0	0	0	0	0	0	0	0	0	0	0	0	0	0	0	0	0	0	0	0	0	0	0	0	0	0	0	0	0	0
Arial	Arial	Arial	Arial	Arial	Arial	Arial	Arial	Arial	Arial	Arial	Arial	Arial	Arial	Arial	Arial	Arial	Arial	Arial	Arial	Arial	Arial	Arial	Arial	Arial	Arial	Arial	Arial	Arial	Arial	Arial	Arial	Arial	Arial	Arial	Arial	Arial	Arial	Arial	Arial	Arial	Arial	Arial	Arial	Arial	Arial	Arial	Arial	Arial	Arial
30	30	30	30	30	30	30	30	30	30	30	30	30	30	30	30	30	30	30	30	30	30	30	30	30	30	30	30	30	30	30	30	30	30	30	30	30	30	30	30	30	30	30	30	30	30	30	30	30	30
0	0	0	0	0	0	0	0	0	0	0	0	0	0	0	0	0	0	0	0	0	0	0	0	0	0	0	0	0	0	0	0	0	0	0	0	0	0	0	0	0	0	0	0	0	0	0	0	0	0
__PILegend	__PILegend	__PILegend	__PILegend	__PILegend	__PILegend	__PILegend	__PILegend	__PILegend	__PILegend	__PILegend	__PILegend	__PILegend	__PILegend	__PILegend	__PILegend	__PILegend	__PILegend	__PILegend	__PILegend	__PILegend	__PILegend	__PILegend	__PILegend	__PILegend	__PILegend	__PILegend	__PILegend	__PILegend	__PILegend	__PILegend	__PILegend	__PILegend	__PILegend	__PILegend	__PILegend	__PILegend	__PILegend	__PILegend	__PILegend	__PILegend	__PILegend	__PILegend	__PILegend	__PILegend	__PILegend	__PILegend	__PILegend	__PILegend	__PILegend
2	2	2	2	2	2	2	2	2	2	2	2	2	2	2	2	2	2	2	2	2	2	2	2	2	2	2	2	2	2	2	2	2	2	2	2	2	2	2	2	2	2	2	2	2	2	2	2	2	2
0	0	0	0	0	0	0	0	0	0	0	0	0	0	0	0	0	0	0	0	0	0	0	0	0	0	0	0	0	0	0	0	0	0	0	0	0	0	0	0	0	0	0	0	0	0	0	0	0	0
1	1	1	1	1	1	1	1	1	1	1	1	1	1	1	1	1	1	1	1	1	1	1	1	1	1	1	1	1	1	1	1	1	1	1	1	1	1	1	1	1	1	1	1	1	1	1	1	1	1
-1	-1	-1	-1	-1	-1	-1	-1	-1	-1	-1	-1	-1	-1	-1	-1	-1	-1	-1	-1	-1	-1	-1	-1	-1	-1	-1	-1	-1	-1	-1	-1	-1	-1	-1	-1	-1	-1	-1	-1	-1	-1	-1	-1	-1	-1	-1	-1	-1	-1
1	1	1	1	1	1	1	1	1	1	1	1	1	1	1	1	1	1	1	1	1	1	1	1	1	1	1	1	1	1	1	1	1	1	1	1	1	1	1	1	1	1	1	1	1	1	1	1	1	1
1	1	1	1	1	1	1	1	1	1	1	1	1	1	1	1	1	1	1	1	1	1	1	1	1	1	1	1	1	1	1	1	1	1	1	1	1	1	1	1	1	1	1	1	1	1	1	1	1	1
0	0	0	0	0	0	0	0	0	0	0	0	0	0	0	0	0	0	0	0	0	0	0	0	0	0	0	0	0	0	0	0	0	0	0	0	0	0	0	0	0	0	0	0	0	0	0	0	0	0
0	0	0	0	0	0	0	0	0	0	0	0	0	0	0	0	0	0	0	0	0	0	0	0	0	0	0	0	0	0	0	0	0	0	0	0	0	0	0	0	0	0	0	0	0	0	0	0	0	0
1	1	1	1	1	1	1	1	1	1	1	1	1	1	1	1	1	1	1	1	1	1	1	1	1	1	1	1	1	1	1	1	1	1	1	1	1	1	1	1	1	1	1	1	1	1	1	1	1	1
0	0	0	0	0	0	0	0	0	0	0	0	0	0	0	0	0	0	0	0	0	0	0	0	0	0	0	0	0	0	0	0	0	0	0	0	0	0	0	0	0	0	0	0	0	0	0	0	0	0
Observed	Observed	Observed	Observed	Observed	Observed	Observed	Observed	Observed	Observed	Observed	Observed	Observed	Observed	Observed	Observed	Observed	Observed	Observed	Observed	Observed	Observed	Observed	Observed	Observed	Observed	Observed	Observed	Observed	Observed	Observed	Observed	Observed	Observed	Observed	Observed	Observed	Observed	Observed	Observed	Observed	Observed	Observed	Observed	Observed	Observed	Observed	Observed	Observed	Observed
Predicted	Predicted	Predicted	Predicted	Predicted	Predicted	Predicted	Predicted	Predicted	Predicted	Predicted	Predicted	Predicted	Predicted	Predicted	Predicted	Predicted	Predicted	Predicted	Predicted	Predicted	Predicted	Predicted	Predicted	Predicted	Predicted	Predicted	Predicted	Predicted	Predicted	Predicted	Predicted	Predicted	Predicted	Predicted	Predicted	Predicted	Predicted	Predicted	Predicted	Predicted	Predicted	Predicted	Predicted	Predicted	Predicted	Predicted	Predicted	Predicted	Predicted
Intersect	Intersect	Intersect	Intersect	Intersect	Intersect	Intersect	Intersect	Intersect	Intersect	Intersect	Intersect	Intersect	Intersect	Intersect	Intersect	Intersect	Intersect	Intersect	Intersect	Intersect	Intersect	Intersect	Intersect	Intersect	Intersect	Intersect	Intersect	Intersect	Intersect	Intersect	Intersect	Intersect	Intersect	Intersect	Intersect	Intersect	Intersect	Intersect	Intersect	Intersect	Intersect	Intersect	Intersect	Intersect	Intersect	Intersect	Intersect	Intersect	Intersect
-1	-1	-1	-1	-1	-1	-1	-1	-1	-1	-1	-1	-1	-1	-1	-1	-1	-1	-1	-1	-1	-1	-1	-1	-1	-1	-1	-1	-1	-1	-1	-1	-1	-1	-1	-1	-1	-1	-1	-1	-1	-1	-1	-1	-1	-1	-1	-1	-1	-1
Arial	Arial	Arial	Arial	Arial	Arial	Arial	Arial	Arial	Arial	Arial	Arial	Arial	Arial	Arial	Arial	Arial	Arial	Arial	Arial	Arial	Arial	Arial	Arial	Arial	Arial	Arial	Arial	Arial	Arial	Arial	Arial	Arial	Arial	Arial	Arial	Arial	Arial	Arial	Arial	Arial	Arial	Arial	Arial	Arial	Arial	Arial	Arial	Arial	Arial
15	15	15	15	15	15	15	15	15	15	15	15	15	15	15	15	15	15	15	15	15	15	15	15	15	15	15	15	15	15	15	15	15	15	15	15	15	15	15	15	15	15	15	15	15	15	15	15	15	15
0	0	0	0	0	0	0	0	0	0	0	0	0	0	0	0	0	0	0	0	0	0	0	0	0	0	0	0	0	0	0	0	0	0	0	0	0	0	0	0	0	0	0	0	0	0	0	0	0	0
__PIXAxis	__PIXAxis	__PIXAxis	__PIXAxis	__PIXAxis	__PIXAxis	__PIXAxis	__PIXAxis	__PIXAxis	__PIXAxis	__PIXAxis	__PIXAxis	__PIXAxis	__PIXAxis	__PIXAxis	__PIXAxis	__PIXAxis	__PIXAxis	__PIXAxis	__PIXAxis	__PIXAxis	__PIXAxis	__PIXAxis	__PIXAxis	__PIXAxis	__PIXAxis	__PIXAxis	__PIXAxis	__PIXAxis	__PIXAxis	__PIXAxis	__PIXAxis	__PIXAxis	__PIXAxis	__PIXAxis	__PIXAxis	__PIXAxis	__PIXAxis	__PIXAxis	__PIXAxis	__PIXAxis	__PIXAxis	__PIXAxis	__PIXAxis	__PIXAxis	__PIXAxis	__PIXAxis	__PIXAxis	__PIXAxis	__PIXAxis
1	1	1	1	1	1	1	1	1	1	1	1	1	1	1	1	1	1	1	1	1	1	1	1	1	1	1	1	1	1	1	1	1	1	1	1	1	1	1	1	1	1	1	1	1	1	1	1	1	1
1	1	1	1	1	1	1	1	1	1	1	1	1	1	1	1	1	1	1	1	1	1	1	1	1	1	1	1	1	1	1	1	1	1	1	1	1	1	1	1	1	1	1	1	1	1	1	1	1	1
1	1	1	1	1	1	1	1	1	1	1	1	1	1	1	1	1	1	1	1	1	1	1	1	1	1	1	1	1	1	1	1	1	1	1	1	1	1	1	1	1	1	1	1	1	1	1	1	1	1
1	1	1	1	1	1	1	1	1	1	1	1	1	1	1	1	1	1	1	1	1	1	1	1	1	1	1	1	1	1	1	1	1	1	1	1	1	1	1	1	1	1	1	1	1	1	1	1	1	1
1	1	1	1	1	1	1	1	1	1	1	1	1	1	1	1	1	1	1	1	1	1	1	1	1	1	1	1	1	1	1	1	1	1	1	1	1	1	1	1	1	1	1	1	1	1	1	1	1	1
1	1	1	1	1	1	1	1	1	1	1	1	1	1	1	1	1	1	1	1	1	1	1	1	1	1	1	1	1	1	1	1	1	1	1	1	1	1	1	1	1	1	1	1	1	1	1	1	1	1
-3	-3	-2	-2	-3	-3	-2	-2	-2	-2	-2	-2	-2	-2	-2	-2	-2	-2	-2	-2	-2	-2	-2	-2	-2	-2	-3	-3	-2	-2	-2	-2	-2	-2	-3	-3	-4	-4	-3	-3	-3	-3	-3	-3	-3	-3	-3	-3	-3	-3
1	1	1	1	1	1	1	1	1	1	1	1	1	1	1	1	1	1	1	1	1	1	1	1	1	1	1	1	1	1	1	1	1	1	1	1	1	1	1	1	1	1	1	1	1	1	1	1	1	1
-7	-7	-7	-7	-7	-7	-7	-7	-7	-7	-7	-7	-7	-7	-7	-7	-7	-7	-7	-7	-7	-7	-7	-7	-7	-7	-7	-7	-7	-7	-7	-7	-7	-7	-8	-8	-9	-9	-8	-8	-8	-8	-8	-8	-8	-8	-8	-8	-8	-8
1	1	1	1	1	1	1	1	1	1	1	1	1	1	1	1	1	1	1	1	1	1	1	1	1	1	1	1	1	1	1	1	1	1	1	1	1	1	1	1	1	1	1	1	1	1	1	1	1	1
1	1	1	1	1	1	1	1	1	1	1	1	1	1	1	1	1	1	1	1	1	1	1	1	1	1	1	1	1	1	1	1	1	1	1	1	1	1	1	1	1	1	1	1	1	1	1	1	1	1
1	1	1	1	1	1	1	1	1	1	1	1	1	1	1	1	1	1	1	1	1	1	1	1	1	1	1	1	1	1	1	1	1	1	1	1	1	1	1	1	1	1	1	1	1	1	1	1	1	1
1	1	1	1	1	1	1	1	1	1	1	1	1	1	1	1	1	1	1	1	1	1	1	1	1	1	1	1	1	1	1	1	1	1	1	1	1	1	1	1	1	1	1	1	1	1	1	1	1	1
2	2	2	2	2	2	2	2	2	2	2	2	2	2	2	2	2	2	2	2	2	2	2	2	2	2	2	2	2	2	2	2	2	2	2	2	2	2	2	2	2	2	2	2	2	2	2	2	2	2
2	2	2	2	2	2	2	2	2	2	2	2	2	2	2	2	2	2	2	2	2	2	2	2	2	2	2	2	2	2	2	2	2	2	2	2	2	2	2	2	2	2	2	2	2	2	2	2	2	2
0	0	0	0	0	0	0	0	0	0	0	0	0	0	0	0	0	0	0	0	0	0	0	0	0	0	0	0	0	0	0	0	0	0	0	0	0	0	0	0	0	0	0	0	0	0	0	0	0	0
Arial	Arial	Arial	Arial	Arial	Arial	Arial	Arial	Arial	Arial	Arial	Arial	Arial	Arial	Arial	Arial	Arial	Arial	Arial	Arial	Arial	Arial	Arial	Arial	Arial	Arial	Arial	Arial	Arial	Arial	Arial	Arial	Arial	Arial	Arial	Arial	Arial	Arial	Arial	Arial	Arial	Arial	Arial	Arial	Arial	Arial	Arial	Arial	Arial	Arial
15	15	15	15	15	15	15	15	15	15	15	15	15	15	15	15	15	15	15	15	15	15	15	15	15	15	15	15	15	15	15	15	15	15	15	15	15	15	15	15	15	15	15	15	15	15	15	15	15	15
0	0	0	0	0	0	0	0	0	0	0	0	0	0	0	0	0	0	0	0	0	0	0	0	0	0	0	0	0	0	0	0	0	0	0	0	0	0	0	0	0	0	0	0	0	0	0	0	0	0
__PIYAxis	__PIYAxis	__PIYAxis	__PIYAxis	__PIYAxis	__PIYAxis	__PIYAxis	__PIYAxis	__PIYAxis	__PIYAxis	__PIYAxis	__PIYAxis	__PIYAxis	__PIYAxis	__PIYAxis	__PIYAxis	__PIYAxis	__PIYAxis	__PIYAxis	__PIYAxis	__PIYAxis	__PIYAxis	__PIYAxis	__PIYAxis	__PIYAxis	__PIYAxis	__PIYAxis	__PIYAxis	__PIYAxis	__PIYAxis	__PIYAxis	__PIYAxis	__PIYAxis	__PIYAxis	__PIYAxis	__PIYAxis	__PIYAxis	__PIYAxis	__PIYAxis	__PIYAxis	__PIYAxis	__PIYAxis	__PIYAxis	__PIYAxis	__PIYAxis	__PIYAxis	__PIYAxis	__PIYAxis	__PIYAxis	__PIYAxis
120	120	30	30	120	120	30	30	70	70	90	140	90	140	120	100	70	70	70	70	70	70	70	70	70	70	120	100	50	50	100	100	90	90	110	110	110	110	100	100	80	70	80	70	30	30	80	80	30	30
1	1	1	1	1	1	1	1	1	1	1	1	1	1	1	1	1	1	1	1	1	1	1	1	1	1	1	1	1	1	1	1	1	1	1	1	1	1	1	1	1	1	1	1	1	1	1	1	1	1
-20	-20	0	0	-20	-20	0	0	0	0	-10	-20	-10	-20	0	0	0	0	0	0	0	0	0	0	0	0	-20	-20	-10	-10	-10	-10	-10	-10	10	10	10	10	20	20	-30	-30	-30	-30	-20	-20	-20	-20	-20	-20
1	1	1	1	1	1	1	1	1	1	1	1	1	1	1	1	1	1	1	1	1	1	1	1	1	1	1	1	1	1	1	1	1	1	1	1	1	1	1	1	1	1	1	1	1	1	1	1	1	1
20	20	5	5	20	20	5	5	10	10	10	20	10	20	20	10	10	10	10	10	10	10	10	10	10	10	20	20	10	10	10	10	10	10	10	10	10	10	10	10	10	10	10	10	10	10	10	10	10	10
1	1	1	1	1	1	1	1	1	1	1	1	1	1	1	1	1	1	1	1	1	1	1	1	1	1	1	1	1	1	1	1	1	1	1	1	1	1	1	1	1	1	1	1	1	1	1	1	1	1
1	1	1	1	1	1	1	1	1	1	1	1	1	1	1	1	1	1	1	1	1	1	1	1	1	1	1	1	1	1	1	1	1	1	1	1	1	1	1	1	1	1	1	1	1	1	1	1	1	1
1	1	1	1	1	1	1	1	1	1	1	1	1	1	1	1	1	1	1	1	1	1	1	1	1	1	1	1	1	1	1	1	1	1	1	1	1	1	1	1	1	1	1	1	1	1	1	1	1	1
1	1	1	1	1	1	1	1	1	1	1	1	1	1	1	1	1	1	1	1	1	1	1	1	1	1	1	1	1	1	1	1	1	1	1	1	1	1	1	1	1	1	1	1	1	1	1	1	1	1
1	1	1	1	1	1	1	1	1	1	1	1	1	1	1	1	1	1	1	1	1	1	1	1	1	1	1	1	1	1	1	1	1	1	1	1	1	1	1	1	1	1	1	1	1	1	1	1	1	1
1	1	1	1	1	1	1	1	1	1	1	1	1	1	1	1	1	1	1	1	1	1	1	1	1	1	1	1	1	1	1	1	1	1	1	1	1	1	1	1	1	1	1	1	1	1	1	1	1	1
1	1	1	1	1	1	1	1	1	1	1	1	1	1	1	1	1	1	1	1	1	1	1	1	1	1	1	1	1	1	1	1	1	1	1	1	1	1	1	1	1	1	1	1	1	1	1	1	1	1
1	1	1	1	1	1	1	1	1	1	1	1	1	1	1	1	1	1	1	1	1	1	1	1	1	1	1	1	1	1	1	1	1	1	1	1	1	1	1	1	1	1	1	1	1	1	1	1	1	1
1	1	1	1	1	1	1	1	1	1	1	1	1	1	1	1	1	1	1	1	1	1	1	1	1	1	1	1	1	1	1	1	1	1	1	1	1	1	1	1	1	1	1	1	1	1	1	1	1	1
1	1	1	1	1	1	1	1	1	1	1	1	1	1	1	1	1	1	1	1	1	1	1	1	1	1	1	1	1	1	1	1	1	1	1	1	1	1	1	1	1	1	1	1	1	1	1	1	1	1
0	0	0	0	0	0	0	0	0	0	0	0	0	0	0	0	0	0	0	0	0	0	0	0	0	0	0	0	0	0	0	0	0	0	0	0	0	0	0	0	0	0	0	0	0	0	0	0	0	0
Arial	Arial	Arial	Arial	Arial	Arial	Arial	Arial	Arial	Arial	Arial	Arial	Arial	Arial	Arial	Arial	Arial	Arial	Arial	Arial	Arial	Arial	Arial	Arial	Arial	Arial	Arial	Arial	Arial	Arial	Arial	Arial	Arial	Arial	Arial	Arial	Arial	Arial	Arial	Arial	Arial	Arial	Arial	Arial	Arial	Arial	Arial	Arial	Arial	Arial
15	15	15	15	15	15	15	15	15	15	15	15	15	15	15	15	15	15	15	15	15	15	15	15	15	15	15	15	15	15	15	15	15	15	15	15	15	15	15	15	15	15	15	15	15	15	15	15	15	15
0	0	0	0	0	0	0	0	0	0	0	0	0	0	0	0	0	0	0	0	0	0	0	0	0	0	0	0	0	0	0	0	0	0	0	0	0	0	0	0	0	0	0	0	0	0	0	0	0	0
__PIColour	__PIColour	__PIColour	__PIColour	__PIColour	__PIColour	__PIColour	__PIColour	__PIColour	__PIColour	__PIColour	__PIColour	__PIColour	__PIColour	__PIColour	__PIColour	__PIColour	__PIColour	__PIColour	__PIColour	__PIColour	__PIColour	__PIColour	__PIColour	__PIColour	__PIColour	__PIColour	__PIColour	__PIColour	__PIColour	__PIColour	__PIColour	__PIColour	__PIColour	__PIColour	__PIColour	__PIColour	__PIColour	__PIColour	__PIColour	__PIColour	__PIColour	__PIColour	__PIColour	__PIColour	__PIColour	__PIColour	__PIColour	__PIColour	__PIColour
1	1	1	1	1	1	1	1	1	1	1	1	1	1	1	1	1	1	1	1	1	1	1	1	1	1	1	1	1	1	1	1	1	1	1	1	1	1	1	1	1	1	1	1	1	1	1	1	1	1
__PIShowFitLines	__PIShowFitLines	__PIShowFitLines	__PIShowFitLines	__PIShowFitLines	__PIShowFitLines	__PIShowFitLines	__PIShowFitLines	__PIShowFitLines	__PIShowFitLines	__PIShowFitLines	__PIShowFitLines	__PIShowFitLines	__PIShowFitLines	__PIShowFitLines	__PIShowFitLines	__PIShowFitLines	__PIShowFitLines	__PIShowFitLines	__PIShowFitLines	__PIShowFitLines	__PIShowFitLines	__PIShowFitLines	__PIShowFitLines	__PIShowFitLines	__PIShowFitLines	__PIShowFitLines	__PIShowFitLines	__PIShowFitLines	__PIShowFitLines	__PIShowFitLines	__PIShowFitLines	__PIShowFitLines	__PIShowFitLines	__PIShowFitLines	__PIShowFitLines	__PIShowFitLines	__PIShowFitLines	__PIShowFitLines	__PIShowFitLines	__PIShowFitLines	__PIShowFitLines	__PIShowFitLines	__PIShowFitLines	__PIShowFitLines	__PIShowFitLines	__PIShowFitLines	__PIShowFitLines	__PIShowFitLines	__PIShowFitLines
1	1	1	1	1	1	1	1	1	1	1	1	1	1	1	1	1	1	1	1	1	1	1	1	1	1	1	1	1	1	1	1	1	1	1	1	1	1	1	1	1	1	1	1	1	1	1	1	1	1
__PIShowDataPoints	__PIShowDataPoints	__PIShowDataPoints	__PIShowDataPoints	__PIShowDataPoints	__PIShowDataPoints	__PIShowDataPoints	__PIShowDataPoints	__PIShowDataPoints	__PIShowDataPoints	__PIShowDataPoints	__PIShowDataPoints	__PIShowDataPoints	__PIShowDataPoints	__PIShowDataPoints	__PIShowDataPoints	__PIShowDataPoints	__PIShowDataPoints	__PIShowDataPoints	__PIShowDataPoints	__PIShowDataPoints	__PIShowDataPoints	__PIShowDataPoints	__PIShowDataPoints	__PIShowDataPoints	__PIShowDataPoints	__PIShowDataPoints	__PIShowDataPoints	__PIShowDataPoints	__PIShowDataPoints	__PIShowDataPoints	__PIShowDataPoints	__PIShowDataPoints	__PIShowDataPoints	__PIShowDataPoints	__PIShowDataPoints	__PIShowDataPoints	__PIShowDataPoints	__PIShowDataPoints	__PIShowDataPoints	__PIShowDataPoints	__PIShowDataPoints	__PIShowDataPoints	__PIShowDataPoints	__PIShowDataPoints	__PIShowDataPoints	__PIShowDataPoints	__PIShowDataPoints	__PIShowDataPoints	__PIShowDataPoints
1	1	1	1	1	1	1	1	1	1	1	1	1	1	1	1	1	1	1	1	1	1	1	1	1	1	1	1	1	1	1	1	1	1	1	1	1	1	1	1	1	1	1	1	1	1	1	1	1	1
__PIShowExcludedPoints	__PIShowExcludedPoints	__PIShowExcludedPoints	__PIShowExcludedPoints	__PIShowExcludedPoints	__PIShowExcludedPoints	__PIShowExcludedPoints	__PIShowExcludedPoints	__PIShowExcludedPoints	__PIShowExcludedPoints	__PIShowExcludedPoints	__PIShowExcludedPoints	__PIShowExcludedPoints	__PIShowExcludedPoints	__PIShowExcludedPoints	__PIShowExcludedPoints	__PIShowExcludedPoints	__PIShowExcludedPoints	__PIShowExcludedPoints	__PIShowExcludedPoints	__PIShowExcludedPoints	__PIShowExcludedPoints	__PIShowExcludedPoints	__PIShowExcludedPoints	__PIShowExcludedPoints	__PIShowExcludedPoints	__PIShowExcludedPoints	__PIShowExcludedPoints	__PIShowExcludedPoints	__PIShowExcludedPoints	__PIShowExcludedPoints	__PIShowExcludedPoints	__PIShowExcludedPoints	__PIShowExcludedPoints	__PIShowExcludedPoints	__PIShowExcludedPoints	__PIShowExcludedPoints	__PIShowExcludedPoints	__PIShowExcludedPoints	__PIShowExcludedPoints	__PIShowExcludedPoints	__PIShowExcludedPoints	__PIShowExcludedPoints	__PIShowExcludedPoints	__PIShowExcludedPoints	__PIShowExcludedPoints	__PIShowExcludedPoints	__PIShowExcludedPoints	__PIShowExcludedPoints	__PIShowExcludedPoints
1	1	1	1	1	1	1	1	1	1	1	1	1	1	1	1	1	1	1	1	1	1	1	1	1	1	1	1	1	1	1	1	1	1	1	1	1	1	1	1	1	1	1	1	1	1	1	1	1	1
__PIShowErrorBars	__PIShowErrorBars	__PIShowErrorBars	__PIShowErrorBars	__PIShowErrorBars	__PIShowErrorBars	__PIShowErrorBars	__PIShowErrorBars	__PIShowErrorBars	__PIShowErrorBars	__PIShowErrorBars	__PIShowErrorBars	__PIShowErrorBars	__PIShowErrorBars	__PIShowErrorBars	__PIShowErrorBars	__PIShowErrorBars	__PIShowErrorBars	__PIShowErrorBars	__PIShowErrorBars	__PIShowErrorBars	__PIShowErrorBars	__PIShowErrorBars	__PIShowErrorBars	__PIShowErrorBars	__PIShowErrorBars	__PIShowErrorBars	__PIShowErrorBars	__PIShowErrorBars	__PIShowErrorBars	__PIShowErrorBars	__PIShowErrorBars	__PIShowErrorBars	__PIShowErrorBars	__PIShowErrorBars	__PIShowErrorBars	__PIShowErrorBars	__PIShowErrorBars	__PIShowErrorBars	__PIShowErrorBars	__PIShowErrorBars	__PIShowErrorBars	__PIShowErrorBars	__PIShowErrorBars	__PIShowErrorBars	__PIShowErrorBars	__PIShowErrorBars	__PIShowErrorBars	__PIShowErrorBars	__PIShowErrorBars
1	1	1	1	1	1	1	1	1	1	1	1	1	1	1	1	1	1	1	1	1	1	1	1	1	1	1	1	1	1	1	1	1	1	1	1	1	1	1	1	1	1	1	1	1	1	1	1	1	1
__PIShowIntersectLines	__PIShowIntersectLines	__PIShowIntersectLines	__PIShowIntersectLines	__PIShowIntersectLines	__PIShowIntersectLines	__PIShowIntersectLines	__PIShowIntersectLines	__PIShowIntersectLines	__PIShowIntersectLines	__PIShowIntersectLines	__PIShowIntersectLines	__PIShowIntersectLines	__PIShowIntersectLines	__PIShowIntersectLines	__PIShowIntersectLines	__PIShowIntersectLines	__PIShowIntersectLines	__PIShowIntersectLines	__PIShowIntersectLines	__PIShowIntersectLines	__PIShowIntersectLines	__PIShowIntersectLines	__PIShowIntersectLines	__PIShowIntersectLines	__PIShowIntersectLines	__PIShowIntersectLines	__PIShowIntersectLines	__PIShowIntersectLines	__PIShowIntersectLines	__PIShowIntersectLines	__PIShowIntersectLines	__PIShowIntersectLines	__PIShowIntersectLines	__PIShowIntersectLines	__PIShowIntersectLines	__PIShowIntersectLines	__PIShowIntersectLines	__PIShowIntersectLines	__PIShowIntersectLines	__PIShowIntersectLines	__PIShowIntersectLines	__PIShowIntersectLines	__PIShowIntersectLines	__PIShowIntersectLines	__PIShowIntersectLines	__PIShowIntersectLines	__PIShowIntersectLines	__PIShowIntersectLines	__PIShowIntersectLines
1	1	1	1	1	1	1	1	1	1	1	1	1	1	1	1	1	1	1	1	1	1	1	1	1	1	1	1	1	1	1	1	1	1	1	1	1	1	1	1	1	1	1	1	1	1	1	1	1	1
__PINumTextItems	__PINumTextItems	__PINumTextItems	__PINumTextItems	__PINumTextItems	__PINumTextItems	__PINumTextItems	__PINumTextItems	__PINumTextItems	__PINumTextItems	__PINumTextItems	__PINumTextItems	__PINumTextItems	__PINumTextItems	__PINumTextItems	__PINumTextItems	__PINumTextItems	__PINumTextItems	__PINumTextItems	__PINumTextItems	__PINumTextItems	__PINumTextItems	__PINumTextItems	__PINumTextItems	__PINumTextItems	__PINumTextItems	__PINumTextItems	__PINumTextItems	__PINumTextItems	__PINumTextItems	__PINumTextItems	__PINumTextItems	__PINumTextItems	__PINumTextItems	__PINumTextItems	__PINumTextItems	__PINumTextItems	__PINumTextItems	__PINumTextItems	__PINumTextItems	__PINumTextItems	__PINumTextItems	__PINumTextItems	__PINumTextItems	__PINumTextItems	__PINumTextItems	__PINumTextItems	__PINumTextItems	__PINumTextItems	__PINumTextItems
0	0	0	0	0	0	0	0	0	0	0	0	0	0	0	0	0	0	0	0	0	0	0	0	0	0	0	0	0	0	0	0	0	0	0	0	0	0	0	0	0	0	0	0	0	0	0	0	0	0
[truncated: 96 more columns]

## Sheet: Radioactivity
Cystine
Needed		2000000	DPM/ml
Final volume		10	ml
Total DPM		20000000	DPM
		9.00901	µCi
Hot stock	Conc:	0.02	µCi/µl
		450.45	µl
	Sp. activity:	110	µCi/µmol	0.0819001	µmol
[Hot cystine]		8.19001	µM
Final [Cystine] needed		80	µM
		0.8	µmol/6.5ml
Cold stock, 0.08mM		8e-05	µmol/µl
		8976.25	µl	0.7181	µmol
Uptake buffer		573.301	µl
Total		10000	µl	0.8	µmol
Final [Cystine]		8e-05	µmol/µl
		8e-05	moles/l
Specific activity		11.2613	µCi/µmol
Final specific activity		5.63063	µCi/µmol
Assay in 96-well plate
200000	cells/ml	0.2	ml/well	40000	cells/well
Experiment conducted on day 3
Stocks	Volume (µl)	DPM	Sample - blank	Expected DPM/ml	Actual DPM/ml	Accuracy
UB	50	9.58	0		0
UB/C80	50	3.62	-5.96		-119.2
0.1N NaOH	50	5.72	-3.86		-77.2
UB/C80 + C14	50	90620.5	90610.9	2000000	1.81222e+06	90.6109
NOTE: Uptake buffer w/ Ca2+

## Sheet: Protein normalization 01-30-15
Protein standard curve						Plate 1 STTG1 cells in Uptake buffer at 0°C
Blank	BSA*, µg/ml	Absorbance		Avg. - blank		TR 1	0.114	0.1077	0.1146	0.1101	0.1101	0.1097	0.1056	0.1058	0.1098	0.1099	0.112	0.1091
							0.1109	0.1084	0.1086	0.1043	0.1046	0.1057	0.1033	0.1056	0.1074	0.1062	0.1017	0.1027
0.0606	2000	0.49599	0.4752	0.42582			0.0964	0.1008	0.0953		0.1016	0.0972	0.1023	0.1029	0.0975	0.1025	0.0991	0.0944
0.0587	1000	0.289	0.2935	0.231475			0.0998	0.1009	0.0995	0.1026	0.0997	0.1051	0.1027	0.1033	0.1011	0.1047	0.1014	0.0979
0.0609	500	0.1839	0.1825	0.123425			0.1008	0.1044	0.0988	0.1033	0.1009	0.1001	0.1038	0.0987	0.0972	0.0975	0.0972	0.097
0.0589	250	0.1282	0.1308	0.069725			0.1035	0.1037	0.1045	0.1031	0.1089	0.1071	0.1094	0.1115	0.1045	0.1052	0.0993	0.1024
	125	0.0937	0.0997	0.036925			0.0976	0.1002	0.0994	0.1008	0.1038	0.1038	0.1033	0.0993	0.1011	0.1005	0.1019	0.0956
	62.5	0.0757	0.0764	0.016275			0.1016	0.101	0.1018	0.1024	0.1112	0.1024	0.1115	0.1002	0.0996	0.1009	0.0963	0.0928
	31.25
	15.625					TR 2	0.1132	0.1135	0.1127	0.1141	0.1104	0.1136	0.1165	0.1124	0.1132	0.1202	0.1146	0.1146
0.059775							0.1074	0.1065	0.104	0.1045	0.1083	0.1073	0.1056	0.1081	0.1059	0.1083	0.1044	0.1044
Note: *in 0.1N NaOH							0.1032	0.1065	0.1022	0.1054	0.1109	0.1103	0.1106	0.1169	0.1119	0.1125	0.1098	0.1092
							0.1022	0.1096	0.109	0.1044	0.1102	0.1072	0.1057	0.1064	0.1073	0.1073	0.107	0.1017
							0.1026	0.104	0.1005	0.1042	0.1057	0.1007	0.1055	0.1032	0.1048	0.1038	0.1029	0.0988
							0.1099	0.1109	0.1044	0.1072	0.1092	0.1058	0.1085	0.1123	0.1054	0.1055	0.1094	0.103
							0.0996	0.1039	0.1016	0.107	0.1071	0.1118	0.107	0.11	0.1028	0.1021	0.1	0.0966
							0.1037	0.1039	0.1061	0.1007	0.1017	0.102	0.1016	0.1045	0.103	0.103	0.1013	0.1013
						Average	0.053825	0.050825	0.053875	0.052325	0.050475	0.051875	0.051275	0.049325	0.051725	0.055275	0.053525	0.052075
							0.049375	0.047675	0.046525	0.044625	0.046675	0.046725	0.044675	0.047075	0.046875	0.047475	0.043275	0.043775
							0.040025	0.043875	0.038975	0.045625	0.046475	0.043975	0.046675	0.050125	0.044925	0.047725	0.044675	0.042025
							0.041225	0.045475	0.044475	0.043725	0.045175	0.046375	0.044425	0.045075	0.044425	0.046225	0.044425	0.040025
							0.041925	0.044425	0.039875	0.043975	0.043525	0.040625	0.044875	0.041175	0.041225	0.040875	0.040275	0.038125
							0.046925	0.047525	0.044675	0.045375	0.049275	0.046675	0.049175	0.052125	0.045175	0.045575	0.044575	0.042925
							0.038825	0.042275	0.040725	0.044125	0.045675	0.048025	0.045375	0.044875	0.042175	0.041525	0.041175	0.036325
							0.042875	0.042675	0.042025	0.041775	0.046675	0.042425	0.046775	0.042575	0.041525	0.042175	0.039025	0.037275
TEMPERATURE-DEPENDENT CYSTINE UPTAKE - TOTALS
Temp (°C)	Protein mg/ml	Totals CPM	SE CPM			mg/ml	0.257297	0.242956	0.257536	0.250127	0.241283	0.247976	0.245108	0.235786	0.247259	0.264229	0.255863	0.248932
							0.236025	0.227899	0.222401	0.213319	0.223118	0.223357	0.213558	0.225031	0.224074	0.226943	0.206866	0.209256
0	0.213299	121.625	3.37079				0.19133	0.209734	0.18631	0.218099	0.222162	0.210212	0.223118	0.23961	0.214753	0.228138	0.213558	0.20089
25	0.209779	795.812	11.5035				0.197066	0.217382	0.212602	0.209017	0.215948	0.221684	0.212363	0.21547	0.212363	0.220967	0.212363	0.19133
37	0.213463	1193.95	7.8994				0.200412	0.212363	0.190613	0.210212	0.208061	0.194198	0.214514	0.196827	0.197066	0.195393	0.192525	0.182247
							0.224313	0.227182	0.213558	0.216904	0.235547	0.223118	0.235069	0.249171	0.215948	0.21786	0.21308	0.205192
							0.185593	0.202085	0.194676	0.210929	0.218338	0.229572	0.216904	0.214514	0.201607	0.1985	0.196827	0.173643
							0.204953	0.203997	0.20089	0.199695	0.223118	0.202802	0.223596	0.203519	0.1985	0.201607	0.186549	0.178184
						CPM	86	101	117	121	105	88	112	109	100	101	95	86
							105	105	120	119	95	97	125	126	89	104	96	103
							117	107	159	98	107	88	105	103	106	118	116	150
							93	112	149	108	109	114	105	121	104	96	104	183
							101	116	105	134	94	98	104	162	90	93	104	147
							101	111	149	93	106	108	88	97	101	104	145	103
							113	136	135	114	103	112	128	108	101	91	133	121
							80	84	149	93	105	105	124	149	109	116	164	159
						Plate 2 STTG1 cells in Uptake buffer at 25°C				7.5min				10min				15min
						TR 1	0.1086	0.107	0.1092	0.105	0.1045	0.1044	0.1042	0.103	0.1055	0.1071	0.1043	0.1041
							0.1008	0.1031	0.0998	0.1008	0.1023	0.1058	0.1011	0.1061	0.1028	0.1025	0.1005	0.1013
							0.0945	0.1037	0.0972	0.0979	0.1042	0.1039	0.1001	0.1102	0.1048	0.1067	0.1077	0.1021
							0.1001	0.1113	0.1036	0.1039	0.1022	0.1062	0.1062	0.1064	0.1037	0.1045	0.1041	0.103
							0.0991	0.1063	0.1014	0.1038	0.1051	0.102	0.1022	0.1018	0.1062	0.1009	0.1017	0.0991
							0.1045	0.1041	0.1019	0.107	0.1106	0.1054	0.1034	0.106	0.1054	0.1052	0.1033	0.0993
TEMPERATURE-DEPENDENT CYSTINE UPTAKE - BLANKS							0.0936	0.0997	0.0979	0.0985	0.0981	0.0982	0.1003	0.1011	0.0993	0.1006	0.0982	0.0941
Temp (°C)	Protein mg/ml	Blanks CPM	SE CPM				0.0974	0.0996	0.0965	0.0984	0.1042	0.1003	0.0998	0.0987	0.0971	0.098	0.0963	0.0955
0	0.217631	102.604	1.5011
25	0.213249	106.167	1.68308			TR 2	0.1121	0.1089	0.1086	0.1061	0.1072	0.1091	0.1082	0.1109	0.1088	0.1181	0.1097	0.111
37	0.215017	132	1.3481				0.105	0.1042	0.1064	0.1064	0.1065	0.108	0.1051	0.11	0.1072	0.1073	0.1047	0.1026
							0.0986	0.1016	0.1004	0.1011	0.1072	0.109	0.1082	0.1115	0.1114	0.1131	0.1159	0.1094
							0.1038	0.1056	0.1032	0.1043	0.104	0.104	0.1074	0.106	0.105	0.1075	0.108	0.1036
							0.0994	0.1107	0.1037	0.1031	0.1058	0.1082	0.1052	0.1036	0.1046	0.1034	0.1049	0.1024
							0.1075	0.1044	0.1047	0.1103	0.1121	0.1088	0.1062	0.1106	0.105	0.1086	0.1061	0.103
							0.0976	0.0977	0.1012	0.1023	0.1047	0.1057	0.1037	0.1023	0.1018	0.1036	0.1015	0.098
							0.0987	0.1045	0.1049	0.1004	0.1052	0.1028	0.1052	0.1077	0.1019	0.104	0.1036	0.1
						Average	0.050575	0.048175	0.049125	0.045775	0.046075	0.046975	0.046425	0.047175	0.047375	0.052825	0.047225	0.047775
							0.043125	0.043875	0.043325	0.043825	0.044625	0.047125	0.043325	0.048275	0.045225	0.045125	0.042825	0.042175
							0.036775	0.042875	0.039025	0.039725	0.045925	0.046675	0.044375	0.051075	0.048325	0.050125	0.052025	0.045975
							0.042175	0.048675	0.043625	0.044325	0.043325	0.045325	0.047025	0.046425	0.044575	0.046225	0.046275	0.043525
							0.039475	0.048725	0.042775	0.043675	0.045675	0.045325	0.043925	0.042925	0.045625	0.042375	0.043525	0.040975
							0.046225	0.044475	0.043525	0.048875	0.051575	0.047325	0.045025	0.048525	0.045425	0.047125	0.044925	0.041375
							0.035825	0.038925	0.039775	0.040625	0.041625	0.042175	0.042225	0.041925	0.040775	0.042325	0.040075	0.036275
							0.038275	0.042275	0.040925	0.039625	0.044925	0.041775	0.042725	0.043425	0.039725	0.041225	0.040175	0.037975
						mg/ml	0.241761	0.230289	0.23483	0.218816	0.22025	0.224552	0.221923	0.225509	0.226465	0.252517	0.225748	0.228377
							0.206148	0.209734	0.207105	0.209495	0.213319	0.22527	0.207105	0.230767	0.216187	0.215709	0.204714	0.201607
							0.175794	0.204953	0.186549	0.189896	0.219533	0.223118	0.212124	0.244152	0.231006	0.23961	0.248693	0.219772
							0.201607	0.232679	0.208539	0.211885	0.207105	0.216665	0.224791	0.221923	0.21308	0.220967	0.221206	0.208061
							0.188701	0.232918	0.204475	0.208778	0.218338	0.216665	0.209973	0.205192	0.218099	0.202563	0.208061	0.195871
							0.220967	0.212602	0.208061	0.233635	0.246542	0.226226	0.215231	0.231962	0.217143	0.22527	0.214753	0.197783
							0.171253	0.186071	0.190135	0.194198	0.198978	0.201607	0.201846	0.200412	0.194915	0.202324	0.191569	0.173404
							0.182964	0.202085	0.195632	0.189418	0.214753	0.199695	0.204236	0.207583	0.189896	0.197066	0.192047	0.18153
						CPM	116	116	783	802	129	98	771	796	131	101	855	798
							98	126	717	704	98	94	882	760	116	112	732	899
							107	110	744	730	99	98	759	770	98	98	805	732
							98	103	731	710	103	106	749	863	88	103	827	870
							119	113	814	832	106	93	711	882	98	89	858	704
							121	114	705	1106	98	100	748	850	98	89	703	744
							99	103	783	703	109	141	885	884	101	106	867	876
							109	99	880	739	115	126	800	713	109	95	898	725
						Plate 3 STTG1 cells in Uptake buffer at 37°C				20min				30min				60min
						TR 1	0.1147	0.1116	0.1146	0.1068	0.1072	0.1065	0.1061	0.1103	0.112	0.1117	0.1161	0.1125
							0.1065	0.1054	0.1033	0.106	0.1059	0.1049	0.1054	0.1072	0.1033	0.104	0.102	0.0825
							0.0976	0.105	0.1011	0.1023	0.1071	0.1069	0.1055	0.1098	0.1051	0.1074	0.1057	0.0965
							0.1044	0.1059	0.105	0.1066	0.1044	0.1045	0.1064	0.1067	0.1063	0.1054	0.105	0.1105
							0.0975	0.0998	0.0969	0.1009	0.1004	0.0992	0.1019	0.0988	0.1008	0.1012	0.1022	0.0985
							0.1009	0.1049	0.1017	0.1071	0.1094	0.1012	0.1029	0.1061	0.103	0.1042	0.103	0.0997
							0.0952	0.0966	0.0955	0.0977	0.0994	0.1008	0.1008	0.0975	0.1002	0.099	0.0983	0.0964
							0.0995	0.1006	0.1043	0.1037	0.1017	0.101	0.1046	0.1031	0.102	0.1004	0.0997	0.0967
						TR 2	0.1077	0.1089	0.1075	0.1109	0.1085	0.1064	0.1151	0.1085	0.1127	0.114	0.1074	0.1066
							0.1103	0.1062	0.1053	0.1069	0.1073	0.1064	0.107	0.1079	0.1087	0.1063	0.108	0.1024
							0.098	0.1101	0.0984	0.1085	0.1086	0.111	0.1025	0.1096	0.1038	0.1088	0.1126	0.1091
							0.1016	0.1062	0.1051	0.1072	0.1058	0.1076	0.1065	0.1078	0.1042	0.1076	0.1056	0.1093
							0.1007	0.104	0.1032	0.1044	0.1043	0.1047	0.1066	0.105	0.1068	0.1066	0.1048	0.1025
							0.1058	0.1101	0.1072	0.1076	0.1112	0.1054	0.1085	0.1119	0.1122	0.1141	0.1091	0.1032
							0.1001	0.1015	0.0995	0.1015	0.1029	0.1031	0.1044	0.0981	0.1026	0.1014	0.1012	0.0966
							0.0964	0.1007	0.1037	0.1034	0.1009	0.1038	0.1067	0.1049	0.106	0.1019	0.1035	0.1002
						Average	0.051425	0.050475	0.051275	0.049075	0.048075	0.046675	0.050825	0.049625	0.052575	0.053075	0.051975	0.049775
							0.048625	0.046025	0.044525	0.046675	0.046825	0.045875	0.046425	0.047775	0.046225	0.045375	0.045225	0.032675
							0.038025	0.047775	0.039975	0.045625	0.048075	0.049175	0.044225	0.049925	0.044675	0.048325	0.049375	0.043025
							0.043225	0.046275	0.045275	0.047125	0.045325	0.046275	0.046675	0.047475	0.045475	0.046725	0.045525	0.050125
							0.039325	0.042125	0.040275	0.042875	0.042575	0.042175	0.044475	0.042125	0.044025	0.044125	0.043725	0.040725
							0.043575	0.047725	0.044675	0.047575	0.050525	0.043525	0.045925	0.049225	0.047825	0.049375	0.046275	0.041675
							0.037875	0.039275	0.037725	0.039825	0.041375	0.042175	0.042825	0.038025	0.041625	0.040425	0.039975	0.036725
							0.038175	0.040875	0.044225	0.043775	0.041525	0.042625	0.045875	0.044225	0.044225	0.041375	0.041825	0.038675
						mg/ml	0.245825	0.241283	0.245108	0.234591	0.229811	0.223118	0.242956	0.23722	0.251322	0.253712	0.248454	0.237937
							0.23244	0.220011	0.212841	0.223118	0.223835	0.219294	0.221923	0.228377	0.220967	0.216904	0.216187	0.156195
							0.181769	0.228377	0.191091	0.218099	0.229811	0.235069	0.211407	0.238654	0.213558	0.231006	0.236025	0.20567
							0.206627	0.221206	0.216426	0.22527	0.216665	0.221206	0.223118	0.226943	0.217382	0.223357	0.217621	0.23961
							0.187984	0.201368	0.192525	0.204953	0.203519	0.201607	0.212602	0.201368	0.210451	0.210929	0.209017	0.194676
							0.2083	0.228138	0.213558	0.227421	0.241522	0.208061	0.219533	0.235308	0.228616	0.236025	0.221206	0.199217
							0.181052	0.187745	0.180335	0.190374	0.197783	0.201607	0.204714	0.181769	0.198978	0.193242	0.191091	0.175555
							0.182486	0.195393	0.211407	0.209256	0.1985	0.203758	0.219294	0.211407	0.211407	0.197783	0.199934	0.184876
						CPM	120	121		1275	125	147	1243		148	140	1165
							126	131	1129	1122	138	131	1206	1252	115	123	1217	1142
							142	139	1171	1175	148	123	1192	1213	122	134	1224	1138
							129	143	1280	1232	133	146	1170	1225	138	119	1273	1133
							124	142	1196	1235	138	132	1170	1184	133	123	1123	1125
							144	135	1141	1209	134	134	1199	1133	120	131	1247	1107
							125	139	1235	1163	130	127	1183	1203	143	117	1192	1189
							146	120		1261	143	124	1152	1298	127	124	1114	1298

## Sheet: _structIndex
isis1135202391446	2	0	0	0.18	1	Arial	90	0	1	662	1693	1	1011803	1
isis1135202390645	2	0	0	0.18	1	Arial	90	0	1	693	1588	1	1011800	1
isis1135202389944	2	0	0	0.18	1	Arial	90	0	1	808	1859	1	1011797	1
isis113520238942	2	0	0	0.18	1	Arial	90	0	1	803	1632	1	1011796	1
isis1135202388141	2	0	0	0.18	1	Arial	90	0	1	807	1767	1	1011805	1
isis1135202387340	2	0	0	0.18	1	Arial	90	0	1	807	1767	1	1011804	1
isis1135202386438	2	0	0	0.18	1	Arial	90	0	1	804	1756	1	1011795	1
isis1135202385427	2	0	0	0.18	1	Arial	90	0	1	961	2276	1	1011790	1
isis1135202177852	2	0	0	0.18	1	Arial	90	0	1	838	2276	1	1011789	1
isis113520217720	2	0	0	0.18	1	Arial	90	0	1	594	2276	1	1011788	1
isis1135202176119	2	0	0	0.18	1	Arial	90	0	1	961	1875	1	1011787	1
isis1135202175218	2	0	0	0.18	1	Arial	90	0	1	958	1418	1	1011785	1
isis1135202174416	2	0	0	0.18	1	Arial	90	0	1	552	1860	1	1011783	1
isis1135202173615	2	0	0	0.18	1	Arial	90	0	1	999	1953	1	1011782	1
isis1135202172714	2	0	0	0.18	1	Arial	90	0	1	623	1725	1	1011770	1
isis1135202171913	2	0	0	0.18	1	Arial	90	0	1	599	1693	1	1011781	1
isis113520217111	2	0	0	0.18	1	Arial	90	0	1	599	1693	1	1011729	1
isis113520217010	2	0	0	0.18	1	Arial	90	0	1	626	1968	1	1011773	1
isis1135202168708	2	0	0	0.18	1	Arial	90	0	1	626	1968	1	1009129	1
isis1128625954973	2	0	0	0.18	1	Arial	90	0	1	749	2119	1	1011699	1
isis112862595472	2	0	0	0.18	1	Arial	90	0	1	551	1986	1	1011698	1
isis1128625953171	2	0	0	0.18	1	Arial	90	0	1	587	1780	1	1011697	1
isis1128625952169	2	0	0	0.18	1	Arial	90	0	1	791	2089	1	1011696	1
isis1128625951268	2	0	0	0.18	1	Arial	90	0	1	1068	1501	1	1011692	1
isis1128625950467	2	0	0	0.18	1	Arial	90	0	1	662	2039	1	1011690	1
isis1128625949666	2	0	0	0.18	1	Arial	90	0	1	612	1693	1	1011689	1
isis1128625948754	2	0	0	0.18	1	Arial	90	0	1	515	1791	1	1011686	1
isis1128625861769	2	0	0	0.18	1	Arial	90	0	1	454	1589	1	1011685	1
isis112862586118	2	0	0	0.18	1	Arial	90	0	1	453	1746	1	1011684	1
isis1128625860337	2	0	0	0.18	1	Arial	90	0	1	602	2129	1	1011683	1
isis1128625859546	2	0	0	0.18	1	Arial	90	0	1	662	1596	1	1011682	1
isis1128625858935	2	0	0	0.18	1	Arial	90	0	1	789	1812	1	1011679	1
isis1128625858104	2	0	0	0.18	1	Arial	90	0	1	496	1573	1	1011678	1
isis1128625857433	2	0	0	0.18	1	Arial	90	0	1	526	1715	1	1011677	1
isis1128625856532	2	0	0	0.18	1	Arial	90	0	1	534	1713	1	1011662	1
isis112862585570	2	0	0	0.18	1	Arial	90	0	1	777	1412	1	1011648	1
isis111299499142	2	0	0	0.18	1	Arial	90	0	1	1021	1489	1	1011380	1
isis111299499040	2	0	0	0.18	1	Arial	90	0	1	1055	1533	1	1011379	1
isis111299498939	2	0	0	0.18	1	Arial	90	0	1	742	1623	1	1011378	1
isis1112994988138	2	0	0	0.18	1	Arial	90	0	1	963	1336	1	1011377	1
isis1112994987136	2	0	0	0.18	1	Arial	90	0	1	630	1752	1	1011376	1
isis1112994986135	2	0	0	0.18	1	Arial	90	0	1	853	1427	1	1011374	1
isis1112994985334	2	0	0	0.18	1	Arial	90	0	1	956	1550	1	1011364	1
isis1112994984532	2	0	0	0.18	1	Arial	90	0	1	629	881	1	1011363	1
isis1112994983601	2	0	0	0.18	1	Arial	90	0	1	902	888	1	1011362	1
isis1112992736837	2	0	0	0.18	1	Arial	90	0	1	1201	1091	1	1011361	1
isis1112992735936	2	0	0	0.18	1	Arial	90	0	1	1072	1426	1	1011360	1
isis111299273535	2	0	0	0.18	1	Arial	90	0	1	543	1931	1	1011359	1
isis111299273433	2	0	0	0.18	1	Arial	90	0	1	498	1207	1	1011353	1
isis1112992733332	2	0	0	0.18	1	Arial	90	0	1	1017	1187	1	1011352	1
isis1112992732531	2	0	0	0.18	1	Arial	90	0	1	739	1182	1	1011351	1
isis1112992731840	2	0	0	0.18	1	Arial	90	0	1	631	1146	1	1011349	1
isis1112992731129	2	0	0	0.18	1	Arial	90	0	1	1075	1207	1	1011375	1
isis1112992730228	2	0	0	0.18	1	Arial	90	0	1	632	1543	1	1011295	1
isis1112992729326	2	0	0	0.18	1	Arial	90	0	1	632	1543	1	1011205	1
isis1112992728325	2	0	0	0.18	1	Arial	90	0	1	799	2018	1	1008653	1
isis1112992727423	2	0	0	0.18	1	Arial	90	0	1	724	2036	1	1008434	1
isis1112992726122	2	0	0	0.18	1	Arial	90	0	1	799	2018	1	1007833	1
isis1091825573506	2	0	0	0.18	1	Arial	90	0	1	508	898	1	1008943	1
isis10918255735	2	0	0	0.18	1	Arial	90	0	1	542	770	1	1008942	1
isis1091825572605	2	0	0	0.18	1	Arial	90	0	1	400	958	1	1008941	1
isis1091825572104	2	0	0	0.18	1	Arial	90	0	1	544	814	1	1008940	1
isis1091825571703	2	0	0	0.18	1	Arial	90	0	1	538	613	1	1008935	1
isis1091825571203	2	0	0	0.18	1	Arial	90	0	1	533	543	1	1008934	1
isis1091825570802	2	0	0	0.18	1	Arial	90	0	1	612	826	1	1008933	1
isis1091825570301	2	0	0	0.18	1	Arial	90	0	1	475	840	1	1008932	1
isis1091825569901	2	0	0	0.18	1	Arial	90	0	1	668	822	1	1008917	1
isis1091825569400	2	0	0	0.18	1	Arial	90	0	1	668	824	1	1008865	1
isis10918254485	2	0	0	0.18	1	Arial	90	0	1	931	1526	1	123224	1
isis1091825447605	2	0	0	0.18	1	Arial	90	0	1	841	1290	1	123223	1
isis1091825447104	2	0	0	0.18	1	Arial	90	0	1	749	1476	1	123222	1
isis1091825446653	2	0	0	0.18	1	Arial	90	0	1	981	922	1	123217	1
isis1091825446303	2	0	0	0.18	1	Arial	90	0	1	739	922	1	123216	1
isis1091825445892	2	0	0	0.18	1	Arial	90	0	1	918	605	1	123215	1
isis1091825445582	2	0	0	0.18	1	Arial	90	0	1	926	790	1	123214	1
isis1091825445201	2	0	0	0.18	1	Arial	90	0	1	705	2089	1	123213	1
isis1091825444590	2	0	0	0.18	1	Arial	90	0	1	1154	1437	1	123153	1
isis1088631787103	2	0	0	0.18	1	Arial	90	0	1	400	818	1	1008866	1
isis1088631786903	2	0	0	0.18	1	Arial	90	0	1	668	824	1	1008865	1
isis1088631786703	2	0	0	0.18	1	Arial	90	0	1	658	492	1	1008852	1
isis1088631734327	2	0	0	0.18	1	Arial	90	0	1	479	852	1	1008850	1
isis1088631734127	2	0	0	0.18	1	Arial	90	0	1	479	761	1	1008849	1
isis1088631733927	2	0	0	0.18	1	Arial	90	0	1	604	670	1	1008848	1
isis1088631733726	2	0	0	0.18	1	Arial	90	0	1	592	965	1	1008736	1
isis1088631733526	2	0	0	0.18	1	Arial	90	0	1	479	778	1	1008721	1
isis1088631733326	2	0	0	0.18	1	Arial	90	0	1	608	513	1	1008512	1
isis1088631733126	2	0	0	0.18	1	Arial	90	0	1	380	784	1	1008502	1
isis1088631732925	2	0	0	0.18	1	Arial	90	0	1	438	593	1	1008491	1
isis1088631732324	2	0	0	0.18	1	Arial	90	0	1	439	819	1	1008249	1
isis1088631608847	2	0	0	0.18	1	Arial	90	0	1	614	976	1	123140	1
isis1088631608647	2	0	0	0.18	1	Arial	90	0	1	795	1198	1	123139	1
isis1088631608446	2	0	0	0.18	1	Arial	90	0	1	795	1201	1	123138	1
isis1088631608236	2	0	0	0.18	1	Arial	90	0	1	528	1193	1	122991	1
isis1088631608146	2	0	0	0.18	1	Arial	90	0	1	779	1238	1	122957	1
isis1088631607946	2	0	0	0.18	1	Arial	90	0	1	797	653	1	122615	1
isis1088631607755	2	0	0	0.18	1	Arial	90	0	1	547	1239	1	122596	1
isis1088631607545	2	0	0	0.18	1	Arial	90	0	1	602	1426	1	122567	1
isis108863160744	2	0	0	0.18	1	Arial	90	0	1	880	910	1	122082	1
isis1084475378250	2	0	0	0.18	1	Arial	90	0	1	463	832	1	1008545	1
isis1084475377949	2	0	0	0.18	1	Arial	90	0	1	380	804	1	1008544	1
isis1084475377749	2	0	0	0.18	1	Arial	90	0	1	507	808	1	1008540	1
isis1084475377549	2	0	0	0.18	1	Arial	90	0	1	736	789	1	1008505	1
isis1084475377349	2	0	0	0.18	1	Arial	90	0	1	544	648	1	1008504	1
isis1084475377148	2	0	0	0.18	1	Arial	90	0	1	401	958	1	1008501	1
isis1084475376948	2	0	0	0.18	1	Arial	90	0	1	542	810	1	1008519	1
isis1084475376547	2	0	0	0.18	1	Arial	90	0	1	608	708	1	1002915	1
isis1082496040730	2	0	0	0.18	1	Arial	90	0	1	584	1640	1	1008087	1
isis1082496040660	2	0	0	0.18	1	Arial	90	0	1	859	806	1	1007508	1
isis1082495997999	2	0	0	0.18	1	Arial	90	0	1	1016	1016	1	1008106	1
isis1082495997798	2	0	0	0.18	1	Arial	90	0	1	753	1498	1	1008105	1
isis1082495997598	2	0	0	0.18	1	Arial	90	0	1	701	1602	1	1008104	1
isis1082495997398	2	0	0	0.18	1	Arial	90	0	1	474	677	1	1008103	1
isis1082495997168	2	0	0	0.18	1	Arial	90	0	1	1291	2253	1	1008102	1
isis108249599797	2	0	0	0.18	1	Arial	90	0	1	1081	1402	1	1008076	1
isis1082495996897	2	0	0	0.18	1	Arial	90	0	1	396	989	1	1008075	1
isis1082495996597	2	0	0	0.18	1	Arial	90	0	1	890	1179	1	1008073	1
isis1082495820443	2	0	0	0.18	1	Arial	90	0	1	1016	1016	1	1008106	1
isis1082495820243	2	0	0	0.18	1	Arial	90	0	1	753	1498	1	1008105	1
isis108249582043	2	0	0	0.18	1	Arial	90	0	1	701	1602	1	1008104	1
isis1082495819843	2	0	0	0.18	1	Arial	90	0	1	474	677	1	1008103	1
isis1082495819592	2	0	0	0.18	1	Arial	90	0	1	1291	2253	1	1008102	1
isis1082495819522	2	0	0	0.18	1	Arial	90	0	1	584	1640	1	1008087	1
isis1082495819442	2	0	0	0.18	1	Arial	90	0	1	1081	1402	1	1008076	1
isis1082495819242	2	0	0	0.18	1	Arial	90	0	1	396	989	1	1008075	1
isis1082495818541	2	0	0	0.18	1	Arial	90	0	1	890	1179	1	1008073	1

## Sheet: SUMMARY
TEMPERATURE-DEPENDENT CYSTINE UPTAKE - TOTALS
Temp (°C)	Protein mg/ml	Totals CPM	SE CPM	Protein mg/ml	Blanks CPM	SE CPM
0	0.213299	121.625	3.37079	0.217631	102.604	1.5011
25	0.209779	795.812	11.5035	0.213249	106.167	1.68308
37	0.213463	1193.95	7.8994	0.215017	132	1.3481
