# Supplementary material for: High-Throughput Assay Development for Cystine-Glutamate Antiporter (xc -) Highlights Faster Cystine Uptake than Glutamate Release in Glioma Cells
Source: PLoS One. 2015 Aug 7;10(8):e0127785. doi: 10.1371/journal.pone.0127785 (PMC4529246; doi:10.1371/journal.pone.0127785)
Supplement: S7 File — (XLSX) [file pone.0127785.s014.xlsx]

## Sheet: Protocol
	Final Assay Plate Addition:
		Volume (µl)	Final concentration	Stock concentration	New Stock Concentrations	Mol. Wt
	Buffer	10	100mM TRIS, pH 7.5	100mM TRIS, pH 7.5	100mM TRIS, pH 7.5
	L-Glutamate/Samples	50	50µM L-Glutamate	250µM L-Glutamate	100mM L-Glutamate	169.1
	HRP	10	0.125U/ml	1.25U/ml	125U/ml HRP	40000
	Amplex Red	10	50µM Amplex Red	500µM Amplex Red	50mM Amplex Red
	L-GluOx	20	0.04U/ml L-GluOx	0.2U/ml L-GluOx	100U/ml L-Glutamate Oxidase	140kD
	Reaction Mix:
	conditions	dilution points	replicates	rxn #	rxn # + 30%
	12	8	1	96	125
	Solution 1
	L-Glutamate stds in H2O, 1.25 - 250µM				50 µl
	OR Samples in H2O
	Solution 2
		µl
	1Xbuffer	6220
	125U/ml HRP	12.5
	50mM Amplex Red	12.5
	100U/ml L-GluOx	5			50 µl
1	add 50 µl Sol 1
2	add 50 µl Sol 2
3	place in fluorimeter
4	read; Ex 530nm, Em 590nm
	Notes: dilute HRP stock	1:23.68 (21.115µl in 500µl)
	(2960U/ml or 5mg/ml)

## Sheet: Cystine dose 2012.02.17
Fluorescence (L-GluOx 60mU/ml; Final [Amplex Red] = 50µM )													Cell#	Control			Avg.	Cystine 0.0125mM			Avg.	Cystine 0.025mM			Avg.	Cystine 0.05mM			Avg.
Initial [L-Glu], µM	Final [L-Glu], µM	Blanks		Totals						Avg. Totals	SE
250	50	-0.027595	0.005424	8.9927	8.91561	8.93694	9.36076	8.98023	8.95649	9.05601	0.0683587		40000	0.111108	0.057364	0.098111	0.131946	0.237475	0.297728	0.185983	0.258518	0.380338	0.372381	0.307418	0.385802	0.57724	0.624249	0.538524	0.613686
200	40	-0.04642	-0.025656	7.88769	7.88978	7.89846	8.84006	7.0122	8.16481	7.98106	0.239998			0.071179	0.190445	0.070143		0.238133	0.209707	0.188757		0.399163	0.342242	0.319942		0.624352	0.586757	0.537667
150	30	-0.036569	-0.034579	6.04294	6.01079	6.08413	6.04713	6.00439	6.01442	6.06619	0.0123351		40000	0.109968	0.091619	0.075496	0.127519	0.190506	0.178488	0.185421	0.216289	0.340685	0.338225	0.309812	0.365024	0.553066	0.591811	0.506343	0.579636
100	20	-0.036016	-0.011503	4.5908	4.53851	3.97225	3.87414	3.3765	4.03451	4.09667	0.184451			0.119699	0.074085	0.10092		0.181887	0.176546	0.191561		0.344668	0.310785	0.352642		0.564264	0.588329	0.480673
50	10	-0.079746	-0.040397	1.66559	1.50871	1.63259	1.68185	1.70485	1.55071	1.65627	0.031807		40000	0.10584	0.071294	0.066211	0.108266	0.191537	0.199355	0.146662	0.204045	0.317835	0.319014	0.314149	0.348947	0.618604	0.601879	0.572987	0.600552
40	8	-0.045342	-0.020197	1.21245	1.2505	1.22657	1.37043	1.21387	1.44761	1.31913	0.0402677			0.083823	0.061729	0.067374		0.163095	0.169441	0.160854		0.323246	0.315758	0.310353		0.547604	0.54055	0.528359
30	6	-0.05297	-0.008001	1.10584	0.974658	0.99906	1.18477	1.20564	1.08562	1.12482	0.0383656		40000	0.122022	0.068071	0.08152	0.113327	0.178934	0.189023	0.206336	0.216502	0.346597	0.338205	0.300706	0.343838	0.55682	0.546099	0.54038	0.561008
20	4	-0.0196	-0.021	0.594218	0.641153	0.676325	0.753058	0.638148	0.689671	0.69765	0.0222035			0.085215	0.0656	0.064204		0.171379	0.165447	0.194566		0.314424	0.278756	0.291012		0.503522	0.527669	0.498232
10	2	-0.035149	-0.022389	0.321845	0.326156	0.199463	0.27189	0.256268	0.285333	0.309047	0.0191177
5	1	-0.069533	-0.025034	0.113716	0.093844	0.093531	0.066302	0.098743	0.105325	0.127465	0.00657677
2.5	0.5	-0.027145	-0.007197	0.048573	0.045537	0.043744	0.03577	0.04565	0.048204	0.0768009	0.00191009		Cell#	Cystine 0.1mM			Avg.	Cystine 0.2mM			Avg.	Cystine 0.3mM			Avg.	Cystine 0.4mM			Avg.
1.25	0.25	-0.060303	-0.026392	0.0242865	0.0227685	0.021872	0.017885	0.022825	0.024102	0.054511	0.000955044
			-0.0322212										40000	0.727475	0.780489	0.727067	0.781048	1.12339	0.877038	0.807652	0.964121	0.87776	0.838204	0.799457	0.850755	0.82245	0.934364	0.862176	0.901502
Slope										0.0383998				0.764778	0.746331	0.746821		0.956697	0.98712	0.839497		0.785067	0.774478	0.836236		0.928233	0.800595	0.867864
Intercept										-0.0341817			40000	0.722444	0.717837	0.714195	0.757881	0.891479	0.814545	0.817445	0.868236	0.809755	0.780256	0.777309	0.826566	0.845835	1.02574	0.871838	0.8896
R2										0.994332				0.704196	0.799058	0.696226		0.978581	0.771592	0.742448		0.823002	0.715963	0.859785		0.796266	0.749601	0.854988
Sample dilution factor										1:4			40000	0.758422	0.707358	0.744015	0.785102	0.841893	0.829797	0.741502	0.832776	1.32086	1.43233	0.736347	1.00281	0.882344	0.888881	1.31719	0.972032
														0.737271	0.793317	0.776904		0.820645	0.850788	0.718706		0.794196	0.783908	0.755888		0.78863	0.769983	0.991834
													40000	0.733611	0.773246	0.727541	0.74102	0.843519	0.751782	0.725372	0.809475	0.760919	0.793758	1.08856	0.840032	0.78706	0.719916	0.772084	0.813068
														0.703623	0.636496	0.678277		0.915698	0.642266	0.784883		0.783979	0.717449	0.702199		0.708011	0.777663	0.920349
													Protein Assay
													[Cystine], mM	mOD												Avg.	mg
													0	0.067175	0.047675	0.047775	0.069275	0.052975	0.061975	0.067875	0.042775	0.065475	0.07105	0.06275	0.06285	0.0599062	0.30606
														0.070775	0.047575	0.071375	0.072475	0.063975	0.044675	0.074075	0.048475	0.044075	0.05325	0.05385	0.07355
													0.0125	0.061675	0.065775	0.069275	0.070175	0.063975	0.043775	0.064375	0.057375	0.061375	0.04685	0.04965	0.07035	0.0621896	0.317725
														0.053375	0.077275	0.059375	0.080075	0.049475	0.054275	0.059975	0.054975	0.082175	0.04825	0.07295	0.07575
													0.025	0.063775	0.041975	0.064775	0.043775	0.050775	0.043075	0.068275	0.040875	0.055775	0.05165	0.07405	0.05365	0.0597312	0.305166
														0.054375	0.081275	0.078475	0.075375	0.071975	0.055375	0.072575	0.069975	0.056375	0.04865	0.05155	0.06515
													0.05	0.061375	0.067175	0.068375	0.075175	0.071075	0.067675	0.042675	0.044675	0.051775	0.04135	0.07995	0.06975	0.0631562	0.322664
														0.067175	0.071275	0.049375	0.062075	0.067075	0.064975	0.056075	0.056875	0.072475	0.05905	0.08035	0.06795
													0.1	0.07325	0.06955	0.04535	0.07215	0.07265	0.07125	0.06725	0.07885	0.07185	0.07325	0.07425	0.05535	0.0671208	0.342919
														0.06475	0.06185	0.07335	0.05045	0.05415	0.07155	0.06705	0.07515	0.07115	0.06965	0.05885	0.06795
													0.2	0.07035	0.06685	0.07485	0.07505	0.06515	0.06205	0.05945	0.06265	0.06725	0.04935	0.07775	0.07265	0.07035	0.359417
														0.05015	0.06215	0.06785	0.08305	0.08455	0.08545	0.07545	0.08215	0.07695	0.07205	0.06435	0.08085
													0.3	0.06545	0.06965	0.07445	0.07415	0.07295	0.06105	0.07435	0.06445	0.07055	0.07315	0.06855	0.07165	0.0712542	0.364036
Protein analysis														0.07385	0.07545	0.07925	0.08095	0.06285	0.07465	0.06515	0.06825	0.07595	0.07175	0.06905	0.07255
Blank	BSA*, µg/ml	Absorbance						Avg. - blank	SE				0.4	0.05435	0.05565	0.07035	0.07005	0.07305	0.06975	0.06835	0.07315	0.07205	0.07075	0.07105	0.06895	0.0685583	0.350263
-0.000625	2000	0.396375	0.383575	0.38665	0.39095	0.40005	0.39355	0.391975	0.0024962					0.06275	0.06095	0.06955	0.06455	0.07315	0.07425	0.06915	0.07675	0.06465	0.07195	0.06725	0.07295
-0.000925	1000	0.221975	0.207275	0.21905	0.20875	0.21565	0.20135	0.212458	0.00320487
0.002475	500	0.120375	0.124475	0.12255	0.11895	0.12325	0.11795	0.121375	0.00104938
-0.000925	250	0.069575	0.129875	0.06745	0.06535	0.06455	0.06215	0.0766083	0.0107266				Glutamate Analysis
0.00055	125	0.032875	0.034875	0.03195	0.03425	0.03315	0.03095	0.033125	0.000589373					Control			Cystine 0.0125mM			Cystine 0.025mM			Cystine 0.05mM
-0.00135	62.5	0.016675	0.015575	0.01615	0.01605	0.01835	0.01555	0.0165083	0.000426842
-0.00075	31.25	0.0083375	0.0077875	0.008075	0.008025	0.009175	0.007775	0.0083125	0.000213421				Cells	[G], µM	[G], nmol	[G], nmol/mg	[G], µM	[G], nmol	[G], nmol/mg	[G], µM	[G], nmol	[G], nmol/mg	[G], µM	[G], nmol	[G], nmol/mg
0.00155	15.625	0.00416875	0.00389375	0.0040375	0.0040125	0.0045875	0.0038875	0.00421458	0.000106711
-0.00105	7.8125	0.00208437	0.00194688	0.00201875	0.00200625	0.00229375	0.00194375	0.00216563	5.33553e-05				40000	3.43612	0.0687224	0.224539	6.73229	0.134646	0.42378	10.047	0.20094	0.658461	15.9815	0.31963	0.990597
-0.000116667
Note: *in 0.1N NaOH													40000	3.32083	0.0664166	0.217005	5.63257	0.112651	0.354556	9.50589	0.190118	0.622999	15.0948	0.301895	0.935634
Slope							0.000195734
R2							0.993527						40000	2.81945	0.0563891	0.184242	5.31371	0.106274	0.334484	9.08722	0.181744	0.595559	15.6395	0.312789	0.969396
													40000	2.95123	0.0590246	0.192853	5.63811	0.112762	0.354905	8.95417	0.179083	0.586839	14.6097	0.292194	0.905566
														Cystine 0.1mM			Cystine 0.2mM			Cystine 0.3mM			Cystine 0.4mM
													Cells	[G], µM	[G], nmol	[G], nmol/mg	[G], µM	[G], nmol	[G], nmol/mg	[G], µM	[G], nmol	[G], nmol/mg	[G], µM	[G], nmol	[G], nmol/mg
													40000	20.3399	0.406798	1.18628	25.1075	0.502149	1.39712	22.1552	0.443104	1.2172	23.4767	0.469535	1.34052
													40000	19.7366	0.394732	1.15109	22.6105	0.452209	1.25817	21.5253	0.430506	1.18259	23.1668	0.463336	1.32282
													40000	20.4455	0.40891	1.19244	21.687	0.43374	1.20679	26.115	0.522299	1.43475	25.3135	0.50627	1.4454
													40000	19.2975	0.38595	1.12549	21.0802	0.421604	1.17302	21.876	0.437519	1.20186	21.1738	0.423476	1.20902
													Day of culture: 02.14.2012, P15
													Cell type: STTG-1
													Day of treatment: 02.16.2012; 120min exposure
													Day of analysis: 02.16.2012

## Sheet: Data analysis 2012.02.17
Substrate dependence
Cystine, µM	RFU/s	RFU/s	SEM
0	0.120265	0	0.00595371
12.5	0.223839	0.103574	0.00634844
25	0.360903	0.240638	0.005752
50	0.58872	0.468456	0.00813489
100	0.766263	0.645998	0.00770184
200	0.868652	0.748387	0.0212264
300	0.88004	0.759776	0.0367588
400	0.89405	0.773786	0.0257612

## Sheet: Cystine dose 2012.02.24
Fluorescence (L-GluOx 60mU/ml; Final [Amplex Red] = 50µM )													Cell#	Control			Avg.	Cystine 0.0125mM			Avg.	Cystine 0.025mM			Avg.	Cystine 0.05mM			Avg.
Initial [L-Glu], µM	Final [L-Glu], µM	Blanks		Totals						Avg. Totals	SE
250	50	-0.027595	0.005424	8.9927	8.91561	8.93694	9.36076	8.98023	8.95649	9.05601	0.0683587		40000	0.062472	0.084453	0.092073	0.1195	0.256798	0.228284	0.236715	0.261575	0.386295	0.355568	0.407268	0.409148	0.599965	0.611311	0.534499	0.625881
200	40	-0.04642	-0.025656	7.88769	7.88978	7.89846	8.84006	7.0122	8.16481	7.98106	0.239998			0.062001	0.12071	0.101961		0.209765	0.233663	0.210897		0.376616	0.372059	0.363755		0.623443	0.560358	0.632382
150	30	-0.036569	-0.034579	6.04294	6.01079	6.08413	6.04713	6.00439	6.01442	6.06619	0.0123351		40000	0.075038	0.18151	0.102775	0.143428	0.204236	0.221714	0.214715	0.259957	0.392311	0.363965	0.351392	0.404044	0.612508	0.610041	0.535918	0.623798
100	20	-0.036016	-0.011503	4.5908	4.53851	3.97225	3.87414	3.3765	4.03451	4.09667	0.184451			0.089745	0.132492	0.085683		0.235804	0.246125	0.243818		0.377948	0.394405	0.350918		0.596581	0.616715	0.577698
50	10	-0.079746	-0.040397	1.66559	1.50871	1.63259	1.68185	1.70485	1.55071	1.65627	0.031807		40000	0.107067	0.124318	0.104575	0.136348	0.224536	0.208341	0.256468	0.263264	0.389799	0.34682	0.340592	0.400489	0.572313	0.559235	0.583457	0.608472
40	8	-0.045342	-0.020197	1.21245	1.2505	1.22657	1.37043	1.21387	1.44761	1.31913	0.0402677			0.085109	0.097673	0.106019		0.219025	0.256696	0.221189		0.380065	0.371496	0.380832		0.57349	0.566862	0.602148
30	6	-0.05297	-0.008001	1.10584	0.974658	0.99906	1.18477	1.20564	1.08562	1.12482	0.0383656		40000	0.118692	0.108084	0.094643	0.147508	0.242011	0.230692	0.219056	0.263269	0.375597	0.317275	0.351194	0.402958	0.560351	0.545059	0.531576	0.621233
20	4	-0.0196	-0.021	0.594218	0.641153	0.676325	0.753058	0.638148	0.689671	0.69765	0.0222035			0.140832	0.106521	0.122946		0.245205	0.225732	0.223591		0.402777	0.385733	0.391844		0.630142	0.631375	0.635566
10	2	-0.035149	-0.022389	0.321845	0.326156	0.199463	0.27189	0.256268	0.285333	0.309047	0.0191177
5	1	-0.069533	-0.025034	0.113716	0.093844	0.093531	0.066302	0.098743	0.105325	0.127465	0.00657677
2.5	0.5	-0.027145	-0.007197	0.048573	0.045537	0.043744	0.03577	0.04565	0.048204	0.0768009	0.00191009		Cell#	Cystine 0.1mM			Avg.	Cystine 0.2mM			Avg.	Cystine 0.3mM			Avg.	Cystine 0.4mM			Avg.
1.25	0.25	-0.060303	-0.026392	0.0242865	0.0227685	0.021872	0.017885	0.022825	0.024102	0.054511	0.000955044
			-0.0322212										40000	1.00679	0.897548	0.84373	0.929714	1.2388	1.15125	1.20029	1.2727	1.36886	1.30376	1.39534	1.42853	1.45649	1.468	1.54365	1.51246
Slope										0.0383998				0.878257	0.881033	0.877606		1.2843	1.31124	1.257		1.46424	1.39026	1.45541		1.47914	1.5081	1.42606
Intercept										-0.0341817			40000	0.919548	0.916665	0.968722	0.967931	1.30966	1.36566	1.43043	1.39558	1.52158	1.44407	1.46423	1.52673	1.50464	1.50903	1.44658	1.53329
R2										0.994332				0.923596	0.91462	0.971105		1.34073	1.36425	1.36941		1.46654	1.65568	1.41494		1.60206	1.52071	1.42339
Sample dilution factor										1:4			40000	0.89055	0.905973	0.827812	0.919014	0.866991	0.870414	0.759535	0.86825	0.778142	0.611353	0.882947	0.861816	0.778142	0.611353	0.882947	0.861816
														0.914679	0.907549	0.874192		0.915094	0.835073	0.769064		0.844835	0.919732	0.940562		0.844835	0.919732	0.940562
													40000	0.888455	0.930341	0.902144	0.95822	0.907631	0.912874	0.803219	0.932271	0.773076	0.676051	0.890562	0.887778	0.773076	0.676051	0.890562	0.887778
														0.984511	0.900932	0.949612		0.9941	0.943545	0.838931		0.877462	0.885508	1.03068		0.877462	0.885508	1.03068
													Protein Assay
													[Cystine], mM	mOD												Avg.	mg
													0	0.067175	0.047675	0.047775	0.069275	0.052975	0.061975	0.067875	0.042775	0.065475	0.07105	0.06275	0.06285	0.0599062	0.30606
														0.070775	0.047575	0.071375	0.072475	0.063975	0.044675	0.074075	0.048475	0.044075	0.05325	0.05385	0.07355
													0.0125	0.061675	0.065775	0.069275	0.070175	0.063975	0.043775	0.064375	0.057375	0.061375	0.04685	0.04965	0.07035	0.0621896	0.317725
														0.053375	0.077275	0.059375	0.080075	0.049475	0.054275	0.059975	0.054975	0.082175	0.04825	0.07295	0.07575
													0.025	0.063775	0.041975	0.064775	0.043775	0.050775	0.043075	0.068275	0.040875	0.055775	0.05165	0.07405	0.05365	0.0597312	0.305166
														0.054375	0.081275	0.078475	0.075375	0.071975	0.055375	0.072575	0.069975	0.056375	0.04865	0.05155	0.06515
													0.05	0.061375	0.067175	0.068375	0.075175	0.071075	0.067675	0.042675	0.044675	0.051775	0.04135	0.07995	0.06975	0.0631562	0.322664
														0.067175	0.071275	0.049375	0.062075	0.067075	0.064975	0.056075	0.056875	0.072475	0.05905	0.08035	0.06795
													0.1	0.07325	0.06955	0.04535	0.07215	0.07265	0.07125	0.06725	0.07885	0.07185	0.07325	0.07425	0.05535	0.0671208	0.342919
														0.06475	0.06185	0.07335	0.05045	0.05415	0.07155	0.06705	0.07515	0.07115	0.06965	0.05885	0.06795
													0.2	0.07035	0.06685	0.07485	0.07505	0.06515	0.06205	0.05945	0.06265	0.06725	0.04935	0.07775	0.07265	0.07035	0.359417
														0.05015	0.06215	0.06785	0.08305	0.08455	0.08545	0.07545	0.08215	0.07695	0.07205	0.06435	0.08085
													0.3	0.06545	0.06965	0.07445	0.07415	0.07295	0.06105	0.07435	0.06445	0.07055	0.07315	0.06855	0.07165	0.0712542	0.364036
Protein analysis														0.07385	0.07545	0.07925	0.08095	0.06285	0.07465	0.06515	0.06825	0.07595	0.07175	0.06905	0.07255
Blank	BSA*, µg/ml	Absorbance						Avg. - blank	SE				0.4	0.05435	0.05565	0.07035	0.07005	0.07305	0.06975	0.06835	0.07315	0.07205	0.07075	0.07105	0.06895	0.0685583	0.350263
-0.000625	2000	0.396375	0.383575	0.38665	0.39095	0.40005	0.39355	0.391975	0.0024962					0.06275	0.06095	0.06955	0.06455	0.07315	0.07425	0.06915	0.07675	0.06465	0.07195	0.06725	0.07295
-0.000925	1000	0.221975	0.207275	0.21905	0.20875	0.21565	0.20135	0.212458	0.00320487
0.002475	500	0.120375	0.124475	0.12255	0.11895	0.12325	0.11795	0.121375	0.00104938
-0.000925	250	0.069575	0.129875	0.06745	0.06535	0.06455	0.06215	0.0766083	0.0107266				Glutamate Analysis
0.00055	125	0.032875	0.034875	0.03195	0.03425	0.03315	0.03095	0.033125	0.000589373					Control			Cystine 0.0125mM			Cystine 0.025mM			Cystine 0.05mM
-0.00135	62.5	0.016675	0.015575	0.01615	0.01605	0.01835	0.01555	0.0165083	0.000426842
-0.00075	31.25	0.0083375	0.0077875	0.008075	0.008025	0.009175	0.007775	0.0083125	0.000213421				Cells	[G], µM	[G], nmol	[G], nmol/mg	[G], µM	[G], nmol	[G], nmol/mg	[G], µM	[G], nmol	[G], nmol/mg	[G], µM	[G], nmol	[G], nmol/mg
0.00155	15.625	0.00416875	0.00389375	0.0040375	0.0040125	0.0045875	0.0038875	0.00421458	0.000106711
-0.00105	7.8125	0.00208437	0.00194688	0.00201875	0.00200625	0.00229375	0.00194375	0.00216563	5.33553e-05				40000	3.11199	0.0622397	0.203358	6.81189	0.136238	0.428791	10.655	0.213099	0.698306	16.2991	0.325982	1.01028
-0.000116667
Note: *in 0.1N NaOH													40000	3.73514	0.0747027	0.244079	6.76974	0.135395	0.426138	10.5221	0.210441	0.689596	16.2448	0.324897	1.00692
Slope							0.000195734
R2							0.993527						40000	3.55075	0.071015	0.23203	6.85587	0.137117	0.431559	10.4295	0.208589	0.683527	15.8457	0.316914	0.982181
													40000	3.84137	0.0768273	0.251021	6.85601	0.13712	0.431568	10.4938	0.209875	0.687741	16.178	0.323561	1.00278
														Cystine 0.1mM			Cystine 0.2mM			Cystine 0.3mM			Cystine 0.4mM
													Cells	[G], µM	[G], nmol	[G], nmol/mg	[G], µM	[G], nmol	[G], nmol/mg	[G], µM	[G], nmol	[G], nmol/mg	[G], µM	[G], nmol	[G], nmol/mg
													40000	24.2115	0.484229	1.41208	33.1435	0.66287	1.84429	37.2016	0.744033	2.04384	39.3872	0.787744	2.24901
													40000	25.2067	0.504134	1.47012	36.3433	0.726867	2.02235	39.7588	0.795176	2.18433	39.9297	0.798593	2.27998
													40000	23.9328	0.478656	1.39583	22.6108	0.452216	1.25819	22.4433	0.448865	1.23302	22.4433	0.448865	1.28151
													40000	24.9538	0.499076	1.45538	24.278	0.485561	1.35097	23.1194	0.462387	1.27017	23.1194	0.462387	1.32011
													Day of culture: 02.21.2012, P16
													Cell type: STTG-1
													Day of treatment: 02.23.2012; 120min exposure
													Day of analysis: 02.23.2012

## Sheet: Data analysis 2012.02.24
Substrate dependence
Cystine, µM	RFU/s	RFU/s	SEM
0	0.136696	0	0.00527417
12.5	0.262016	0.12532	0.00320466
25	0.40416	0.267464	0.00441133
50	0.619846	0.48315	0.00686338
100	0.94372	0.807024	0.00860596
200	1.1172	0.980504	0.0476744
300	1.17621	1.03952	0.066106
400	1.19884	1.06214	0.0699061

## Sheet: Cystine dose 2012.03.02
Fluorescence (L-GluOx 60mU/ml; Final [Amplex Red] = 50µM )													Cell#	Control			Avg.	Cystine 0.0125mM			Avg.	Cystine 0.025mM			Avg.	Cystine 0.05mM			Avg.
Initial [L-Glu], µM	Final [L-Glu], µM	Blanks		Totals						Avg. Totals	SE
250	50	-0.027595	0.005424	8.9927	8.91561	8.93694	9.36076	8.98023	8.95649	9.05601	0.0683587		40000	0.101175	0.108279	0.112641	0.139801	0.248699	0.225938	0.222789	0.259104	0.360682	0.332591	0.351027	0.365719	0.504346	0.483932	0.497735	0.524591
200	40	-0.04642	-0.025656	7.88769	7.88978	7.89846	8.84006	7.0122	8.16481	7.98106	0.239998			0.103139	0.123062	0.097184		0.234345	0.23073	0.198798		0.329519	0.304029	0.323138		0.500416	0.494497	0.473292
150	30	-0.036569	-0.034579	6.04294	6.01079	6.08413	6.04713	6.00439	6.01442	6.06619	0.0123351		40000	0.124835	0.180755	0.130529	0.16312	0.219643	0.222522	0.207582	0.256922	0.334029	0.328724	0.312903	0.366379	0.507587	0.506935	0.525318	0.551296
100	20	-0.036016	-0.011503	4.5908	4.53851	3.97225	3.87414	3.3765	4.03451	4.09667	0.184451			0.135478	0.106617	0.107176		0.253551	0.227578	0.217326		0.358535	0.339732	0.331024		0.551768	0.532234	0.490608
50	10	-0.079746	-0.040397	1.66559	1.50871	1.63259	1.68185	1.70485	1.55071	1.65627	0.031807		40000	0.10803	0.118483	0.092008	0.144607	0.210625	0.211086	0.208579	0.245955	0.367679	0.33708	0.323538	0.367764	0.514921	0.478864	0.478094	0.530129
40	8	-0.045342	-0.020197	1.21245	1.2505	1.22657	1.37043	1.21387	1.44761	1.31913	0.0402677			0.110398	0.116299	0.129094		0.225304	0.238402	0.188409		0.33241	0.337348	0.315202		0.540194	0.498246	0.477125
30	6	-0.05297	-0.008001	1.10584	0.974658	0.99906	1.18477	1.20564	1.08562	1.12482	0.0383656		40000	0.090568	0.085146	0.095938	0.134789	0.222545	0.225503	0.215824	0.275265	0.36256	0.31018	0.306227	0.371596	0.498516	0.485795	0.474866	0.545266
20	4	-0.0196	-0.021	0.594218	0.641153	0.676325	0.753058	0.638148	0.689671	0.69765	0.0222035			0.117498	0.106875	0.119379		0.281779	0.270822	0.241788		0.359056	0.349968	0.34826		0.547772	0.547505	0.523812
10	2	-0.035149	-0.022389	0.321845	0.326156	0.199463	0.27189	0.256268	0.285333	0.309047	0.0191177
5	1	-0.069533	-0.025034	0.113716	0.093844	0.093531	0.066302	0.098743	0.105325	0.127465	0.00657677
2.5	0.5	-0.027145	-0.007197	0.048573	0.045537	0.043744	0.03577	0.04565	0.048204	0.0768009	0.00191009		Cell#	Cystine 0.1mM			Avg.	Cystine 0.2mM			Avg.	Cystine 0.3mM			Avg.	Cystine 0.4mM			Avg.
1.25	0.25	-0.060303	-0.026392	0.0242865	0.0227685	0.021872	0.017885	0.022825	0.024102	0.054511	0.000955044
			-0.0322212										40000	0.973653	0.935302	0.864902	0.929153	1.06872	1.00119	1.0293	1.06525	1.06577	1.04168	1.10365	1.11296	1.10708	1.03456	1.07023	1.09219
Slope										0.0383998				0.91874	0.840099	0.848896		0.996886	1.034	1.06809		1.28556	0.946195	1.04156		1.06232	1.06435	1.02126
Intercept										-0.0341817			40000	0.928263	0.924574	0.847094	0.928386	1.00395	1.05078	1.01167	1.06494	1.04189	1.01878	1.04634	1.08583	1.00973	1.0744	1.10697	1.08888
R2										0.994332				0.855132	0.939079	0.882846		0.984628	1.12854	1.01677		1.07492	1.07984	1.05987		1.04568	1.04765	1.05552
Sample dilution factor										1:4			40000	0.980963	0.870577	0.883148	0.930648	0.972031	0.994264	0.958882	1.01548	1.02199	0.999249	0.935074	1.04144	1.17143	1.03263	1.03651	1.11364
														0.865503	0.892398	0.89797		1.01963	0.997078	0.957654		1.02018	1.05201	1.02684		1.03189	1.03058	1.18551
													40000	0.898193	0.853423	0.834514	0.92011	0.956682	0.954714	0.923036	1.05322	1.02072	0.943296	0.992434	1.10021	1.18831	1.0021	0.949392	1.1268
														0.884482	0.953727	0.902992		1.11389	1.11537	1.06231		1.16186	1.11559	1.17405		1.13357	1.15164	1.14245
													Protein Assay
													[Cystine], mM	mOD												Avg.	mg
													0	0.067175	0.047675	0.047775	0.069275	0.052975	0.061975	0.067875	0.042775	0.065475	0.07105	0.06275	0.06285	0.0599062	0.30606
														0.070775	0.047575	0.071375	0.072475	0.063975	0.044675	0.074075	0.048475	0.044075	0.05325	0.05385	0.07355
													0.0125	0.061675	0.065775	0.069275	0.070175	0.063975	0.043775	0.064375	0.057375	0.061375	0.04685	0.04965	0.07035	0.0621896	0.317725
														0.053375	0.077275	0.059375	0.080075	0.049475	0.054275	0.059975	0.054975	0.082175	0.04825	0.07295	0.07575
													0.025	0.063775	0.041975	0.064775	0.043775	0.050775	0.043075	0.068275	0.040875	0.055775	0.05165	0.07405	0.05365	0.0597312	0.305166
														0.054375	0.081275	0.078475	0.075375	0.071975	0.055375	0.072575	0.069975	0.056375	0.04865	0.05155	0.06515
													0.05	0.061375	0.067175	0.068375	0.075175	0.071075	0.067675	0.042675	0.044675	0.051775	0.04135	0.07995	0.06975	0.0631562	0.322664
														0.067175	0.071275	0.049375	0.062075	0.067075	0.064975	0.056075	0.056875	0.072475	0.05905	0.08035	0.06795
													0.1	0.07325	0.06955	0.04535	0.07215	0.07265	0.07125	0.06725	0.07885	0.07185	0.07325	0.07425	0.05535	0.0671208	0.342919
														0.06475	0.06185	0.07335	0.05045	0.05415	0.07155	0.06705	0.07515	0.07115	0.06965	0.05885	0.06795
													0.2	0.07035	0.06685	0.07485	0.07505	0.06515	0.06205	0.05945	0.06265	0.06725	0.04935	0.07775	0.07265	0.07035	0.359417
														0.05015	0.06215	0.06785	0.08305	0.08455	0.08545	0.07545	0.08215	0.07695	0.07205	0.06435	0.08085
													0.3	0.06545	0.06965	0.07445	0.07415	0.07295	0.06105	0.07435	0.06445	0.07055	0.07315	0.06855	0.07165	0.0712542	0.364036
Protein analysis														0.07385	0.07545	0.07925	0.08095	0.06285	0.07465	0.06515	0.06825	0.07595	0.07175	0.06905	0.07255
Blank	BSA*, µg/ml	Absorbance						Avg. - blank	SE				0.4	0.05435	0.05565	0.07035	0.07005	0.07305	0.06975	0.06835	0.07315	0.07205	0.07075	0.07105	0.06895	0.0685583	0.350263
-0.000625	2000	0.396375	0.383575	0.38665	0.39095	0.40005	0.39355	0.391975	0.0024962					0.06275	0.06095	0.06955	0.06455	0.07315	0.07425	0.06915	0.07675	0.06465	0.07195	0.06725	0.07295
-0.000925	1000	0.221975	0.207275	0.21905	0.20875	0.21565	0.20135	0.212458	0.00320487
0.002475	500	0.120375	0.124475	0.12255	0.11895	0.12325	0.11795	0.121375	0.00104938
-0.000925	250	0.069575	0.129875	0.06745	0.06535	0.06455	0.06215	0.0766083	0.0107266				Glutamate Analysis
0.00055	125	0.032875	0.034875	0.03195	0.03425	0.03315	0.03095	0.033125	0.000589373					Control			Cystine 0.0125mM			Cystine 0.025mM			Cystine 0.05mM
-0.00135	62.5	0.016675	0.015575	0.01615	0.01605	0.01835	0.01555	0.0165083	0.000426842
-0.00075	31.25	0.0083375	0.0077875	0.008075	0.008025	0.009175	0.007775	0.0083125	0.000213421				Cells	[G], µM	[G], nmol	[G], nmol/mg	[G], µM	[G], nmol	[G], nmol/mg	[G], µM	[G], nmol	[G], nmol/mg	[G], µM	[G], nmol	[G], nmol/mg
0.00155	15.625	0.00416875	0.00389375	0.0040375	0.0040125	0.0045875	0.0038875	0.00421458	0.000106711
-0.00105	7.8125	0.00208437	0.00194688	0.00201875	0.00200625	0.00229375	0.00194375	0.00216563	5.33553e-05				40000	3.64068	0.0728136	0.237906	6.74755	0.134951	0.424741	9.52399	0.19048	0.624184	13.6613	0.273226	0.846782
-0.000116667
Note: *in 0.1N NaOH													40000	4.24793	0.0849586	0.277588	6.69071	0.133814	0.421163	9.54118	0.190824	0.625311	14.3568	0.287135	0.889889
Slope							0.000195734
R2							0.993527						40000	3.76582	0.0753164	0.246084	6.40513	0.128103	0.403186	9.57725	0.191545	0.627675	13.8055	0.27611	0.855721
													40000	3.51014	0.0702028	0.229376	7.1684	0.143368	0.451232	9.67705	0.193541	0.634216	14.1997	0.283994	0.880154
														Cystine 0.1mM			Cystine 0.2mM			Cystine 0.3mM			Cystine 0.4mM
													Cells	[G], µM	[G], nmol	[G], nmol/mg	[G], µM	[G], nmol	[G], nmol/mg	[G], µM	[G], nmol	[G], nmol/mg	[G], µM	[G], nmol	[G], nmol/mg
													40000	24.1968	0.483937	1.41123	27.7411	0.554822	1.54367	28.9834	0.579669	1.59234	28.4426	0.568851	1.62407
													40000	24.1769	0.483537	1.41006	27.7331	0.554662	1.54323	28.2769	0.565538	1.55352	28.3564	0.567128	1.61915
													40000	24.2358	0.484715	1.4135	26.4449	0.528898	1.47154	27.1211	0.542422	1.49002	29.0013	0.580027	1.65597
													40000	23.9613	0.479227	1.39749	27.4278	0.548555	1.52624	28.6515	0.573031	1.5741	29.3439	0.586878	1.67553
													Day of culture: 02.28.2012, P17
													Cell type: STTG-1
													Day of treatment: 03.01.2012; 120min exposure
													Day of analysis: 03.01.2012

## Sheet: Data analysis 2012.03.02
Substrate dependence
Cystine, µM	RFU/s	RFU/s	SEM
0	0.145579	0	0.00396234
12.5	0.259312	0.113733	0.00433483
25	0.367865	0.222286	0.00379569
50	0.53782	0.392241	0.00504691
100	0.927074	0.781495	0.00855591
200	1.04972	0.904144	0.0111404
300	1.08511	0.939531	0.0157972
400	1.10538	0.959798	0.0127296

## Sheet: Cystine dose 2012.03.08
Fluorescence (L-GluOx 60mU/ml; Final [Amplex Red] = 50µM )													Cell#	Control			Avg.	Cystine 0.0125mM			Avg.	Cystine 0.025mM			Avg.	Cystine 0.05mM			Avg.
Initial [L-Glu], µM	Final [L-Glu], µM	Blanks		Totals						Avg. Totals	SE
250	50	-0.027595	0.005424	8.9927	8.91561	8.93694	9.36076	8.98023	8.95649	9.05601	0.0683587		40000	0.078646	0.074622	0.081331	0.110756	0.107865	0.207462	0.108133	0.190075	0.284868	0.280898	0.279802	0.304911	0.478247	0.433805	0.455635	0.479575
200	40	-0.04642	-0.025656	7.88769	7.88978	7.89846	8.84006	7.0122	8.16481	7.98106	0.239998			0.066873	0.088501	0.081233		0.206687	0.10885	0.208123		0.284496	0.259235	0.246842		0.455846	0.446642	0.41395
150	30	-0.036569	-0.034579	6.04294	6.01079	6.08413	6.04713	6.00439	6.01442	6.06619	0.0123351		40000			0.083263	0.121052	0.104587	0.185386	0.208326	0.188912	0.304879	0.26401	0.274558	0.302541	0.455127	0.456421	0.451697	0.479766
100	20	-0.036016	-0.011503	4.5908	4.53851	3.97225	3.87414	3.3765	4.03451	4.09667	0.184451				0.094398			0.10377	0.20944	0.128638		0.25514	0.277773	0.245557		0.429558	0.436679	0.455785
50	10	-0.079746	-0.040397	1.66559	1.50871	1.63259	1.68185	1.70485	1.55071	1.65627	0.031807		40000		0.095672	0.087972	0.124043	0.253299	0.209567	0.087972	0.180126	0.288096	0.270812	0.245555	0.307271	0.439945	0.427257	0.423377	0.464424
40	8	-0.045342	-0.020197	1.21245	1.2505	1.22657	1.37043	1.21387	1.44761	1.31913	0.0402677							0.125088	0.109465	0.102037		0.307512	0.273852	0.264472		0.461648	0.41833	0.422659
30	6	-0.05297	-0.008001	1.10584	0.974658	0.99906	1.18477	1.20564	1.08562	1.12482	0.0383656		40000			0.081041	0.117791	0.206621		0.108104	0.183626	0.255515	0.267213	0.264045	0.303698	0.408418	0.39338	0.427054	0.456656
20	4	-0.0196	-0.021	0.594218	0.641153	0.676325	0.753058	0.638148	0.689671	0.69765	0.0222035					0.090099			0.181883	0.10901		0.322828	0.257137	0.262122		0.43016	0.445771	0.441825
10	2	-0.035149	-0.022389	0.321845	0.326156	0.199463	0.27189	0.256268	0.285333	0.309047	0.0191177
5	1	-0.069533	-0.025034	0.113716	0.093844	0.093531	0.066302	0.098743	0.105325	0.127465	0.00657677
2.5	0.5	-0.027145	-0.007197	0.048573	0.045537	0.043744	0.03577	0.04565	0.048204	0.0768009	0.00191009		Cell#	Cystine 0.1mM			Avg.	Cystine 0.2mM			Avg.	Cystine 0.3mM			Avg.	Cystine 0.4mM			Avg.
1.25	0.25	-0.060303	-0.026392	0.0242865	0.0227685	0.021872	0.017885	0.022825	0.024102	0.054511	0.000955044
			-0.0322212										40000	0.603466	0.625984	0.565228	0.636683	0.6995	0.779677	0.72962	0.775551	0.820775	0.825658	0.900075	0.870102	0.977484	0.993909	0.975415	0.968867
Slope										0.0383998				0.618488	0.578479	0.635123		0.740171	0.736078	0.774935		0.741192	0.863878	0.875706		0.881548	0.885209	0.906312
Intercept										-0.0341817			40000	0.66258	0.627462	0.574802	0.633487	0.75456	0.707715	0.742863	0.784786	0.859682	0.89433	0.867155	0.908509	0.90025	0.903943	0.901119	0.955731
R2										0.994332				0.579723	0.579837	0.58319		0.767903	0.793745	0.748605		0.812397	0.947876			0.923439	0.917985	0.994324
Sample dilution factor										1:4			40000	0.642132	0.607928	0.593428	0.638532	0.787209	0.732639	0.835708	0.802649	0.727048	0.809687	0.851742	0.86833	0.975727	0.938528	0.910912	0.96531
														0.60753	0.552423	0.634424		0.737889	0.769965	0.759158		0.849076	0.863051	0.916049		0.949119	0.921453	0.902793
													40000	0.580095	0.575822	0.649784	0.625099	0.747288	0.724568	0.809055	0.795967	0.822324	0.899265		0.895747	0.924945	0.901996	0.985787	0.966265
														0.55263	0.628963	0.569975		0.708193	0.788845	0.804528		0.850333		0.882183		0.93197	0.900051	0.959516
													Protein Assay
													[Cystine], mM	mOD												Avg.	mg
													0	0.067175	0.047675	0.047775	0.069275	0.052975	0.061975	0.067875	0.042775	0.065475	0.07105	0.06275	0.06285	0.0599062	0.30606
														0.070775	0.047575	0.071375	0.072475	0.063975	0.044675	0.074075	0.048475	0.044075	0.05325	0.05385	0.07355
													0.0125	0.061675	0.065775	0.069275	0.070175	0.063975	0.043775	0.064375	0.057375	0.061375	0.04685	0.04965	0.07035	0.0621896	0.317725
														0.053375	0.077275	0.059375	0.080075	0.049475	0.054275	0.059975	0.054975	0.082175	0.04825	0.07295	0.07575
													0.025	0.063775	0.041975	0.064775	0.043775	0.050775	0.043075	0.068275	0.040875	0.055775	0.05165	0.07405	0.05365	0.0597312	0.305166
														0.054375	0.081275	0.078475	0.075375	0.071975	0.055375	0.072575	0.069975	0.056375	0.04865	0.05155	0.06515
													0.05	0.061375	0.067175	0.068375	0.075175	0.071075	0.067675	0.042675	0.044675	0.051775	0.04135	0.07995	0.06975	0.0631562	0.322664
														0.067175	0.071275	0.049375	0.062075	0.067075	0.064975	0.056075	0.056875	0.072475	0.05905	0.08035	0.06795
													0.1	0.07325	0.06955	0.04535	0.07215	0.07265	0.07125	0.06725	0.07885	0.07185	0.07325	0.07425	0.05535	0.0671208	0.342919
														0.06475	0.06185	0.07335	0.05045	0.05415	0.07155	0.06705	0.07515	0.07115	0.06965	0.05885	0.06795
													0.2	0.07035	0.06685	0.07485	0.07505	0.06515	0.06205	0.05945	0.06265	0.06725	0.04935	0.07775	0.07265	0.07035	0.359417
														0.05015	0.06215	0.06785	0.08305	0.08455	0.08545	0.07545	0.08215	0.07695	0.07205	0.06435	0.08085
													0.3	0.06545	0.06965	0.07445	0.07415	0.07295	0.06105	0.07435	0.06445	0.07055	0.07315	0.06855	0.07165	0.0712542	0.364036
Protein analysis														0.07385	0.07545	0.07925	0.08095	0.06285	0.07465	0.06515	0.06825	0.07595	0.07175	0.06905	0.07255
Blank	BSA*, µg/ml	Absorbance						Avg. - blank	SE				0.4	0.05435	0.05565	0.07035	0.07005	0.07305	0.06975	0.06835	0.07315	0.07205	0.07075	0.07105	0.06895	0.0685583	0.350263
-0.000625	2000	0.396375	0.383575	0.38665	0.39095	0.40005	0.39355	0.391975	0.0024962					0.06275	0.06095	0.06955	0.06455	0.07315	0.07425	0.06915	0.07675	0.06465	0.07195	0.06725	0.07295
-0.000925	1000	0.221975	0.207275	0.21905	0.20875	0.21565	0.20135	0.212458	0.00320487
0.002475	500	0.120375	0.124475	0.12255	0.11895	0.12325	0.11795	0.121375	0.00104938
-0.000925	250	0.069575	0.129875	0.06745	0.06535	0.06455	0.06215	0.0766083	0.0107266				Glutamate Analysis
0.00055	125	0.032875	0.034875	0.03195	0.03425	0.03315	0.03095	0.033125	0.000589373					Control			Cystine 0.0125mM			Cystine 0.025mM			Cystine 0.05mM
-0.00135	62.5	0.016675	0.015575	0.01615	0.01605	0.01835	0.01555	0.0165083	0.000426842
-0.00075	31.25	0.0083375	0.0077875	0.008075	0.008025	0.009175	0.007775	0.0083125	0.000213421				Cells	[G], µM	[G], nmol	[G], nmol/mg	[G], µM	[G], nmol	[G], nmol/mg	[G], µM	[G], nmol	[G], nmol/mg	[G], µM	[G], nmol	[G], nmol/mg
0.00155	15.625	0.00416875	0.00389375	0.0040375	0.0040125	0.0045875	0.0038875	0.00421458	0.000106711
-0.00105	7.8125	0.00208437	0.00194688	0.00201875	0.00200625	0.00229375	0.00194375	0.00216563	5.33553e-05				40000	2.88428	0.0576855	0.188478	4.94989	0.0989978	0.311583	7.94045	0.158809	0.520402	12.489	0.24978	0.774119
-0.000116667
Note: *in 0.1N NaOH													40000	3.15241	0.0630481	0.205999	4.91962	0.0983925	0.309678	7.87871	0.157574	0.516356	12.494	0.249879	0.774426
Slope							0.000195734
R2							0.993527						40000	3.23031	0.0646062	0.21109	4.69081	0.0938161	0.295274	8.0019	0.160038	0.52443	12.0944	0.241889	0.749662
													40000	3.0675	0.06135	0.200451	4.78195	0.095639	0.301011	7.90885	0.158177	0.518331	11.8922	0.237843	0.737123
														Cystine 0.1mM			Cystine 0.2mM			Cystine 0.3mM			Cystine 0.4mM
													Cells	[G], µM	[G], nmol	[G], nmol/mg	[G], µM	[G], nmol	[G], nmol/mg	[G], µM	[G], nmol	[G], nmol/mg	[G], µM	[G], nmol	[G], nmol/mg
													40000	16.5804	0.331608	0.967014	20.1968	0.403935	1.12386	22.659	0.453181	1.24488	25.2311	0.504621	1.44069
													40000	16.4972	0.329943	0.96216	20.4373	0.408745	1.13725	23.6592	0.473185	1.29983	24.889	0.49778	1.42116
													40000	16.6285	0.332571	0.969823	20.9025	0.418049	1.16313	22.6129	0.452258	1.24234	25.1384	0.502769	1.4354
													40000	16.2787	0.325575	0.949421	20.7284	0.414569	1.15345	23.3269	0.466538	1.28157	25.1633	0.503266	1.43682
													Day of culture: 03.06.2012, P18
													Cell type: STTG-1
													Day of treatment: 03.08.2012; 120min exposure
													Day of analysis: 03.08.2012

## Sheet: Data analysis 2012.03.08
Substrate dependence
Cystine, µM	RFU/s	RFU/s	SEM
0	0.11841	0	0.00238371
12.5	0.185685	0.0672742	0.0112
25	0.304605	0.186195	0.00402962
50	0.470105	0.351695	0.00398505
100	0.63345	0.51504	0.00647377
200	0.789739	0.671328	0.00706219
300	0.885672	0.767262	0.0114912
400	0.964043	0.845633	0.00729314

## Sheet: Summary
Substrate dependence
Cystine, µM	RFU/s				Average	SEM
	02.17.2012	02.24.2012	03.02.2012	03.08.2012
0	0	0	0	0	0	0
12.5	0.103574	0.12532	0.113733	0.0672742	0.102475	0.0125464
25	0.240638	0.267464	0.222286	0.186195	0.229146	0.0170592
50	0.468456	0.48315	0.392241	0.351695	0.423885	0.0312405
100	0.645998	0.807024	0.781495	0.51504	0.687389	0.067445
200	0.748387	0.980504	0.904144	0.671328	0.826091	0.0706665
300	0.759776	1.03952	0.939531	0.767262	0.876522	0.0683773
400	0.773786	1.06214	0.959798	0.845633	0.910339	0.0634582
Vmax	0.9225	1.333	1.228	1.07	1.13838	0.0899948
Km, µM	55.9	82.21	85.53	112.9	84.135	11.6558
