# Supplementary material for: High-Throughput Assay Development for Cystine-Glutamate Antiporter (xc -) Highlights Faster Cystine Uptake than Glutamate Release in Glioma Cells
Source: PLoS One. 2015 Aug 7;10(8):e0127785. doi: 10.1371/journal.pone.0127785 (PMC4529246; doi:10.1371/journal.pone.0127785)
Supplement: S8 File — (XLSX) [file pone.0127785.s015.xlsx]

## Sheet: Protocol
	Final Assay Plate Addition:
		Volume (µl)	Final concentration	Stock concentration	New Stock Concentrations	Mol. Wt
	Buffer	10	100mM TRIS, pH 7.5	100mM TRIS, pH 7.5	100mM TRIS, pH 7.5
	L-Glutamate/Samples	50	50µM L-Glutamate	250µM L-Glutamate	100mM L-Glutamate	169.1
	HRP	10	0.125U/ml	1.25U/ml	125U/ml HRP	40000
	Amplex Red	10	50µM Amplex Red	500µM Amplex Red	50mM Amplex Red
	L-GluOx	20	0.04U/ml L-GluOx	0.2U/ml L-GluOx	100U/ml L-Glutamate Oxidase	140kD
	Reaction Mix:
	conditions	dilution points	replicates	rxn #	rxn # + 30%
	12	8	1	96	125
	Solution 1
	L-Glutamate stds in H2O, 1.25 - 250µM				50 µl
	OR Samples in H2O
	Solution 2
		µl
	1Xbuffer	6220
	125U/ml HRP	12.5
	50mM Amplex Red	12.5
	100U/ml L-GluOx	5			50 µl
1	add 50 µl Sol 1
2	add 50 µl Sol 2
3	place in fluorimeter
4	read; Ex 530nm, Em 590nm
	Notes: dilute HRP stock	1:23.68 (21.115µl in 500µl)
	(2960U/ml or 5mg/ml)

## Sheet: Protein values
Protein analysis													Protein Assay 03.04
Blank	BSA*, µg/ml	Absorbance				Avg. - blank	SE						Cells	mOD								Avg.	mg
-0.0005	2000	0.3563	0.3681	0.350875	0.363675	-7999.64	0.00382748						1000	0.002775	0.001475	0.001875	0.002675	0.002475	0.002075	0.004475	0.004475	0.0027875	0.0154635
-0.0008	1000	0.1849	0.1962	0.182575	0.191975	-7999.81	0.00314577						2000	0.003775	0.002475	0.002875	0.003675	0.003475	0.003075	0.005475	0.005475	0.0037875	0.0210109
0.0008	500	0.1076	0.1061	0.108475	0.108675	-7999.89	0.000585991						3000	0.004775	0.003475	0.003875	0.004675	0.004475	0.004075	0.006475	0.006475	0.0047875	0.0265584
0.0005	250	0.0553	0.0594	0.055175	0.061375	-7999.94	0.00154058						4000	0.005775	0.004475	0.004875	0.005675	0.005475	0.005075	0.007475	0.007475	0.0057875	0.0321058
-0.000425	125	0.0255	0.0309	0.025075	0.026475	-7999.97	0.00133668						5000	0.006775	0.007475	0.008875	0.006675	0.008475	0.007075	0.009475	0.009475	0.0080375	0.0445875
-0.000725	62.5	0.011	0.0129	0.011875	0.012975	-7999.99	0.000468653						6000	0.009775	0.009475	0.009875	0.010675	0.010475	0.01075	0.017475	0.017475	0.0119969	0.0665519
0.000475	31.25	0.0055	0.00645	0.0059375	0.0064875	-7999.99	0.000234326
0.000675	15.625	0.00275	0.003225	0.00296875	0.00324375	-8000	0.000117163						Protein Assay 04.21
0	7.8125	0.001375	0.0016125	0.00148438	0.00162188	-8000	5.85816e-05						Cell#	mOD												Avg.	mg
Note: *in 0.1N NaOH													2000	0.005175	0.000875	0.001175	0.004475	0.004275	0.012375	0.004175	0.002675	0.001275	0.005175	0.006275	0.007875	0.00465417	0.0258187
														0.004275	0.002175	0.003575	0.010975	0.005775	0.005175	0.006375	0.003375	0.001275	0.003075	0.002875	0.006975
Slope							0.000180263						4000	0.005775	0.015075	0.007975	0.006375	0.011375	0.027075	0.006975	0.013075	0.011675	0.014675	0.015975	0.011875	0.0125917	0.0698515
R2							0.996992							0.007075	0.010875	0.010275	0.010075	0.018575	0.012075	0.011175	0.013775	0.017275	0.013075	0.016575	0.013475
													6000	0.009075	0.015475	0.014375	0.015975	0.013775	0.016275	0.024375	0.014275	0.023875	0.022975	0.020175	0.018875	0.0179625	0.0996459
														0.012575	0.018675	0.013075	0.016575	0.015775	0.017575	0.017875	0.033075	0.017775	0.015175	0.024275	0.019175
													8000	0.02295	0.01525	0.03015	0.02525	0.01355	0.02675	0.01785	0.01895	0.01715	0.02085	0.03065	0.04045	0.0233167	0.129348
														0.01595	0.01585	0.02435	0.02675	0.02525	0.02695	0.02915	0.02055	0.01975	0.02415	0.01955	0.03155
													Protein Assay 04.26
													Cell#	mOD												Avg.	mg
													8000	0.0103482	0.0103132	0.0103392	0.0103532	0.0129725	0.0128225	0.0103523	0.0131725	0.0134625	0.0103692	0.0103643	0.0103903	0.0114238	0.0633731
														0.0102822	0.0103163	0.0133325	0.0103593	0.0103803	0.0103602	0.0103552	0.0134125	0.0103663	0.0132325	0.0130525	0.0134625
													10000	0.0136375	0.0133963	0.0125327	0.0143652	0.0126381	0.0143412	0.0136351	0.0153493	0.0132525	0.0135825	0.0142525	0.0138825	0.0136251	0.0755845
														0.0138323	0.013534	0.0138356	0.0125363	0.0137374	0.0125433	0.0137375	0.0140525	0.0136414	0.0135198	0.0135362	0.0136306
													12000	0.0235425	0.0233825	0.0233425	0.0235825	0.0235525	0.0236925	0.0232025	0.0236225	0.0232825	0.0237925	0.0234003	0.0235013	0.0235342	0.130555
														0.0234092	0.0238225	0.0236425	0.0233973	0.0234082	0.0234003	0.0237925	0.0234025	0.0234125	0.0238625	0.0237025	0.0236725
													14000	0.0339075	0.031275	0.0337975	0.0336575	0.0341875	0.030475	0.030375	0.0336075	0.0340975	0.026075	0.0342575	0.0336475	0.0330336	0.183252
														0.0340075	0.032775	0.034975	0.0344575	0.0335875	0.033375	0.0338475	0.0335675	0.031775	0.0341575	0.033075	0.0338475
													Protein Assay 05.06
													Cell#	mOD												Avg.	mg
													5000	0.000925	0.000425	0.002025	0.000925	0.001275	0.000925	0.003025	2.5e-05	0.001675	0.000175	0.000625	0.001125	0.00121875	0.00676094
														0.001975	2.5e-05	0.002025	0.000975	0.001225	0.000375	0.002725	0.001225	0.000625	0.000275	0.003425	0.001225
Cells	mg									Average			10000	0.009225	0.010425	0.0103125	0.0103325	0.008825	0.0103525	0.0100663	0.0103425	0.010125	0.006425	0.0101625	0.010225	0.00989271	0.0548792
1000	0.0154635									0.0154635				0.0101725	0.0100912	0.0102925	0.0102325	0.009325	0.0100525	0.008625	0.0104925	0.010425	0.0103625	0.0104025	0.0101325
2000	0.0210109	0.0258187								0.0234148			15000	0.017225	0.017925	0.020225	0.021825	0.010025	0.019425	0.003225	0.012825	0.018525	0.019725	0.011525	0.024225	0.0170708	0.0946994
3000	0.0265584									0.0265584				0.020225	0.020825	0.021025	0.021525	0.019425	0.012225	0.019125	0.006925	0.016325	0.020525	0.014625	0.020225
4000	0.0321058	0.0698515								0.0509787			20000	0.0276	0.0236	0.02346	0.0235	0.02321	0.02	0.0128	0.02364	0.02343	0.024	0.02342	0.0188	0.0220075	0.122085
5000	0.0445875			0.00676094		0.0816941				0.0443475				0.02308	0.0174	0.02341	0.0266	0.02366	0.02341	0.02	0.0182	0.02319	0.019	0.02397	0.0188
6000	0.0665519	0.0996459								0.0830989
8000		0.129348	0.0633731							0.0963604			Protein Assay 06.01
10000			0.0755845	0.0548792	0.0703658	0.0818442	0.0628479			0.0691043			Cell#	mOD												Avg.	mg
12000			0.130555							0.130555			10000	0.01296	0.01279	0.01333	0.01311	0.01304	0.01346	0.01311	0.01319	0.01324	0.01323	0.01035	0.01032	0.0126844	0.0703658
14000			0.183252							0.183252				0.01269	0.01307	0.01323	0.01337	0.01339	0.010361	0.01321	0.01324	0.010374	0.0131	0.01294	0.01332
15000				0.0946994		0.10954				0.10212			20000	0.023501	0.023483	0.023445	0.03547	0.03542	0.0351	0.03519	0.03483	0.023429	0.023521	0.023539	0.02354	0.0267326	0.148297
20000				0.122085	0.148297		0.135993			0.135459				0.02322	0.02322	0.023456	0.023525	0.02376	0.0324	0.023556	0.0223463	0.0339	0.02477	0.023474	0.023486
30000					0.184222		0.168755			0.176488			30000	0.03434	0.034563	0.034509	0.0365	0.03492	0.03474	0.0225	0.0197	0.034543	0.034658	0.0346	0.034704	0.0332084	0.184222
40000					0.222562		0.214194	0.210008	0.242221	0.222246				0.0304	0.034552	0.034512	0.03626	0.03396	0.0336	0.034569	0.034609	0.034553	0.0308	0.03439	0.03452
60000								0.326712	0.312945	0.319828			40000	0.0458775	0.041675	0.018175	0.0458975	0.028375	0.0464275	0.0453675	0.0453375	0.020175	0.0464575	0.040175	0.034275	0.0401197	0.222562
80000								0.37711	0.355695	0.366403				0.0453775	0.0457775	0.035875	0.0462175	0.0457975	0.0455575	0.043875	0.0455775	0.036675	0.0461775	0.032175	0.035575
100000								0.452105	0.423697	0.437901
													Protein Assay 06.07
													Cell#	mOD												Avg.	mg
													5000	0.01615	0.01405	0.01515	0.01545	0.012885	0.012215	0.01545	0.01475	0.01705	0.012265	0.012145	0.012085	0.0147265	0.0816941
														0.01375	0.01545	0.01565	0.01615	0.01855	0.01945	0.012135	0.01685	0.01885	0.012145	0.012715	0.012095
													10000	0.0108034	0.0106525	0.0103295	0.0106745	0.0117705	0.0137655	0.0120308	0.0203505	0.0203185	0.016885	0.0203395	0.0203755	0.0147535	0.0818442
														0.0107335	0.0107303	0.0103045	0.0103145	0.0127705	0.0103695	0.0117605	0.017525	0.0203355	0.0203235	0.0202975	0.0203235
													15000	0.0203885	0.0204445	0.0204135	0.0173285	0.0173025	0.0203665	0.0173225	0.0203435	0.0203285	0.0204955	0.020315	0.0204225	0.0197461	0.10954
														0.0204285	0.01675	0.0203635	0.0204925	0.0204735	0.0204655	0.0204635	0.0204535	0.0173365	0.0204135	0.0204825	0.0203125
													20000	0.0251	0.0234	0.0239	0.0517	0.021	0.0446	0.0281	0.0211	0.0218	0.043	0.054	0.0405	0.0350292	0.194322
														0.0417	0.0374	0.022	0.0536	0.0292	0.0461	0.0246	0.0162	0.0201	0.0528	0.047	0.0518
													Protein Assay 07.13
													Cell#	mOD												Avg.	mg
													10000	0.011025	0.006625	0.010825	0.012725	0.011925	0.010925	0.012225	0.012325	0.011025	0.010525	0.018825	0.013725	0.0113292	0.0628479
														0.008525	0.007925	0.010225	0.011325	0.012025	0.012125	0.013725	0.011525	0.012325	0.017225	0.011725	0.014825
														0.0102	0.0099	0.0081	0.0095	0.0074	0.0088	0.0075	0.0086	0.0104	0.0261	0.0179	0.013
														0.01	0.0111	0.0086	0.0111	0.0067	0.0085	0.0095	0.0093	0.0082	0.0124	0.0148	0.01
													20000	0.021825	0.019625	0.022525	0.026325	0.023425	0.025525	0.026225	0.024525	0.021425	0.024725	0.025325	0.026125	0.0245146	0.135993
														0.022725	0.019825	0.020025	0.021925	0.019625	0.024325	0.025925	0.029825	0.022225	0.028225	0.024025	0.024925
														0.0219	0.0249	0.022	0.0324	0.0277	0.0223	0.0223	0.0237	0.0283	0.0251	0.0201	0.0256
														0.024	0.0242	0.022	0.0284	0.0188	0.0545	0.0215	0.0226	0.0137	0.0404	0.0189	0.0202
													30000	0.0303652	0.0303725	0.0304925	0.0303803	0.0338925	0.0303605	0.0303773	0.0303742	0.0303572	0.028425	0.0304225	0.0303933	0.0304203	0.168755
														0.0305225	0.028225	0.023925	0.0303852	0.031425	0.0304472	0.0303733	0.0303782	0.0304425	0.0303843	0.0304125	0.0339025
														0.03059	0.03045	0.033	0.03041	0.0265	0.03051	0.0322	0.030476	0.030385	0.030378	0.0301	0.03403
														0.030392	0.030355	0.0304	0.030356	0.0276	0.030389	0.03051	0.030366	0.0273	0.030452	0.0324	0.03359
													40000	0.03481	0.03494	0.03479	0.0405	0.0332	0.0461	0.0446	0.0425	0.03473	0.0459	0.03529	0.0351	0.0386112	0.214194
														0.03492	0.03507	0.0307	0.0474	0.035	0.0487	0.0399	0.036	0.0314	0.03502	0.0371	0.03519
														0.0465	0.045	0.0281	0.03487	0.0403	0.03505	0.044	0.0421	0.03501	0.0438	0.03504	0.03485
														0.03488	0.047	0.03455	0.03551	0.0426	0.03504	0.0462	0.0441	0.0449	0.03505	0.0454	0.03463
													Protein Assay 07.26
													Cell#	mOD												Avg.	mg
													40000	0.0351625	0.0353225	0.0350325	0.048825	0.0351825	0.0358025	0.0349625	0.0351125	0.035785	0.035595	0.04495	0.035915	0.0378567	0.210008
														0.0351025	0.0354125	0.0351425	0.0351425	0.046625	0.0358225	0.0354125	0.047125	0.035605	0.04695	0.035535	0.04635
														0.0356325	0.0352325	0.038525	0.0351725	0.0357425	0.0360025	0.035825	0.049225	0.03725	0.04865	0.035905	0.035285
														0.036155	0.036135	0.034765	0.035645	0.035275	0.035465	0.034885	0.04255	0.035375	0.04855	0.02085	0.04515
													60000	0.026525	0.0476625	0.069425	0.071325	0.046825	0.074725	0.071225	0.071425	0.07485	0.048645	0.06525	0.07655	0.0588942	0.326712
														0.074525	0.075725	0.054825	0.072925	0.066525	0.0483225	0.072725	0.0496025	0.05595	0.048265	0.05135	0.07585
														0.044125	0.074525	0.066625	0.070925	0.070825	0.076125	0.062425	0.052425	0.05605	0.06475	0.03485	0.07155
														0.03445	0.02895	0.03435	0.07185	0.02895	0.03475	0.07195	0.02765	0.08185	0.03835	0.07525	0.06235
													80000	0.039925	0.076725	0.070625	0.030925	0.032625	0.094325	0.062225	0.087825	0.08585	0.09135	0.04715	0.08615	0.0679792	0.37711
														0.052325	0.039325	0.051525	0.086225	0.092825	0.062525	0.093225	0.089825	0.09525	0.05065	0.10305	0.09565
														0.070225	0.030025	0.032525	0.067525	0.029125	0.066825	0.086125	0.091625	0.03715	0.07065	0.04885	0.08665
														0.05265	0.08935	0.08595	0.03955	0.09495	0.06365	0.08775	0.05695	0.03755	0.08225	0.04725	0.08975
													100000	0.056925	0.071625	0.077925	0.060825	0.100325	0.071025	0.096125	0.110125	0.077325	0.087725	0.105025	0.045625	0.0814979	0.452105
														0.071225	0.057725	0.085325	0.061625	0.064325	0.097425	0.090025	0.083425	0.056825	0.112525	0.069825	0.103425
														0.100825	0.108025	0.106425	0.072025	0.050525	0.107025	0.047425	0.111525	0.101025	0.049125	0.101825	0.050725
														0.047825	0.068325	0.092625	0.110825	0.083625	0.096025	0.065325	0.085425	0.113425	0.099725	0.060825	0.067125
													Protein Assay 08.02
													Cell#	mOD												Avg.	mg
													40000	0.035925	0.045325	0.042025	0.044025	0.042525	0.046825	0.044725	0.042925	0.0465	0.0488	0.0471	0.03515	0.0436636	0.242221
														0.042025	0.047225	0.043425	0.045225	0.042925	0.046125	0.047125	0.042325	0.0409	0.0491	0.042	0.0503
														0.041125	0.033125	0.0349525	0.027725	0.045325	0.049325	0.0349825	0.044025	0.0473	0.0461	0.0508	0.0549
														0.0453	0.0481	0.048	0.03502	0.0427	0.035	0.0421	0.0433	0.0434	0.0525	0.044	0.0462
													60000	0.060725	0.053825	0.022525	0.058525	0.059925	0.057725	0.063525	0.060625	0.0658	0.0621	0.0525	0.0569	0.0564125	0.312945
														0.063625	0.055225	0.057325	0.066925	0.038825	0.052025	0.060825	0.061525	0.0583	0.0327	0.0618	0.0516
														0.058025	0.055125	0.030625	0.046825	0.056025	0.073125	0.039525	0.060725	0.0694	0.0656	0.063	0.0591
														0.0627	0.0555	0.068	0.0664	0.0584	0.0427	0.0476	0.0639	0.063	0.0443	0.0632	0.0596
													80000	0.044225	0.071625	0.074425	0.073725	0.020525	0.077225	0.069225	0.078325	0.0818	0.0474	0.0501	0.0802	0.0641188	0.355695
														0.081025	0.069625	0.031725	0.075525	0.015225	0.076025	0.076025	0.065825	0.0557	0.0549	0.0628	0.0796
														0.047525	0.067225	0.078625	0.081725	0.070325	0.008225	0.075725	0.086625	0.0486	0.0784	0.068	0.0672
														0.0771	0.0611	0.0806	0.0547	0.0487	0.0595	0.0697	0.0806	0.0397	0.0646	0.0733	0.0771
													100000	0.08965	0.07705	0.08485	0.08225	0.07705	0.07825	0.06335	0.08505	0.08545	0.08685	0.08195	0.08385	0.0763771	0.423697
														0.08815	0.07665	0.08555	0.08855	0.07345	0.08655	0.06815	0.07795	0.05575	0.05785	0.08505	0.08485
														0.08285	0.08475	0.05965	0.08195	0.06845	0.07405	0.06645	0.07695	0.07635	0.08735	0.08045	0.08205
														0.07455	0.06015	0.08285	0.05995	0.08465	0.07475	0.07785	0.05135	0.06555	0.04945	0.08325	0.07635

## Sheet: Summary
SUMMARY
Cells/well	mg/ml	Cystine, 80µM (2012.01.26)								Cystine, 80µM (2012.02.02)								Cystine, 80µM (2012.02.09)								Avg, 1.26	Avg, 2.02	Avg, 2.09										Avg	SE
5000	0.044			0.352957	0.405704	0.441785	0.360023	0.341499		0.353476	0.314853	0.473051	0.342047		0.37539	0.340151	0.351358	0.30983	0.247303	0.248798	0.416783	0.266651	0.252157	0.257799	0.299271	0.362765	0.325712	0.2662										0.318226	0.0281263
			0.334442	0.424	0.310875	0.374882	0.383441	0.34581	0.425362	0.268295	0.260938		0.320571		0.315486	0.29921	0.2887	0.249734	0.237321	0.251932	0.260098	0.283647	0.249603	0.256937	0.289767
			0.41295	0.336874	0.340838	0.356321	0.297732		0.284282	0.27783		0.331811		0.300655	0.284261		0.364735	0.261528	0.260396	0.240733	0.275176	0.212147	0.235606	0.242593	0.282982
7500	0.0525*	0.370966	0.372472	0.370031	0.413	0.348194	0.435882	0.380314	0.436129	0.384864		0.40466	0.402135		0.355956	0.430562	0.386155	0.347368	0.300415	0.331482	0.348328	0.321064	0.366281	0.363142	0.44104	0.398662	0.365555	0.336096										0.366771	0.0180713
		0.397894	0.441599	0.438635	0.43662	0.378703	0.373016	0.36717	0.385835	0.362989	0.349023	0.452074		0.337018	0.335942		0.425993	0.305291	0.252635	0.302816	0.324024	0.34874	0.337489	0.349735	0.446028
		0.356771	0.410827	0.354301	0.396054	0.446365	0.378965	0.479475		0.336922	0.317921	0.31736			0.324025	0.326023	0.330376	0.313835	0.252954	0.292177	0.350214	0.303975	0.318009	0.338652	0.410618
10000	0.069	0.47543	0.498516	0.501281	0.566838	0.52136	0.509974	0.529585		0.391539		0.409093	0.442638	0.44138	0.431377	0.612344		0.372194	0.350721	0.39	0.411528	0.418378	0.410755	0.477794	0.601671	0.500977	0.440437	0.406564										0.449326	0.0276145
		0.470496	0.480129	0.530597	0.551531	0.469563	0.479665	0.523845	0.503468	0.385758		0.393702	0.559632		0.377547	0.638562		0.383826	0.321035	0.352161	0.452967	0.391005	0.415908	0.377272	0.612859
		0.491984	0.466629	0.501232	0.502945		0.475564	0.454754	0.516102	0.45908	0.394227	0.362429	0.366988			0.380691		0.364218	0.334147	0.347296	0.372527	0.361678	0.393876	0.382406	0.461325
15000	0.10175	0.716664	0.745673	0.762065	0.819411	0.735262	0.777742	0.696939	0.68128	0.519406	0.536201	0.733177	0.532938	0.780762	0.515425	0.513235	0.581524	0.490306	0.449122	0.460495	0.55355	0.492658	0.552702	0.57961	0.817786	0.728291	0.551311	0.548418										0.60934	0.0594813
		0.867734	0.750935		0.782091	0.676546	0.716005	0.744324	0.725661	0.540681	0.513759	0.682411	0.532221	0.479288	0.500727	0.465823	0.499739	0.488123	0.458993	0.512168	0.558676	0.524518	0.576722	0.614421	0.767375
		0.650438	0.718852	0.697989	0.772268	0.664746	0.637718	0.725189	0.685156	0.477912	0.480088	0.484835	0.509477	0.818863	0.485773	0.451907	0.595292	0.486909	0.434864	0.469367	0.513696	0.551231	0.555238	0.536993	0.716502
20000	0.1345	0.923919		0.926934	0.99599	1.19072	1.04264		1.04129	0.758812	0.726256	0.762913	0.884732	0.693316	0.742686	0.746784	0.749202	0.882536	0.852214	0.871366	0.860916	0.804001	0.883701	0.851294	0.770538	1.04891	0.738798	0.806622										0.864776	0.0941247
		0.915265	1.05083	0.996273	1.03609	1.14213	1.04256	1.04297	1.11742	0.737909	0.702704	0.862292	0.742914	0.760847	0.741754	0.738686	0.755412	0.805198	0.780592	0.900767	0.885631	0.821844	0.787034	0.792968	0.781819
		1.00822	1.05779	1.19704	1.06197	1.10044	1.15879	1.06231	0.964365	0.743735	0.714485	0.747534	0.754586	0.70809	0.701846	0.600246	0.653418	0.859713	0.702308	0.730071	0.736993	0.752509	0.729241	0.725183	0.790484
30000	0.176		1.35539	1.36887	1.3811	1.37719	1.39042	1.39787		1.20736	1.07626	1.12002	1.09073	0.996862	0.927737	0.853368	0.883648	1.14576	0.987926	0.991417	0.960462	0.955916	1.01077	0.996004	1.17702	1.39022	1.01854	0.995324										1.13469	0.127939
				1.31719		1.45714	1.39077	1.37003		1.14537	1.08715	1.10761	1.07321	1.00744	0.958397	0.844345	0.926195	1.08692	0.958552	0.97353	0.915271	0.896447	0.973994	0.958256	1.05063
		1.46482		1.34537	1.35202	1.5092	1.36609	1.40006		1.14508	1.07118	1.05798	1.13208	1.03157	0.952392	0.883347	0.865625	1.07059	0.955077	0.966378	0.907586	0.909625	0.953268	0.947903	1.13846
40000	0.222	1.78115	1.68462	1.68073	1.66223	1.74116	1.58416	1.69286	1.80701	1.56364	1.41081	1.40265	1.37679	1.28777	1.24419	1.22943	1.42399	1.39009	1.45407	1.17613	1.11994	1.42621	1.18082	1.16375	1.46136	1.68727	1.33651	1.3405		Day of culture: 02.07.2012, P14								1.45476	0.116262
		1.79424	1.66939	1.6409	1.63471	1.58382	1.57021	1.62315	1.84723	1.5478	1.40019	1.32468	1.35703	1.2704	1.22384	1.16181	1.2231	1.35714	1.48653	1.20911	1.46714	1.45394	1.24048	1.44949	1.40658					Cell type: STTG-1
		1.80512	1.67064	1.65291	1.64846	1.5654		1.65856	1.80856	1.55427	1.37269	1.35221	1.3361	1.27436	1.28915	1.19662	1.25262	1.42621	1.49491	1.13232	1.4729	1.41002	1.12099	1.20366	1.46821					Day of treatment: 02.09.2012; 120min exposure
60000	0.32	2.51638	2.53906	2.53321	2.887	2.50473	2.88586	2.50896	2.28805	2.04684	1.8212	1.90042	1.84956	1.80742	1.77614	1.70973	1.88095	1.7189	1.99181	1.84733	1.95426	1.84051	1.86135	1.85007	2.0005	2.43989	1.8279	1.86544		Day of analysis: 02.09.2012								2.04441	0.198037
		2.50767	2.11097	2.06068	2.0075	2.55932	2.05877	2.09628	2.62828	2.08042	1.87285	1.90471	1.82396	1.76601	1.75744	1.70346	1.77227	1.73277	1.80811	1.81346	1.9644	1.91665	1.84323	1.8077	1.86524
		2.58416	2.52724	2.48856	2.53323	2.44462	2.38894	2.44424	2.45367	1.99577	1.80471	1.83405	1.83451	1.73845	1.73016	1.66817	1.79049	1.74693	1.98901	1.83949	1.82636	1.95561	1.8574	1.8101	1.92934
*Extrapolated value
		Day of culture: 01.24.2012, P12								Day of culture: 01.31.2012, P13								Day of culture: 02.07.2012, P14
		Cell type: STTG-1								Cell type: STTG-1								Cell type: STTG-1
		Day of treatment: 01.26.2012; 120min exposure								Day of treatment: 02.02.2012; 120min exposure								Day of treatment: 02.09.2012; 120min exposure
		Day of analysis: 01.26.2012								Day of analysis: 02.02.2012								Day of analysis: 02.09.2012
