# Supplementary material for: High-Throughput Assay Development for Cystine-Glutamate Antiporter (xc -) Highlights Faster Cystine Uptake than Glutamate Release in Glioma Cells
Source: PLoS One. 2015 Aug 7;10(8):e0127785. doi: 10.1371/journal.pone.0127785 (PMC4529246; doi:10.1371/journal.pone.0127785)
Supplement: S9 File — (XLSX) [file pone.0127785.s016.xlsx]

## Sheet: Protocol
	Final Assay Plate Addition:
		Volume (µl)	Final concentration	Stock concentration	New Stock Concentrations	Mol. Wt
	Buffer	10	100mM TRIS, pH 7.5	100mM TRIS, pH 7.5	100mM TRIS, pH 7.5
	L-Glutamate/Samples	50	50µM L-Glutamate	250µM L-Glutamate	100mM L-Glutamate	169.1
	HRP	10	0.125U/ml	1.25U/ml	125U/ml HRP	40000
	Amplex Red	10	50µM Amplex Red	500µM Amplex Red	50mM Amplex Red
	L-GluOx	20	0.04U/ml L-GluOx	0.2U/ml L-GluOx	100U/ml L-Glutamate Oxidase	140kD
	Reaction Mix:
	conditions	dilution points	replicates	rxn #	rxn # + 30%
	12	8	1	96	125
	Solution 1
	L-Glutamate stds in H2O, 1.25 - 250µM				50 µl
	OR Samples in H2O
	Solution 2
		µl
	1Xbuffer	6220
	125U/ml HRP	12.5
	50mM Amplex Red	12.5
	100U/ml L-GluOx	5			50 µl
1	add 50 µl Sol 1
2	add 50 µl Sol 2
3	place in fluorimeter
4	read; Ex 530nm, Em 590nm
	Notes: dilute HRP stock	1:23.68 (21.115µl in 500µl)
	(2960U/ml or 5mg/ml)

## Sheet: Summary
SUMMARY
Time (min)	Cystine, 80µM (2012.03.01)								Cystine, 80µM (2012.03.08)								Avg, 3.01	Avg, 3.08											Avg	SE
0	0.101175	0.103139	0.124835	0.135478	0.10803	0.110398	0.090568	0.117498	0.078646	0.066873	0.104587	0.10377		0.125088	0.206621		0.113358	0.107196											0.110277	0.00308064
	0.108279	0.123062	0.180755	0.106617	0.118483	0.116299	0.085146	0.106875	0.074622	0.088501	0.185386	0.094398	0.095672	0.109465		0.181883
	0.112641	0.097184	0.130529	0.107176	0.092008	0.129094	0.095938	0.119379	0.081331	0.081233	0.083263	0.128638	0.087972	0.102037	0.081041	0.090099
7.5	0.404821	0.401019	0.450777	0.480165	0.391766	0.364442	0.392179	0.335357	0.453458	0.333508	0.346585	0.420238	0.466625	0.402724	0.48296	0.385604	0.378662	0.42867											0.403666	0.0250037
	0.378448	0.310759	0.37828	0.375631	0.302693	0.393711	0.410872	0.341089	0.491571	0.349363	0.496273	0.419809	0.346962	0.551235	0.565847	0.313084
	0.392424	0.337666	0.344814	0.364205	0.378184	0.388206	0.353975	0.41641	0.476609	0.354798	0.495196	0.40947	0.38236	0.441681	0.587455	0.314655
15	0.414203	0.314483	0.477144	0.474223	0.433494	0.497515	0.433823	0.384841	0.51534	0.467198	0.387897	0.493821	0.454378	0.414607	0.472268	0.46889	0.428721	0.450863											0.439792	0.0110708
	0.432901	0.404239	0.364443	0.432935	0.463304	0.47388	0.427499	0.426437	0.513653	0.566317	0.451159	0.399812	0.397633	0.548362	0.398651	0.591463
	0.38255	0.42403	0.354704	0.473678	0.449388	0.396576	0.518047	0.43497	0.507679	0.381232	0.374653	0.361077	0.375945	0.338726	0.432732	0.507213
30	0.653073	0.595007	0.591777	0.532278	0.546809	0.774206	0.628494	0.671461	0.629368	0.559398	0.55415	0.54255	0.520522	0.51624	0.548312	0.616756	0.511573	0.527904											0.519739	0.00816581
	0.613806	0.546314	0.537946	0.507192	0.52571	0.545838	0.582488	0.686904	0.554217	0.480312	0.475348	0.483138	0.474118	0.466636	0.460155	0.540208
	0.327386	0.265924	0.32237	0.303954	0.332561	0.368688	0.37978	0.437779	0.584293	0.524976	0.516864	0.500364	0.509371	0.503988	0.55579	0.55263
60	0.686014	0.691857	0.749494	0.749641	0.677047	0.685203	0.70063	0.688979	0.639605	0.629509	0.688758	0.637695	0.691584	0.664617	0.673668	0.637253	0.703055	0.656539											0.679797	0.0232579
	0.748053	0.67258	0.752531	0.726195	0.677744	0.684824	0.682416	0.688019	0.697328	0.642967	0.685434	0.600638	0.690782	0.63235	0.612338	0.699124
	0.68265	0.701088	0.732231	0.692373	0.733731	0.694278	0.687676	0.688063	0.693202	0.67601	0.683631	0.617502	0.679045	0.678118	0.600614	0.605165
120	0.938224	0.902299	0.916348	0.905495	0.970196	0.904387	0.891808	0.910263	0.683853	0.723848	0.672858	0.670112	0.6563	0.675599	0.739442	0.697957	0.893792	0.777837											0.835815	0.0579774
	0.788989	0.858751	0.863176	0.859722	0.897436	0.946026	0.902394	0.902049	0.856281	0.806918	0.807555	0.761082	0.768737	0.721258	0.789409	0.775409
	0.794737	0.884852	0.865284	0.858937	0.817941	0.914288	0.975397	0.982008	0.864584	0.887945	0.876044	0.877274	0.853985	0.853136	0.810549	0.837958
240	1.38442	1.37637	1.24464	1.31774	1.30465	1.25023	1.30206	1.30275	1.17224	1.21598	1.13637	1.16824	1.19839	1.23277	1.24737	1.25572	1.31265	1.1949		Cell type: STTG-1									1.25377	0.0588763
	1.36484	1.32176	1.31423	1.22912	1.30026	1.24728	1.28309	1.30678	1.1659	1.17782	1.21567	1.24697	1.20567	1.16537	1.25246	1.18946				Day of culture: 03.06.2012, P18
	1.30171	1.32493	1.34757	1.31923	1.37368	1.37387	1.30982	1.30253	1.13126	1.21247	1.18843	1.23203	1.18805	1.11007	1.16807	1.20073				Day of treatment/analysis: 03.08.2012; 40K cells/well
	Cell type: STTG-1								Cell type: STTG-1
	Day of culture: 02.28.2012, P17								Day of culture: 03.06.2012, P18
	Day of treatment/analysis: 03.01.2012; 40K cells/well								Day of treatment/analysis: 03.08.2012; 40K cells/well
