# Supplementary material for: High-Throughput Assay Development for Cystine-Glutamate Antiporter (xc -) Highlights Faster Cystine Uptake than Glutamate Release in Glioma Cells
Source: PLoS One. 2015 Aug 7;10(8):e0127785. doi: 10.1371/journal.pone.0127785 (PMC4529246; doi:10.1371/journal.pone.0127785)
Supplement: S10 File — (XLSX) [file pone.0127785.s017.xlsx]

## Sheet: 20121115 Raw data
##BLOCKS= 1
Plate:	Plate#1	1.3	PlateFormat	Kinetic	Fluorescence	FALSE	Raw	FALSE	23	1200	53				1	590	1	24	384	530	Automatic	590			3	Medium			1	16	None
Time(hh:mm:ss)	Temperature(｡C)	1	2	3	4	5	6	7	8	9	10	11	12	13	14	15	16	17	18	19	20	21	22	23	24
00:00:00	25.7	104.133	112.816	104.862	108.731	197.805	185.218	170.836	182.586	113.693	109.696	112.172	110.021	187.417	194.767	192.232	198.28	117.605	116.053	121.119	110.158	196.657	206.143	208.491	232.466
		103.007	111.953	108.771	106.971	195.41	187.432	192.523	188.465	112.749	109.121	112.283	116.137	216.775	213.357	231.352	214.738	112.775	109.826	119.119	112.321	228.41	227.989	226.579	218.322
		101.067	101.778	112.227	100.182	191.3	185.283	208.681	197.979	114.069	111.676	112.412	108.406	214.965	215.182	217.735	218.616	117.074	106.957	118.812	107.698	213.429	212.115	244.2	217.968
		107.309	103.785	116.193	98.978	190.115	184.176	196.075	199.27	117.003	115.118	114.629	113.086	212.631	232.964	206.806	222.4	115.859	110.693	121.832	114.244	213.162	214.882	224.258	223.914
		103.047	104.291	112.78	106.454	193.306	181.727	201.284	191.128	103.848	105.601	120.838	113.017	205.869	217.301	220.971	199.976	110.467	112.727	106.802	101.511	213.933	215.914	227.224	206.919
		119.101	107.287	106.169	101.661	193.486	187.636	186.878	192.841	106.01	119.021	117.664	109.345	206.766	211.091	203.691	213.811	120.614	110.718	113.097	102.982	210.361	203.145	241.585	221.151
		103.928	106.246	105.216	105.227	186.678	188.318	186.477	190.944	120.482	111.95	111.524	111.658	210.813	215.423	198.428	214.993	107.557	111.358	120.709	109.296	219.826	210.071	231.74	218.529
		103.768	102.638	103.981	99.489	174.09	182.356	185.408	198.55	112.251	109.906	107.649	108.879	196.891	217.845	200.133	218.805	103.571	113.557	109.631	105.969	205.268	216.603	211.295	214.662
		101.316	105.448	101.871	107.34	175.347	184.604	185.49	202.512	103.002	117.717	109.782	106.529	212.867	216.565	208.799	213.432	109.241	113.227	109.257	111.685	193.163	223.309	225.087	192.712
		101.484	106.17	101.559	106.654	184.07	191.446	184.649	193.399	109.493	108.657	108.269	109.171	206.176	217.885	198.74	229.535	109.589	112.596	112.037	105.971	196.613	230.151	226.621	210.721
		100.143	99.993	101.491	109.327	179.555	180.826	189.899	193.623	109.259	112.349	109.809	105.163	198.282	213.763	208.256	205.672	115.204	107.334	108.765	106.518	206.958	220.679	238.321	208.322
		98.417	104.752	105.073	103.021	178.61	180.335	182.91	190.149	110.234	108.673	113.088	110.152	210.129	214.643	201.139	226.311	116.057	113.017	108.191	104.139	204.269	213.034	213.699	205.299
		103.058	100.809	98.286	106.976	187.302	188.727	191.039	192.768	105.275	108.457	117.221	109.945	218.609	221.048	207.335	205.788	110.278	111.95	112.364	107.267	205.769	221.936	228.048	209.838
		110.775	111.659	112.321	114.012	190.462	196.843	179.321	191.76	113.36	111.015	113.727	110.834	210.757	227.02	211.7	221.354	107.495	110.564	105.549	109.6	209.298	225.622	230.326	207.162
		105.827	109.165	106.729	106.972	180.998	183.93	175.807	191.635	106.546	109.714	104.595	110.707	201.955	209.633	204.84	214.972	103.099	107.54	110.201	105.373	201.145	224.1	233.749	219.208
		114.992	108.357	108.682	108.391	172.648	193.624	175.71	188.503	103.394	111.14	108.54	113.299	195.846	198.87	187.384	196.003	104.309	111.423	117.001	115.612	191.602	214.632	218.919	253.955
00:53:00	25.7	114.981	113.414	107.013	114.646	257.535	237.088	215.414	225.351	122.261	111.181	124.843	113.717	229.95	245.199	248.971	248.196	127.804	125.865	123.398	113.415	242.782	265.119	263.508	301.657
		101.859	104.273	111.034	106.073	255.483	242.657	250.114	242.019	118.206	115.978	109.82	119.083	276.447	286.194	300.789	267.31	117.98	116.511	127.531	120.489	280.997	287.67	284.065	278.888
		107.211	104.002	117.411	108.595	253.829	239.601	266.906	247.581	117.356	112.668	116.23	115.193	278.411	283.328	295.034	277.741	118.032	117.068	122.375	111.03	280.155	265.12	306.742	276.091
		109.816	102.306	115.38	100.817	249.794	237.591	254.166	265.979	121.088	118.119	119.318	115.007	281.115	308.181	269.649	290.187	119.09	112.722	120.884	112.594	280.454	289.244	295.627	282.972
		106.835	103.81	110.861	108.484	265.29	236.727	260.316	249.656	104.416	107.874	123.113	117.037	265.634	283.792	277.398	256.493	113.897	112.165	110.493	103.81	265.356	277.182	292.27	263.799
		121.852	110.346	111.373	99.456	248.417	239.942	238.543	254.363	110.816	120.483	118.372	115.351	263.01	270.206	261.832	269.098	121.075	111.932	113.362	105.035	260.693	267.719	310.903	283.916
		105.047	103.85	108.051	107.029	238.346	252.98	243.684	244.785	126.863	110.611	113.675	113.383	272.036	288.492	252.503	277.303	109.152	117.205	126.628	113.341	276.005	256.816	290.205	276.842
		105.405	106.222	102.944	101.581	227.745	248.156	229.991	253.649	112.859	111.229	111.83	111.297	258.545	286.541	251.518	282.918	114.989	117.8	109.03	110.106	256.311	278.532	269.588	269.972
		103.373	105.538	101.064	107.411	224.762	235.71	244.712	265.175	101.741	118.785	113.359	109.879	273.341	285.219	263.702	279.071	111.075	119.466	110.833	112.104	234.505	288.769	286.983	234.298
		106.956	105.296	104.592	105.22	243.38	250.11	240.648	252.839	116.396	115.357	111.697	116.286	266.173	299.604	256.6	304.499	118.506	118.602	111.187	111.548	256.551	291.998	285.139	252.333
		105.771	101.163	103.772	112.671	230.671	237.843	246.518	251.2	114.075	112.677	114.208	112.933	246.033	276.278	273.82	269.312	115.551	110.589	116.493	107.835	268.678	280.073	301.983	259.268
		104.954	104.204	105.493	106.273	236.657	243.955	240.393	244.796	112.378	115.666	116.906	116.086	272.188	282.389	256.006	297.081	118.417	121.252	109.977	107.174	265.637	272.939	266.148	257.512
		106.731	101.19	105.257	113.466	244.391	237.519	249.4	253.868	109.313	113.774	117.943	107.474	286.392	290.033	272.493	271.088	118.214	114.972	116.511	110.995	265.101	285.56	300.824	259.985
		110.521	112.964	112.878	115.818	249.427	248.449	232.709	249.754	112.802	115.2	112.933	112.066	276.79	293.194	272.292	298.42	110.35	113.462	112.065	113.198	267.475	282.407	305.223	261.942
		105.332	111.976	111.559	106.696	249.618	248.242	224.762	251.298	110.325	113.309	106.928	114.278	265.05	273.567	266.239	287.036	111.986	117.226	116.481	113.383	264.23	286.272	304.298	285.587
		125.36	113.262	110.867	112.169	230.146	249.501	220.81	237.415	109.766	121.727	114.027	124.476	248.801	258.476	237.753	246.557	108.673	123.191	120.97	122.848	241.568	265.687	263.677	329.165
01:46:00	25.6	125.365	115.561	109.124	115.893	318.454	299.433	259.475	272.965	129.387	116.496	134.042	119.53	277.562	295.833	296.58	303.59	138.15	131.199	135.29	118.009	286.065	315.632	315.812	353.443
		106.443	111.83	121.232	109.961	322.409	300.962	300.719	293.388	124.197	124.309	118.771	119.466	331.623	333.91	368.648	330.578	115.545	122.672	132.423	120.616	339.741	346.282	347.191	333.502
		108.25	105.602	122.917	110.315	320.932	303.72	327.162	302.85	122.928	120.152	120.893	115.533	332.14	345.845	357.29	338.409	125.624	118.164	125.896	111.187	337.4	319.827	377.283	318.082
		121.603	108.054	120.206	104.332	307.9	296.076	312.888	326.003	122.946	120.688	125.349	120.659	338.021	369.876	327.417	345.669	126.622	121.236	122.777	117.764	336.261	332.585	337.799	344.469
		111.372	110.366	118.735	110.653	320.435	295.713	327.556	314.218	110.212	112.198	129.233	119.728	321.925	336.318	340.039	307.377	117.035	117.502	115.441	111.408	318.634	331.792	348.182	309.965
		128.781	114.793	115.115	106.565	308.784	302.069	296.568	303.566	115.25	125.804	125.89	112.069	321.245	327.89	312.836	329.358	123.782	118.666	115.409	107.802	316.507	314.813	365.927	326.673
		116.912	107.413	114.064	110.016	295.023	319.358	299.167	291.181	126.14	117.591	118.627	114.302	319.488	347.726	298.681	344.9	112.942	118.527	130.347	120.159	334.884	323.078	350.09	330.259
		108.735	107.491	105.579	109.092	280.049	302.644	288.732	318.397	119.833	114.684	119.139	121.296	314.562	343.925	310.282	342.293	114.637	121.405	113.264	118.185	311.787	336.714	327.168	322.099
		106.348	106.829	105.182	114.635	286.785	287.38	297.758	327.593	112.167	128.504	115.202	114.899	336.328	351.493	324.194	340.16	118.564	123.407	116.553	118.419	279.514	348.482	344.293	280.379
		112.703	116.352	101.518	110.394	301.222	311.62	296.503	304.937	118.753	120.365	113.976	122.575	323.942	350.102	309.065	368.119	120.129	123.243	119.222	117.64	300.046	355.559	338.923	306.572
		105.191	107.779	111.842	114.408	286.234	291.188	303.519	319.229	115.803	119.122	116.656	119.688	295.677	337.348	332.059	325.337	118.573	112.853	121.154	112.863	317.09	343.133	363.468	303.727
		106.615	112.008	107.605	109.743	293.228	294.622	301.761	314.368	116.754	119.173	124.832	118.958	333.354	339.889	308.355	361.084	122.871	123.784	116.378	113.201	318.045	328.42	321.65	304.087
		110.848	106.831	110.707	114.375	303.63	296.072	302.039	319.141	113.535	116.09	126.261	118.578	351.77	353.873	329.382	328.855	116.686	117.875	123.191	117.6	316.01	346.882	358.401	313.868
		109.587	119.171	119.767	122.216	313.384	310.517	281.38	297.494	115.769	124.262	117.388	121.126	339.857	361.594	328.676	363.458	112.388	125.477	111.238	116.145	319.08	343.747	363.876	315.464
		108.018	120.438	118.184	113.047	307.172	303.408	277.692	311.958	112.315	118.845	114.963	122.326	326.115	340.661	327.071	350.35	115.317	120.389	127.294	116.744	318.163	350.577	360.278	341.024
		138.753	117.408	110.128	120.457	277.399	305.744	284.662	297.683	114.695	130.514	123.47	135.772	299.318	322.229	287.346	294.854	113.291	126.927	128.102	129.518	292.647	320.655	332.375	385.493
02:39:00	25.5	137.403	124.02	119.255	121.41	367.126	345.735	303.121	320.279	136.9	121.803	147.987	121.687	313.771	354.68	352.828	342.713	146.265	133.014	137.833	123.071	334.56	353.669	356.07	414.987
		113.332	114.98	123.315	113.684	375.326	344.473	351.379	340.16	124.238	123.088	122.589	124.266	389.109	389.674	413.17	378.101	125.281	121.798	136.945	126.625	395.558	396.377	399.271	377.023
		114.064	110.052	127.088	113.191	362.964	355.597	387.545	356.768	124.713	123.25	120.78	120.871	384.084	396.311	401.378	386.506	126.364	118.847	130.097	117.32	387.791	373.309	427.882	375.778
		126.464	111.87	122.996	110.594	353.077	344.007	365.071	377.407	123.564	120.25	127.865	124.444	389.953	425.332	370.333	400.789	128.519	121.013	130.404	118.894	383.5	385.608	391.343	391.761
		112.166	116.36	122.454	114.615	382.172	343.022	370.287	372.349	114.828	115.921	135.555	124.702	367.303	392.27	397.459	350	121.466	124.617	116.674	111.808	367.638	373.091	406.868	356.655
		135.493	122.093	118.701	113.172	362.48	347.364	341.928	365.979	115.666	124.407	130.653	115.852	370.879	375.671	360.85	380.287	125.951	123.857	118.366	116.695	359.357	361.719	429.105	385.037
		119.448	113.573	112.99	115.11	346.233	374.604	349.167	347.16	132.515	115.452	122.017	121.974	379.363	403.856	351.236	400.993	120.721	121.978	134.047	122.579	380.102	363.492	396.836	384.883
		112.863	113.121	110.766	106.658	322.032	367.128	327.944	370.63	122.706	118.145	123.266	122.891	359.831	403.084	350.666	395.272	117.677	128.239	122.511	117.193	354.275	385.89	373.209	366.648
		110.857	112.88	107.436	116.218	339.884	336.282	349.959	381.847	113.533	128.518	119.407	118.055	388.19	404.752	374.091	384.638	119.15	127.484	121.14	123.67	332.243	397.904	402.125	327.021
		121.174	117.701	108.115	111.71	353.754	363.746	349.366	361.833	121.669	124.752	118.156	121.451	379.689	416.173	358.022	427.346	123.871	126.085	122.391	120.51	354.863	413.21	391.247	356.781
		114.299	111.134	112.687	118.978	339.713	343.695	361.118	367.259	115.451	120.311	124.093	121.921	348.049	395.66	380.276	382.131	125.968	119.201	124.047	114.968	359.828	391.469	420.655	353.745
		107.525	111.327	117.119	112.145	342.183	344.294	347.79	356.819	124.321	124.342	125.532	125.649	385.431	398.864	359.107	417.172	127.309	124.896	120.143	119.779	374.377	375.666	364.586	348.333
		112.706	116.84	115.574	119.732	355.788	343.511	351.996	372.237	117.354	117.374	127.493	119.834	406.617	419.982	379.218	382.304	123.521	122.567	125.321	120.969	369.38	400.068	411.62	362.662
		118.197	125.443	125.223	125.654	365.362	366.815	333.583	351.697	120.25	127.388	121.773	127.027	390.566	423.37	381.025	419.004	117.912	127.9	117.568	121.769	375.33	396.953	407.752	362.895
		117.63	126.085	120.281	113.761	354.334	367.647	335.955	362.215	117.6	127.576	121.892	127.371	370.526	395.927	363.172	408.628	113.308	124.882	126.083	123.381	361.509	398.061	414.282	386.936
		147.991	122.013	118.486	125.292	328.064	362.548	329.65	354.942	119.28	137.546	121.141	143.246	355.859	380.225	332.78	343.415	116.489	133.645	132.871	139.185	339.448	368.538	377.158	444.109
03:32:00	25.5	145.276	129.408	119.905	130.622	429.904	385.567	341.421	370.641	147.76	127.377	156.163	125.482	362.299	392.47	400.537	387.585	155.041	139.986	139.449	129.839	370.676	391.4	398.258	460.789
		116.313	118.778	125.388	123.701	425.213	395.383	401.234	389.613	131.367	126.737	124.858	125.666	445.184	439.359	461.349	422.402	129.714	127.108	142.364	128.437	437.279	439.641	444.302	423.225
		117.629	118.518	129.681	119.285	422.208	393.036	427.359	403.827	132.411	123.367	129.289	121.394	434.997	445.288	456.898	437.038	132.404	127.09	136.324	119.486	429.066	414.273	477.363	413.569
		131.676	113.205	129.498	114.736	406.788	395.975	419.996	429.34	128.495	124.739	130.344	127.493	442.706	476.899	426.15	447.223	132.338	129.253	134.383	125.847	433.83	430.602	440.49	432.244
		118.516	124.564	126.284	119.628	432.014	385.834	425.279	417.907	118.301	119.627	136.256	125.856	411.71	442.093	441.537	397.823	124.525	126.592	119	118.32	415.763	424.435	452.378	396.337
		140.084	127.999	120.648	120.468	402.32	396.922	403.331	403.246	122.086	127.748	130.195	120.459	415.799	429.912	398.71	428.206	128.401	124.342	121.102	112.997	406.335	402.204	478.28	435.009
		124.679	117.336	119.577	113.078	393.599	414.949	401.211	382.316	133.353	118.646	125.855	125.561	420.879	458.286	392.012	441.73	123.539	122.177	138.425	126.033	425.921	411.685	446.357	430.859
		118.078	113.782	112.77	107.344	368.133	409.399	368.81	416.853	129.191	124.633	125.714	127.974	406.93	449.499	393.807	437.244	118.362	126.227	124.622	124.211	403.42	431.746	416.312	414.094
		115.33	118.398	110.291	119.366	382.654	382.779	394.458	434.716	117.861	134.779	119.976	126.391	433.61	457.515	413.077	440.175	122.681	130.176	124.472	123.523	370.016	443.304	448.111	363.318
		126.505	120.958	113.712	116.036	398.575	410.746	392.827	410.092	125.133	129.774	124.153	132.588	430.996	464.942	405.405	478.554	130.365	131.072	125.828	125.001	392.957	453.594	439.918	400.331
		112.865	119.492	118.492	123.485	391.992	382.671	409.06	415.544	122.181	127.841	126.114	125.865	393.319	447.529	431.597	430.906	125.701	122.541	128.939	121.81	411.491	436.333	472.48	398.538
		112.628	116.716	120.583	118.6	392.9	392.034	399.521	403.922	127.122	134.983	126.368	129.742	436.508	450.947	408.201	468.978	126.583	130.6	124.363	123.483	412.631	425.117	413.598	385.509
		118.177	113.39	118.165	124.07	405.223	385.455	405.219	418.335	123.988	124.864	130.234	126.23	462.971	461.828	428.683	427.091	124.445	125.681	125.439	123.806	406.093	451.093	451.223	402.779
		125.233	129.443	133.383	131.427	410.549	414.038	377.862	404.546	119.977	133.511	126.654	128.562	434.174	469.994	426.01	466.015	117.688	134.05	121.775	123.965	417.816	441.844	473.117	410.628
		114.42	127.692	127.16	124.841	404.189	407.6	383.536	414.183	121.85	126.959	125.874	131.583	417.03	442.625	422.277	453.983	120.432	133.377	131.312	127.337	407.384	442.487	462.796	436.826
		160.415	130.941	121.491	127.156	370.244	410.12	373.101	402.254	130.758	147.7	129.124	156.69	387.752	425.442	379.162	384.132	121.471	141.246	138.335	145.952	376.661	409.665	426.101	498.863
04:25:00	25.4	154.928	131.917	127.927	131.918	462.647	440.611	376.025	397.582	155.871	126.696	168.246	135.779	401.515	430.636	434.581	422.507	160.011	141.453	147.077	126.871	408.396	434.812	438.406	507.319
		115.477	123.7	128.284	124.721	478.935	448.87	430.066	427.75	132.226	130.198	127.3	129.083	480.095	474.847	521.966	469.129	132.502	129.215	145.578	130.509	482.4	487.002	486.026	456.869
		124.632	117.829	131.407	121.381	465.395	437.382	480.645	438.359	129.255	129.345	137.522	119.804	475.81	486.328	501.416	473.732	135.69	126.764	136.217	123.645	473.81	455.481	524.025	454.602
		136.641	114.544	133.033	115.745	442.778	430.773	464.369	476.888	133.63	130.064	139.044	133.134	490.909	528.772	460.554	491.247	134.964	132.861	138.769	123.6	473.009	470.552	487.078	483.168
		123.477	124.009	128.003	121.189	477.16	434.758	480.366	455.628	117.012	125.552	142.103	130.887	457.055	482.785	489.509	429.495	126.72	126.34	126.058	118.966	447.392	462.567	492.02	437.512
		147.328	128.819	124.264	119.601	447.769	428.791	430.568	454.388	124.19	134.014	134.024	121.645	462.107	475.154	445.292	465.655	130.931	127.332	123.236	116.188	448.591	440.16	514.518	474.316
		131.657	122.345	123.676	117.569	438.635	463.403	437.304	430.993	141.886	122.702	131.621	129.766	455.625	498.21	424.8	493.249	124.469	125.147	139.544	130.127	463.633	449.229	490.332	471.962
		123.281	122.688	115.741	115.798	412.454	448.495	418.735	461.172	127.6	126.042	130.768	133.612	438.228	498.635	428.039	487.562	123.673	133.404	124.599	124.856	432.66	467.769	460.218	457.862
		119.542	119.712	113.569	122.257	420.153	427.313	432.408	476.6	117.974	137.604	122.727	128.918	484.85	501.219	459.016	480.256	126.864	137.817	124.928	135.02	409.86	487.712	492.441	400.399
		132.266	123.641	114.568	122.25	450.52	449.886	427.162	448.362	129.55	131.585	126.521	133.739	475.266	505.303	463.27	530.161	132.313	135.122	129.802	127.573	440.21	502.713	475.953	429.136
		116.341	121.159	122.378	128.933	423.754	424.025	453.365	450.333	120.676	130.752	134.282	126.143	428.237	488.945	472.782	487.954	131.829	126.634	130.342	123.148	449.511	481.296	505.884	439.533
		117.059	121.901	119.739	122.287	428.446	436.48	447.771	461.726	125.7	132.482	130.099	131.428	484.311	490.624	449.795	518.158	132.584	135.367	127.08	127.193	448.547	462.083	455.7	427.067
		123.318	121.726	118.17	125.814	441.121	436.131	443.539	468.266	126.913	132.126	136.054	130.648	501.11	511.877	474.398	475.049	130.227	129.283	126.124	124.301	446.716	506.621	505.466	444.273
		125.51	133.011	132.441	134.44	460.357	458.582	407.272	428.25	131.572	136.439	132.239	136.669	480.66	512.208	467.179	523.493	123.536	134.67	125.422	127.519	458.117	486.995	512.227	451.052
		123.432	134.295	130.461	126.618	450.097	457.578	421.956	459.173	127.043	132.222	132.113	133.185	458.328	488.084	466.255	505.654	120.858	127.099	132.164	133.405	453.301	488.638	507.197	483.94
		174.498	130.901	123.518	136.93	410.674	451.712	413.503	432.343	130.537	150.77	134.719	161.077	440.729	472.829	409.493	424.562	127.851	147.56	143.721	150.571	407.185	446.071	468.956	548.287
05:18:00	25.3	164.438	140.117	130.11	135.661	509.078	470.737	412.229	441.21	157.859	133.61	171.344	132.492	427.038	465.817	472.559	467.672	169.482	144.757	151.668	130.731	437.289	464.478	472.875	556.129
		120.484	128.21	134.112	127.034	515.799	483.305	478.829	473.339	140.524	133.917	131.667	135.585	519.284	518.175	563.98	500.333	136.132	133.303	147.592	135.248	527.682	524.819	536.36	500.153
		129.836	117.893	137.015	125.004	498.343	471.981	526.462	479.16	136.201	128.619	133.555	129.29	522.618	521.777	543.559	513.867	132.389	132.932	141.154	126.604	509.187	498.122	560.732	490.234
		140.358	122.107	134.353	120.163	480.006	462.691	493.399	506.675	140.184	135.866	137.696	134.426	526.803	570.944	496.907	532.992	135.165	130.251	139.45	128.036	511.422	509.607	529.538	509.058
		125.267	126.546	130.458	125.853	523.339	476.726	510.801	501.744	125.029	125.827	144.229	137.609	491.501	529.997	524.33	467.232	130.658	132.432	127.523	119.465	495.346	499.071	533.343	472.818
		154.032	129.529	123.899	121.39	484.871	464.884	466.984	491.786	125.052	139.321	142.218	124.929	489.062	515.611	486.141	500.607	133.304	131.879	131.322	122.053	480.791	483.152	561.822	514.605
		139.582	122.213	125.93	118.919	476.326	497.858	474.902	467.392	137.055	123.839	130.742	131.915	501.304	554.4	463.009	528.744	127.697	134.291	141.206	130.039	497.039	489.646	527.239	507.677
		124.174	120.497	118.919	118.473	443.471	482.179	453.797	497.776	132.709	130.262	130.82	138.965	471.041	539.746	465.395	521.519	129.037	134.835	130.831	128.091	469.153	515.062	490.001	493.428
		122.373	126.219	113.753	130.405	458.158	465.947	470.756	521.269	125.477	141.247	124.852	133.469	522.235	541.052	488.921	512.776	129.787	141.562	128.257	129.088	442.079	521.901	523.445	432.371
		140.224	127.444	119.272	125.923	483.096	486.051	469.209	494.362	128.811	134.772	127.523	136.382	513.608	554.592	493.179	567.263	134.314	136.958	134.474	129.239	474.527	542.73	524.069	467.753
		119.373	125.227	121.48	135.604	458.77	464.884	490.242	495.622	125.989	132.722	134.729	133.817	464.412	526.09	505.024	515.448	133.99	132.674	135.539	129.361	489.675	514.464	557.596	477.112
		119.666	125.337	124.385	126.534	462.324	466.495	482.772	494.302	135.885	140.574	131.677	136.214	529.547	535.316	482.839	561.368	133.482	139.247	131.861	126.638	489.074	501.332	478.339	458.461
		122.686	125.914	119.973	133.953	488.843	464.979	488.056	503.348	128.625	130.217	139.8	133.993	550.869	555.427	501.661	504.657	131.117	136.812	133.951	126.499	483.556	531.243	538.16	483.087
		132.126	142.919	136.419	138.471	494.326	494.936	450.407	478.115	129.816	137.35	135.148	136.702	511.223	552.871	512.997	558.975	129.617	140.262	125.652	126.344	497.622	526.952	561.471	487.025
		126.14	137.142	134.866	126.348	472.87	497.348	460.586	503.516	130.153	136.32	134.356	137.816	505.548	522.869	498.852	545.31	130.201	133.225	138.131	133.029	485.462	534.89	557.661	516.654
		180.053	133.63	130.067	136.099	452.071	490.378	455.502	476.241	137.346	160.554	136.406	170.246	473.619	512.493	446.691	462.233	130.574	156.091	147.903	159.813	440.274	486.26	501.484	593.342
06:11:00	25.2	168.064	135.912	128.855	140.851	549.385	506.516	439.767	463.646	161.928	142.609	178.639	134.547	461.249	499.473	502.629	498.265	172.686	149.285	157.579	131.91	472.407	496.626	515.904	577.644
		124.948	129.868	136.303	131.576	548.651	513.88	506.783	497.332	143.667	135.696	130.633	134.405	569.489	562.911	596.524	542.59	137.605	137.288	149.223	141.659	552.741	558.861	567.724	535.266
		132.335	125.858	140.086	127.065	541.18	502.78	550.915	515.68	138.733	133.865	137.84	127.066	545.49	564.116	579.142	545.582	133.849	136.747	142.943	126.41	546.931	530.167	600.613	533.875
		144.299	125.691	136.125	121.223	519.165	504.407	538.799	548.677	142.302	137.697	141.026	135.051	568.984	599.65	532.81	566.21	138.39	138.82	143.137	131.504	541.938	542.067	562.329	546.554
		126.913	133.39	133.162	126.075	559.155	494.758	549.105	531.278	127.641	130	152.462	137.489	532.816	556.902	549.451	506.205	133.142	134.131	126.9	122.667	527.032	535.242	563.93	509.792
		160.745	133.904	121.576	123.682	513.715	503.822	488.398	511.086	130.493	138.919	143.725	129.834	531.263	541.093	502.93	542.246	140.764	134.149	131.253	124.808	508.341	518.98	609.18	542.499
		145.151	128.688	128.7	121.45	501.229	538.31	510.536	506.321	146.984	126.194	138.226	132.702	538.934	586.217	486.517	560.625	130.633	131.795	148.346	134.99	543.471	506.324	556.729	542.93
		123.692	123.22	120.948	120.68	465.48	517.313	477.907	538.568	136.197	133.348	134.415	139.5	513.025	576.977	504.654	561.089	131.45	136.073	131.474	132.694	497.688	536.826	528.439	537.952
		123.668	128.547	123.889	134.157	485.706	499.961	507.797	544.516	126.352	144.822	128.168	135.887	559.001	572.516	530.454	554.658	130.578	141.819	128.299	132.72	463.322	566.821	567.517	465.145
		141.956	127.262	120.795	127.832	522.42	525.135	510.45	519.667	136.751	144.183	132.18	138.609	549.131	589.246	521.27	613.75	137.667	139.012	138.984	132.252	505.732	580.64	563.796	492.622
		122.124	127.818	128.335	137.615	496.494	496.326	525.825	530.413	128.454	138.856	135.951	134.33	495.895	557.314	547.011	559.392	137.298	130.202	136.484	130.901	523.133	554.679	591.397	510.347
		118.437	130.126	123.242	128.901	497.485	511.858	516.683	526.859	137.285	140.024	138.404	139.742	559.002	572.872	523.342	596.418	136.056	142.476	134.171	132.699	527.576	540.042	520.142	489.116
		127.308	124.513	125.446	134.171	518.06	504.44	519.51	544.794	129.59	134.306	144.749	139.353	580.24	600.06	542.45	549.828	132.872	138.878	135.503	129.688	515.29	563.637	589.288	504.453
		132.252	143.769	139.997	144.419	524.935	532.233	476.846	518.039	132.209	143.678	137.934	142.656	552.281	598.887	535.601	588.362	128.847	147.186	129.293	129.648	541.84	559.906	601.927	524.266
		129.643	141.618	136.719	135.138	521.879	530.855	489.526	545.323	132.041	142.863	135.523	139.423	535.899	562.675	532.205	579.269	125.691	141.032	142.081	138.939	516.54	569.217	593.144	554.938
		194.139	138.479	132.941	138.556	470.237	533.629	482.927	515.195	144.818	164.314	143.819	172.676	502.682	551.024	490.454	489.077	132.827	157.924	153.519	161.977	492.753	518.812	520.724	629.997
07:04:00	25.1	176.025	140.781	131.436	137.414	568.755	534.302	466.35	497.07	166.362	142.084	185.165	139.28	493.093	537.107	541.178	520.041	181.74	154.879	162.477	135.755	498.167	526.457	550.226	623.133
		125.904	136.542	139.404	136.058	581.529	542.581	537.997	516.323	143.404	144.986	137.57	139.84	596.767	584.429	643.579	579.804	136.595	140.698	154.902	140.659	591.487	586.72	612.003	553.509
		135.318	124.944	146.961	129.33	573.951	534.414	590.68	551.107	142.51	136.544	140.336	131.677	585.389	597.319	619.601	582.164	138.452	136.505	142.508	129.347	579.935	568.414	639.57	567.61
		146.332	127.443	141.264	124.482	548.625	527.751	570.467	580.401	144.065	137.238	145.396	137.413	590.931	639.892	563.931	600.654	141.704	141.502	142.57	132.528	576.088	573.958	594.567	578.165
		129.034	135.321	139.366	130.756	579.611	532.766	589.763	570.377	126.132	133.819	153.689	142.321	563.172	594.358	586.824	527.565	138.16	136.135	133.008	126.029	552.473	568.716	595.266	532.868
		166.098	140.177	130.501	129.789	544.301	535.681	525.129	558.777	135.164	140.473	144.096	129.941	561.223	582.056	536.823	577.231	140.47	133.632	134.152	127.108	536.816	550.873	636.541	564.645
		146.876	126.803	128.061	126.241	545.053	565.829	535.656	527.839	144.602	128.376	143.462	133.964	567.783	614.732	516.935	601.227	131.207	134.052	150.076	137.578	564.045	545.128	591.965	577.749
		131.795	131.419	126.13	121.344	505.562	552.557	503.506	564.28	133.282	132.394	136.489	148.285	537.832	610.306	534.281	591.524	132.659	143.192	134.224	131.465	523.238	572.388	565.465	561.384
		130.938	130.878	121.263	133.813	507.66	528.131	540.369	598.088	124.555	150.864	129.173	136.744	579.466	611.239	563.545	581.954	136.693	146.794	131.32	130.173	489.401	606.225	603.539	492.05
		146.141	134.347	124.526	131.259	553.107	548.034	544.005	561.262	138.994	143.516	130.063	150.576	585.367	633.392	550.276	651.469	146.744	144.084	140.778	136.963	540.847	615.67	596.813	521.901
		127.597	131.755	132.487	137.582	521.513	520.866	563.253	559.44	134.198	137.283	140.515	133.91	526.815	589.99	584.048	587.673	141.003	129.803	138.086	134.191	550.027	588.503	625.945	532.93
		126.013	129.257	131.796	134.96	535.279	532.067	542.014	573.29	140.426	145.074	138.901	144.982	598.702	599.821	552.666	631.959	139.592	148.605	135.945	132.756	554.83	574.181	546.707	525.018
		131.061	128.187	128.497	139.497	553.395	538.887	550.506	569.155	134.17	142.429	147.363	138.466	612.2	628.577	584.606	579.03	135.682	134.452	134.96	132.292	540.988	608.026	613.783	545.546
		134.153	147.601	142.654	146.138	557.727	564.217	515.467	541.65	135.843	148.225	138.14	148.581	596.522	630.155	581.692	626.823	132.168	146.419	131.225	135.391	560.672	581.127	623.221	547.612
		129.609	143.479	139.892	139.298	560.877	565.915	516.359	567.526	138.364	143.29	141.466	140.107	563.308	608.218	572.655	621.77	131.535	139.84	144.814	143.334	566.68	595.515	612.014	592.675
		205.67	141.109	138.129	141.806	511.825	561.81	510.542	555.568	147.95	173.216	144.83	177.015	536.62	588.371	516.345	525.199	137.043	163.261	151.611	168.308	511.169	548.144	570.721	672.155
07:57:00	25.1	180.477	148.527	138.484	140.808	600.9	564.196	494.478	530.764	173.277	140.617	193.356	144.249	524.132	561.472	571.767	552.338	186.886	162.619	167.162	136.342	531.774	549.057	575.464	657.788
		128.277	136.333	140.543	136.747	626.999	572.188	570.676	555.161	139.803	143.987	145.313	148.516	621.1	622.381	662.928	610.922	141.253	141.915	158.252	144.145	624.708	617.409	640.765	602.273
		143.796	130.559	152.167	134.598	590.9	558.422	635.993	575.614	146.227	132.523	145.616	136.359	618.175	627.26	627.352	610.671	142.693	138.838	148.911	133.282	607.032	601.544	666.149	583.107
		155.4	133.626	143.373	126.112	573.778	559.282	593.673	610.87	144.87	141.237	150.387	140.055	618.32	680.487	599.132	637.177	146.525	147.074	145.278	137.625	604.194	600.121	620.757	606.506
		133.362	135.144	140.967	132.578	622.808	561.724	594.586	595.402	130.996	137.187	151.745	146.399	595.938	619.853	622.977	559.829	138.181	138.427	127.731	128.27	589.552	590.981	639.038	563.571
		166.586	144.477	131.258	131.159	583.934	556.39	558.386	581.667	132.697	143.039	148.179	130.733	591.634	616.422	568.886	598.341	145.637	137.874	137.582	130.453	578.293	570.582	679.724	604.419
		150.733	132.898	130.904	129.412	568.67	605.124	565.254	566.686	149.658	131.856	145.446	136.376	592.567	654.187	540.025	639.142	135.388	135.111	146.376	135.538	588.721	574.909	620.451	615.898
		130.712	134.873	125.559	122.553	521.929	576.909	536.926	578.878	140.672	137.046	141.716	148.816	570.607	646.637	555.095	610.166	135.444	139.489	136.726	133.003	559.101	590.606	583.991	585.747
		128.789	131.392	123.301	133.696	545.174	558.438	561.932	626.76	131.746	149.859	132.078	135.589	622.495	649.87	591.455	619.205	137.492	152.663	131.5	139.183	531.538	622.719	623.189	519.126
		145.262	137.023	125.674	132.62	590.315	586.208	570.319	586.423	141.172	147.105	136.694	148.136	613.393	658.977	580.779	684.841	148.782	140.705	142.899	139.194	570.815	641.083	620.469	561.304
		130.816	130.542	135.462	140.249	548.287	549.883	586.95	585.012	135.57	145.272	140.259	140.95	560.69	620.48	604.674	623.539	145.823	138.224	143.495	137.764	568.341	621.139	664.609	577.203
		126.979	131.186	128.413	136.754	550.547	558.335	589.084	590.536	145.917	146.973	140.169	143.122	630.39	625.768	579.75	652.102	140.291	149.142	138.203	141.01	583.589	592.276	581.139	542.536
		135.05	132.708	130.062	141.108	575.03	560.664	586.28	607.193	138.668	144.703	144.961	140.585	644.367	669.116	599.995	603.938	138.388	142.838	136.144	134.654	573.589	629.955	650.565	567.31
		139.306	151.36	145.879	146.773	592.679	596.05	539.371	583.431	136.05	150.84	138.976	153.104	623.895	657.66	610.157	671.998	134.984	147.959	131.323	137.067	590.662	621.13	670.861	577.274
		138.336	148.02	146.695	138.894	578.963	589.917	547.373	594.095	143.445	145.069	147.425	146.658	600.926	636.917	596.124	650.66	135.004	143.76	150.407	143.702	584.085	635.838	650.172	610.69
		211.991	146.931	142.089	145.37	533.097	600.423	547.597	563.384	153.292	176.752	148.345	188.835	568.393	610.674	538.472	548.732	141.524	168.495	151.837	172.34	532.836	578.127	596.848	692.934
08:50:00	25	189.876	150.581	144.477	145.57	649.128	591.483	524.038	534.191	184.158	151.216	196.516	145.224	547.993	574.846	595.438	579.781	192.887	163.017	170.358	139.179	550.59	575.562	595.56	692.669
		132.75	136.364	147.096	142.686	645.741	592.853	603.135	582.173	151.793	146.6	140.091	144.095	652.074	642.411	696.028	628.264	144.59	144.661	157.065	144.109	639.16	652.572	669.736	610.647
		144.785	131.197	152.819	138.101	631.866	589.65	650.644	601.509	146.454	136.854	147.413	135.328	652.439	652.529	675.842	628.978	142.089	140.777	152.969	134.858	635.362	612.826	700.652	605.713
		158.09	132.018	145.144	128.663	613.401	582.874	628.481	623.388	148.582	145.453	154.772	144.972	652.321	691.905	623.899	651.343	149.1	144.21	147.521	136.856	637.637	634.184	645.977	648.714
		135.759	142.509	138.795	137.782	652.028	589.614	635.458	633.76	129.657	142.853	162.269	146.261	617.759	649.113	650.718	579.016	140.201	140.249	137.395	129.276	613.654	620.427	656.645	604.903
		173.88	145.916	130.67	131.267	611.777	592.247	586.811	610.949	135.2	145.188	149.519	133.346	617.25	639.778	584.653	633.724	148.87	141.358	139.958	128.425	590.815	594.556	703.642	624.331
		155.576	129.689	132.072	125.462	594.81	620.679	597.45	590.587	150.502	138.15	146.935	138.8	617.53	682.517	564.188	660.601	140.902	138.354	152.983	138.195	629.334	602.79	650.299	646.096
		131.969	134.756	131.008	122.14	546.57	606.746	558.43	620.662	143.786	137.674	143.591	149.029	593.376	670.527	576.368	647.675	140.764	146.201	138.585	138.174	578.589	625.631	609.435	620.264
		138.333	138.743	128.689	138.069	582.77	585.108	572.721	649.941	131.759	158.771	136.239	140.33	659.957	676.173	611.103	645.232	137.408	152.939	136.529	142.524	548.613	645.092	668.055	534.586
		152.286	138.662	127.389	136.152	606.303	604.602	597.881	613.278	140.691	148.777	135.919	146.392	640.847	688.963	619.428	710.682	144.808	144.812	145.96	143.281	596.99	675.684	661.35	573.009
		132.047	136.095	134.8	147.254	577.833	573.178	613.08	621.165	136.064	142.778	146.512	145.614	581.878	652.496	637.935	661.873	145.956	136.126	145.547	138.742	603.703	660.787	697.28	594.233
		127.511	129.418	137.9	139.298	583.607	599.992	603.425	606.751	145.54	152.103	147.195	146.127	652.602	647.096	614.738	692.141	141.582	154.821	142.349	135.478	616.728	626.832	604.907	574.235
		133.509	133.728	131.768	140.728	602.122	584.553	609.095	630.537	135.892	144.391	147.701	144.986	662.675	692.73	631.812	634.883	141.229	145.248	139.749	138.158	591.612	656.895	668.809	582.375
		141.07	154.016	148.033	149.338	629.897	617.708	564.539	600.042	136.096	155.46	144.352	152.111	640.614	703.942	635.502	685.583	135.936	151.944	137.146	137.753	611.371	646.652	693.531	613.66
		138.843	150.78	149.017	138.909	612.603	618.785	580.715	632.333	143.927	147.53	147.301	147.32	619.853	670.087	632.421	684.943	137.576	146.927	153.909	149.544	608.579	658.584	689.307	648.954
		215.914	148.316	144.818	144.065	567.16	621.341	560.746	606.812	156.057	180.475	154.637	189.997	586.865	639.51	571.089	579.431	147.618	171.454	159.389	178.568	562.354	611.522	624.259	732.25
09:43:00	24.9	192.369	151.534	147.282	148.714	664.925	628.788	537.075	568.785	182.769	146.555	199.607	148.082	574.276	619.122	615.729	606.159	196.861	161.422	173.719	140.992	576.451	609.292	622.159	725.861
		134.067	142.055	147.102	143.355	676.735	627.654	609.471	611.603	148.891	151.442	145.619	149.516	679.795	679.067	724.146	649.559	148.123	146.577	159.681	152.538	661.596	668.265	700.519	642.344
		141.433	134.935	155.403	136.588	666.236	610.401	673.27	629.297	153.113	139.277	148.108	134.274	669.72	691.556	702.437	662.196	145.938	145.156	154.533	132.829	654.285	640.283	718.331	647.115
		163.972	134.973	149.999	129.57	632.861	606.461	646.694	662.912	149.651	149.975	152.399	143.446	682.169	731.46	638.99	686.719	149.651	148.159	148.904	135.208	658.176	660.463	684.75	660.046
		138.125	144.636	143.608	136.055	654.837	609.896	669.932	641.135	130.781	143.94	158.64	145.61	631.033	670.743	662.337	599.519	138.474	142.906	139.598	131.048	630.155	644.615	685.024	616.662
		176.626	146.76	130.673	130.93	631.343	608.503	614.417	626.302	139.836	147.318	147.71	137.693	646.897	670.616	610.406	652.268	148.876	141.319	145.017	132.357	618.898	630.4	724.6	650.124
		154.778	138.215	134.707	130.149	614.682	658.574	619.039	609.619	153.923	136.775	149.491	138.677	651.722	701.968	597.24	676.372	144.558	142.294	157.927	143.477	647.708	622.066	667.743	661.528
		135.605	139.521	126.641	129.784	574.653	631.041	592.867	646.076	138.768	139.71	144.271	151.414	612.666	702.87	604.992	678.821	137.304	148.078	142.767	132.714	609.485	652.947	644.803	645.774
		135.77	136.441	125.867	148.085	589.27	613.731	617.224	681.556	138.614	153.273	134.965	143.818	674.008	692.524	646.792	670.541	143.925	152.954	139.533	143.521	568.957	680.489	679.545	563.734
		157.144	139.088	132.162	138.788	634.952	628.916	621.249	633.757	141.9	150.698	140.054	153.776	671.53	723.845	635.999	738.884	151.843	150.405	145.217	143.776	623.698	705.303	675.85	598.004
		137.206	137.711	142.334	149.444	605.492	603.398	632.26	643.906	138.832	149.076	146.879	144.455	610.486	690.608	665.873	679.431	149.836	140.154	143.981	137.954	632.302	683.183	725.823	625.342
		135.073	135.75	139.308	139.077	600.5	613.321	631.835	635.442	148.553	154.986	146.144	147.876	683.092	674.946	636.594	723.376	148.49	154.722	146.828	142.767	631.637	657.787	636.344	591.632
		134.363	133.772	134.648	146.873	623.864	628.694	640.221	648.032	140.286	148.929	151.854	149.18	692.256	713.656	658.606	660.274	138.405	144.732	140.542	137.631	621.579	683.31	701.151	616.535
		138.417	151.575	151.031	153.905	654.373	643.569	592.61	630.217	142.631	155.508	145.153	155.813	681.021	720.002	670.02	722.52	140.056	157.604	141.925	141.46	648.062	671.962	723.925	634.367
		139.263	155.238	152.963	149.164	640.752	642.824	606.311	654.039	145.134	155.866	148.936	152.257	664.574	689.461	649.865	705.462	138.146	153.584	147.929	146.822	639.561	688.541	710.665	670.087
		226.8	152.9	141.605	147.091	594.887	656.028	583.45	621.41	156.202	181.933	157.873	196.123	607.949	672.963	597.201	600.868	146.777	179.332	163.959	184.769	593.307	625.339	650.64	761.576
10:36:00	24.9	198.233	154.423	146.259	149.781	686.528	642.918	562.966	593.876	189.347	149.713	212.572	149.898	590.331	636.874	637.681	625.745	195.688	162.66	179.457	144.995	596.802	629.278	645.822	756.077
		136.933	143.722	152.131	143.929	700.12	658.777	639.185	634.111	158.333	152.009	146.847	148.806	688.492	697.288	761.373	668.218	147.644	149.961	163.301	148.146	715.445	704.032	722.679	658.321
		150.482	134.213	154.755	145.845	685.501	631.043	705.07	647.204	152.191	139.815	155.1	140.578	693.409	704.046	720.125	684.589	144.783	148.119	158.774	134.775	683.481	663.671	753.106	655.715
		166.576	140.275	151.763	131.449	658.41	628.433	676.536	677.228	151.854	143.797	152.832	147.124	710.503	759.075	675.307	699.933	148.311	150.397	155.278	143.084	687.662	679.505	702.836	691.786
		142.467	145.465	148.067	139.347	689.089	623.302	689.743	663.504	137.513	145.916	163.014	147.701	671.214	700.417	694.847	624.711	143.185	145.652	142.168	130.524	656.515	657.424	703.449	644.124
		178.011	148.056	136.967	135.458	666.079	628.716	629.995	652.644	140.281	150.238	152.666	138.583	662.069	688.781	637.24	676.193	145.434	145.042	143.651	131.342	649.806	649.878	753.866	680.344
		159.462	136.579	136.213	134.647	638.612	680.875	637.653	642.191	152.879	139.299	154.498	144.049	663.143	730.844	615.894	704.583	143.031	143.623	150.759	142.593	668.528	649.734	703.899	683.165
		136.165	138.749	133.1	128.715	585.349	655.651	610.418	670.636	146.316	147.771	147.711	148.852	653.934	738.736	620.601	705.182	140.139	147.14	139.688	138.93	626.628	666.702	663.732	665.37
		136.986	138.719	127.671	142.973	614.494	627.648	635.214	704.362	135.881	161.029	141.995	146.07	689.611	720.977	680.383	692.59	148.941	161.177	138.111	144.174	590.446	702.366	712.683	584.103
		157.611	141.255	133.593	137.583	651.521	659.885	647.148	658.043	146.423	153.585	144.092	155.639	693.217	741.703	666.771	749.987	155.081	150.91	149.618	145.174	650.451	721.963	705.337	617.481
		133.683	139.517	137.338	145.45	625.227	615.913	662.516	670.112	140.957	147.971	153.221	149.672	630.898	703.236	679.126	700.351	153.592	139.935	149.234	141.038	643.888	710.118	747.08	640.718
		133.15	137.709	142.12	143.273	628.341	624.26	661.551	668.25	150.378	157.81	147.361	149.688	710.851	715.299	656.349	739.781	149.15	157.959	144.793	141.992	647.602	679.774	661.841	625.712
		138.631	139.091	138.852	148.756	641.864	639.719	667.489	689.186	141.052	148.461	152.376	154.145	729.712	741.402	674.534	674.633	141.065	148.62	146.577	140.154	653.921	715.633	735.048	647.002
		141.348	157.039	154.628	155.182	681.644	675.259	608.409	647.934	147.434	161.56	145.97	158.382	700.893	750.296	696.131	754.39	143.133	153.926	143.273	141.747	665.922	703.284	752.676	662.194
		142.776	156.81	150.294	149.308	665.322	677.221	626.829	686.552	144.022	152.875	153.466	151.868	664.737	722.135	687.541	739.524	144.696	154.819	152.761	153.276	658.951	718.37	743.779	694.891
		236.038	156.404	144.501	154.56	607.129	674.626	621.562	654.161	158.601	194.77	155.846	198.464	646.966	703.444	606.059	621.442	148.262	176.978	168.877	187.143	600.906	644.434	679.114	777.945
11:29:00	24.8	211.649	154.206	148.284	154.95	707.448	655.395	580.98	619.399	190.439	151.81	215.986	155.331	615.402	667.308	660.413	638.264	203.576	165.76	180.194	142.472	615.27	652.654	669.466	788.014
		139.23	146.151	151.343	146.81	718.766	660.987	662.326	664.514	154.927	151.168	149.349	154.652	732.388	724.766	746.625	691.727	152.697	152.657	165.623	157.368	721.218	714.974	749.116	693.809
		154.464	137.538	159.286	140.559	702.724	653.293	722.233	663.31	156.396	143.721	150.233	139.736	723.826	727.815	732.593	707.269	144.619	147.755	156.912	134.976	695.539	694.378	785.894	687.199
		167.355	137.902	150.94	135.909	668.761	648.326	676.711	694.608	155.731	152.413	155.411	149.832	734.744	767.384	697.67	735.021	160.319	150.751	154.164	147.221	703.194	700.049	730.107	702.337
		144.075	146.409	145.835	139.848	729.751	654.357	706.534	688.443	135.7	148.23	165.373	151.285	690.817	720.281	716.43	649.883	144.989	145.32	140.532	135.619	677.071	693.097	731.631	667.646
		178.695	149.596	136.898	139.1	682.64	652.954	645.078	675.201	143.6	152.825	159.032	138.116	690.777	710.549	643.312	693.079	152.763	144.584	146.963	137.269	667.542	675.642	777.745	708.964
		162.621	139.292	140.249	137.567	655.332	699.834	660.721	657.185	153.489	143.367	157.341	146.929	689.133	752.248	640.554	724.808	145.94	144.845	158.85	144.744	682.029	685.332	733.408	708.92
		142.098	141.035	135.247	133.408	613.365	675.159	622.437	688.941	144.153	145.774	148.556	156.884	662.592	759.359	648.443	714.235	141.701	151.099	144.193	142.114	642.555	693.102	692.363	685.026
		139.487	142.047	133.27	147.689	635.219	643.268	657.575	733.022	141.597	161.579	141.353	146.906	720.586	740.667	694.752	710.606	145.77	161.027	138.929	146.641	609.124	715.225	739.407	599.316
		164.083	141.609	131.711	140.116	680.58	677.059	669.599	682.688	145.684	155.367	140.552	158.633	712.802	770.793	682.98	790.356	156.855	151.657	152.91	146.073	667.513	742.116	719.572	648.268
		138.335	140.472	141.763	150.23	644.15	646.586	673.499	687.13	145.928	153.76	151.838	151.583	653.132	728.181	704.749	724.513	149.849	145.168	146.05	143.938	664.763	731.718	773.471	674.037
		136.091	140.239	140.451	146.504	655.387	648.2	671.983	675.191	150.963	156.843	152.372	151.342	743.992	721.017	672.471	779.545	143.859	158.191	148.225	147.171	667.385	691.619	685.645	634.252
		143.017	141.215	137.22	151.581	672.222	650.112	671.728	705.276	142.451	150.378	155.059	148.629	760.014	779.453	707.251	713.578	146.488	155.555	146.462	142.416	676.973	743.734	757.38	658.697
		144.887	157.202	154.273	153.087	691.783	699.941	636.217	664.08	151.187	158.024	153.402	160.712	717.673	772.703	716.1	765.738	145.287	159.409	140.827	141.354	686.633	719.184	783.815	674.298
		146.396	161.198	153.515	149.846	675.298	684.119	657.882	704.818	151.959	157.952	154.674	160.404	701.822	749.863	696.601	755.941	145.693	157.333	152.065	151.97	677.586	743.431	773.346	715.77
		233.25	158.119	147.633	152.524	631.589	699.272	639.463	668.503	163.038	190.744	158.048	205.29	665.304	722.921	644.578	637.221	153.216	188.009	172.468	186.218	625.639	668.768	709.347	809.691
12:22:00	24.8	206.876	159.505	151.479	158.867	736.071	690.006	597.573	640.947	196.163	155.465	217.694	157.04	626.831	679.145	681.502	669.134	205.285	163.583	180.141	148.019	638.361	667.101	699.531	799.154
		137.056	149.362	155.546	147.772	741.841	688.944	682.13	680.486	157.068	153.088	150.629	148.384	748.883	739.599	797.145	710.959	149.962	149.056	168.961	158.086	730.726	737.831	767.314	693.695
		153.482	139.076	160.724	145.853	719.277	660.194	734.624	685.416	157.397	146.656	156.39	139.288	735.755	743.042	765.499	715.449	148.439	149.696	159.791	138.423	733.195	699.882	801.966	710.751
		172.476	141.227	147.527	136.235	697.671	675.989	716.186	728.187	155.371	155.77	163.369	149.323	750.763	799.52	708.873	745.619	157.189	150.397	158.912	144.142	718.413	726.576	744.593	717.214
		143.815	149.724	147.356	145.52	739.469	669.587	731.481	713.269	136.033	152.394	165.159	153.973	711.124	745.437	733.444	667.426	150.591	145.947	144.873	138.406	694.004	709.792	756.662	685.323
		185.739	152.079	137.28	137.333	701.495	679.665	685.061	691.723	142.837	148.511	162.096	140.483	714.769	727.844	685.972	704.178	153.675	147.801	148.33	138.536	683.385	695.285	808.261	716.81
		164.347	145.331	142.274	136.094	677.476	726.586	684.69	678.765	157.731	144.594	159.291	150.466	706.368	778.485	665.385	754.959	147.992	147.393	160.396	149.856	707.096	688.42	747.48	727.164
		148.102	142.143	135.824	131.461	631.497	684.862	647.213	704.872	151.13	148.165	149.72	161.275	685.937	767.213	668.723	747.682	143.756	152.555	145.107	139.518	663.904	705.302	706.163	713.682
		141.484	146.251	130.892	148.558	654.107	664.591	676.442	755.43	140.273	163.641	139.018	149.494	742.075	764.711	719.954	731.073	147.009	156.302	140.567	151.864	622.413	750.893	769.444	616.553
		167.561	143.563	138.756	143.853	697.541	698.703	689.223	690.766	150.947	156.442	145.866	163.488	739.614	781.398	706.249	817.101	159.89	157.037	157.433	142.53	682.046	767.904	760.381	662.57
		141.67	139.832	141.391	154.556	665.909	651.324	692.704	709.338	144.955	158.842	155.893	154.528	667.176	756.691	734.085	748.929	152.26	149.262	152.295	143.176	697.297	748.922	801.055	680.071
		137.961	142.333	140.937	145.207	666.676	682.581	695.909	705.965	154.418	161.227	153.2	154.551	755.507	743.551	702.254	794.399	149.938	159.745	149.41	145.162	701.522	714.853	690.626	645.139
		139.876	141.549	146.581	152.454	693.755	678.493	713.663	716.085	144.659	154.14	153.73	154.793	772.024	789.845	725.763	727.273	151.09	154.064	146.896	144.094	677.424	758.193	772.194	678.426
		148.838	160.91	160.14	160.741	708.038	707.107	650.864	697.136	145.138	166.436	155.677	160.891	752.481	792.165	733.794	798.764	144.99	162.599	143.141	143.564	701.304	741.629	806.193	694.38
		148.52	157.979	160.678	150.301	706.239	709.222	665.272	733.585	153.361	158.541	158.646	156.344	705.285	766.912	732.142	783.538	147.664	156.444	159.014	151.474	704.072	762.658	772.416	752.004
		245.751	160.103	152.753	154.741	657.306	712.023	645.417	698.681	165.133	192.391	167.755	202.61	687.361	737.361	661.323	674.762	155.058	186.319	166.843	188.229	649.379	684.389	717.193	843.791
13:15:00	24.7	211.208	166.209	152.709	157.517	752.161	711.021	614.751	642.066	198.4	154.023	220.972	159.258	646.837	693.076	693.168	676.879	207.171	166.388	184.561	148.43	647.99	698.593	700.68	817.177
		140.037	149.057	160.243	148.739	754.297	713.066	690.609	684.53	164.58	155.413	155.516	153.109	757.787	756.274	825.96	748.161	153.973	152.575	169.872	156.575	768.858	765.654	784.367	711.94
		156.267	144.638	160.609	147.549	744.321	671.473	766.952	697.299	155.949	148.066	159.023	139.539	752.852	761.573	777.231	748.514	150.846	150.509	154.626	139.842	749.181	729.533	824.124	725.356
		177.519	146.049	152.679	136.352	714.737	685.126	731.895	749.713	153.58	153.955	162.177	150.283	761.069	816.61	735.028	778.333	159.02	151.568	157.794	145.197	752.689	739.531	754.952	747.163
		144.936	153.502	149.862	141.271	744.093	681.206	754.594	725.218	140.197	149.807	162.722	153.801	731.679	753.965	755.748	693.296	149.699	148.524	141.706	136.386	713.141	729.196	780.494	703.687
		186.771	154.983	139.373	141.108	706.217	698.097	686.407	716.114	144.13	152.131	157.902	141.098	725.246	750.303	689.33	726.59	153.591	150.346	144.843	137.341	718.099	714.154	824.071	735.155
		163.993	142.885	141.143	140.683	701.611	747.189	694.754	696.504	158.436	139.747	161.692	151.237	730.729	793.871	677.35	784.688	151.628	147.597	157.504	147.68	730.021	724.977	770.854	743.756
		147.113	144.539	134.694	133.212	649.011	700.151	667.314	730.233	150.7	149.776	150.662	162.495	697.944	786.514	683.653	765.286	147.717	155.882	146.168	148.382	680.737	722.145	732.65	731.095
		144.321	149.23	134.949	144.373	678.299	692.777	693.562	762.676	141.31	162.911	140.962	149.917	768.952	784.182	743.149	758.678	151.885	165.519	143.63	149.015	643.231	764.008	784.885	641.094
		170.644	146.851	137.778	145.832	720.776	717.407	712.99	716.968	150.755	158.777	145.243	168.051	760.053	803.887	735.938	832.147	156.075	157.671	153.554	149.323	715.33	784.209	781.063	680.723
		141.781	144.711	144.133	149.723	682.899	684.571	716.323	729.532	147.32	159.185	155.633	153.737	680.772	767.078	741.821	786.093	157.185	148.311	157.645	150.81	711.724	771.767	816.16	704.811
		141.8	142.59	145.637	147.756	688.921	687.983	709.595	733.009	156.488	163.08	153.295	158.153	772.988	777.747	708.007	802.635	154.604	166.139	151.007	149.652	718.18	731.095	716.254	683.974
		142.048	146.967	143.075	155.687	704.463	707.269	726.842	737.721	145.294	150.505	155.176	158.565	798.032	822.563	744.393	745.758	149.731	155.269	149.324	149.659	712.773	786.871	780.805	711.343
		153.081	160.012	159.106	158.727	729.92	738.51	663.78	695.41	150.88	164.308	155.822	164.963	768.853	812.793	767.821	818.24	143.172	163.41	143.776	146.971	737.146	771.91	826.648	714.293
		145.756	159.31	156.679	155.993	721.314	727.535	681.618	748.554	151.806	162.783	157.059	159.577	744.916	776.96	743.877	799.275	147.386	158.801	158.549	158.208	716.06	778.076	802.237	761.052
		250.759	162.454	153.025	162.487	673.534	735.222	687.593	713.668	164.657	200.139	170.345	205.82	705.839	770.584	673.847	690.679	164.59	188.694	172.376	193.218	673.064	709.514	754.879	857.337
14:08:00	24.7	208.66	158.816	157.036	163.434	759.944	719.073	636.217	673.622	203.339	160.453	226.799	153.985	671.785	725.246	712.62	701.912	209.919	169.589	183.649	149.575	671.383	702.728	720.4	854.723
		144.714	149.97	156.193	153.186	791.264	731.775	714.868	719.466	156.788	155.381	156.746	157.48	786.543	776.166	836.366	748.213	157.911	158.833	172.716	159.973	783.579	777.95	802.614	740.925
		159.344	143.116	166.45	148.613	750.459	709.945	802.54	720.732	157.762	148.592	159.136	146.069	793.408	795.547	797.515	765.753	147.978	152.841	160.196	138.454	753.616	748.034	847.594	738.981
		177.401	141.589	153.811	136.284	725.045	700.184	744.226	760.56	163.963	154.232	161.687	150.889	785.123	831.962	741.591	786.641	157.518	161.301	161.822	149.474	762.75	755.152	797.517	754.433
		152.182	151.769	150.795	148.467	789.179	708.224	762.97	743.635	143.383	150.03	167.41	153.608	749.545	793.509	771.786	707.031	148.124	150.933	143.214	139.486	727.954	765.196	801.344	724.055
		192.351	153.528	140.635	142.734	740.573	712.154	692.66	736.486	145.996	155.407	162.597	144.286	742.907	779.684	712.922	758.961	158.016	153.235	146.828	138.817	722.69	721.448	835.553	760.352
		169.79	145.176	145.869	139.556	713.447	750.69	713.727	718.254	163.263	143.688	163.381	150.285	737.913	807.99	693.51	789.214	150.778	149.048	162.113	148.29	733.516	728.141	784.999	768.306
		145.158	143.886	138.168	139.89	656.56	715.554	677.797	737.283	148.695	148.379	153.163	157.787	719.654	816.664	695.747	786.636	147.04	155.907	150.529	147.913	701.075	750.899	739.07	739.175
		148.604	142.224	134.216	148.423	688.243	706.347	717.86	791.746	141.66	164.924	140.824	148.373	775.125	803.231	752.938	768.21	145.508	165.77	138.862	148.811	662.554	773.092	807.194	669.474
		171.639	148.783	139.703	142.09	740.602	733.975	728.103	729.157	152.814	160.241	150.293	162.051	768.765	820.644	739.683	836.274	165.421	156.7	153.162	148.473	723.248	802.679	794.548	716.544
		146.209	145.044	146.786	150.18	696.726	700.046	734.002	747.131	150.924	154.507	158.193	153.67	700.5	793.41	763.076	785.786	159.614	150.969	155.608	150.615	727.148	785.269	842.766	735.962
		139.626	143.484	145.971	150.201	700.591	704.22	734.427	737.783	158.837	167.965	157.57	157.72	798.463	782.686	742.111	818.426	153.088	165.868	154.543	152.28	740.824	748.497	722.122	697.758
		147.087	146.141	148.626	158.294	731.585	718.574	734.435	763.712	148.995	159.726	159.783	153.73	804.148	834.092	752.605	757.654	149.341	155.822	145.805	143.494	724.453	786.827	815.075	722.538
		149.525	164.492	163.168	159.677	748.566	760.782	679.245	729.367	153.42	163.722	155.292	166.845	786.556	828.57	788.498	829.555	148.721	165.22	147.002	147.182	760.467	777.391	849.667	732.933
		154.137	166.485	163.984	157.392	737.569	751.839	707.304	762.046	155.382	158.9	159.479	165.175	756.703	799.249	761.126	812.106	154.704	160.268	162.263	155.655	734.607	801.176	821.788	782.61
		257.325	167.378	154.646	159.032	688.903	752.247	700.197	737.028	164.969	201.861	167.226	211.503	730.315	785.753	691.775	699.893	157.177	189.855	172.907	194.028	688.716	726.224	763.943	875.546
15:01:00	24.7	218.188	170.56	155.429	163.624	786.574	747.077	651.325	686.017	205.286	160.763	230.461	163.631	688.458	728.5	737.261	732.538	208.935	176.062	188.493	153.484	691.51	725.83	741.613	870.176
		145.064	153.465	161.644	153.085	798.872	756.204	735.308	720.862	161.932	161.329	157.798	154.599	814.779	792.636	858.655	765.612	159.259	156.547	172.073	160.602	808.638	806.988	830.74	754.957
		161.457	145.381	163.918	152.484	780.608	720.601	799.738	737.296	161.819	151.201	159.909	144.346	796.305	812.867	828.191	768.543	156.624	152.234	162.681	146.656	784.073	772.757	866.765	757.101
		176.684	148.909	155.997	139.704	749.918	710.703	769.483	767.689	159.889	154.171	165.549	156.54	800.74	859.559	770.946	821.775	158.649	157.068	159.787	147.429	773.899	772.091	810.125	769.395
		146.537	156.108	154.031	144.459	783.558	725.426	790.343	752.591	144.586	149.566	170.629	156.538	785.735	795.466	776.484	726.897	151.459	153.301	148.435	139.035	740.674	755.841	817.255	740.671
		192.632	154.718	142.642	139.775	750.975	729.721	728.825	743.418	148.837	158.673	162.689	143.348	766.902	780.731	727.319	774.323	153.119	154.218	153.14	138.147	740.613	755.956	869.809	771.627
		174.527	143.448	143.74	140.069	738.802	762.125	731.807	724.737	164.88	147.612	167.385	153.69	763.065	829.605	700.289	809.318	153.823	147.104	162.471	154.653	758.089	748.292	810.437	778.677
		146.693	152.284	139.635	134.378	678.617	728.121	690.134	762.838	151.1	151.832	155.575	165.062	739.898	838.598	719.698	790.197	147.753	156.502	146.878	147.314	717.247	764.017	769.17	766.754
		150.228	145.928	133.553	151.244	705.36	727.933	729.313	803.088	143.26	167.31	139.894	152.368	802.027	817.419	772.749	782.236	156.995	167.214	147.98	152.081	673.724	805.623	823.774	668.049
		172.346	151.2	141.011	145.224	756.332	764.469	740.378	755.327	152.763	160.548	148.556	161.26	804.175	841.681	767.744	871.845	163.046	158.544	154.571	150.982	750.118	821.001	818.473	714.406
		146.304	145.164	148.599	157.664	711.859	706.616	750.818	767.302	148.326	159.15	155.473	155.6	724.074	811.11	787.788	800.747	158.824	153.359	155.283	150.522	751.135	810.075	858.161	742.649
		143.226	146.042	144.707	148.131	727.053	719.494	747.609	765.301	160.303	167.812	154.18	166.151	814.438	799.669	759.58	848.296	155.904	163.617	149.776	148.359	764.516	775.489	751.144	711.039
		146.376	144.448	146.962	156.955	742.45	731.794	756.04	766.257	148.336	158.717	160.74	156.586	832.15	839.251	782.999	785.128	152.322	159.061	149.548	150.946	724.323	817.286	823.749	734.695
		152.896	162.265	165.112	163.275	771.501	761.786	708.54	732.364	153.21	166.283	159.581	169.032	799.843	860.312	786.44	852.348	147.226	167.416	146.012	149.4	760.756	793.146	860.697	757.787
		152.922	169.294	166.782	160.47	766.258	749.527	720.942	792.247	153.858	160.584	160.508	162.334	763.8	831.469	786.48	834.974	149.642	165.45	167.274	160.817	755.573	808.417	845.286	796.758
		263.035	168.223	159.014	159.359	716.995	784.587	723.913	759.26	166.392	205.049	170.222	217.441	734.18	799.071	715.844	710.009	159.028	197.587	172.602	192.919	698.915	746.54	783.827	904.965
15:54:00	24.6	218.113	163.377	158.689	164.047	800.363	749.323	666.25	711.416	207.908	165.714	236.536	161.52	698.391	747.995	750.532	728.77	220.207	174.264	190.973	155.276	707.65	729.048	752.592	884.796
		148.478	152.704	160.69	153.343	833.561	760.628	748.427	742.913	162.5	159.833	159.914	159.754	815.004	810.709	886.797	790.118	155.783	156.789	170.658	161.448	813.06	818.481	842.916	786.533
		163.01	146.865	169.032	147.467	778.646	745.515	831.695	752.317	162.77	147.542	161.344	144.474	819.332	807.705	818.311	806.2	158.73	152.904	160.043	141.514	790.03	787.581	874.688	780.28
		182.563	146.969	160.892	143.135	768.125	732.753	785.629	782.644	160.576	155.732	164.363	157.668	806.107	876.89	780.099	826.736	163.492	161.769	165.251	151.104	788.043	789.606	815.042	799.661
		147.804	153.595	153.605	150.456	810.695	739.254	789.316	779.522	145.193	152.631	172.492	149.593	798.612	816.092	804.874	742.704	153.284	150.332	147.236	143.755	761.828	787.59	831.928	756.898
		194.225	158.751	140.907	146.6	766.628	747.269	735.905	766.512	151.51	158.31	166.695	147.158	767.354	815.647	746.538	781.575	156.207	156.437	150.849	144.514	747.855	757.224	877.691	797.874
		174.216	147.889	142.068	139.591	735.891	782.005	743.31	756.732	162.077	146.294	164.234	161.076	775.53	852.546	714.383	831.984	155.534	153.675	161.785	153.185	775.283	765.344	826.523	795.554
		151.582	149.079	140.403	139.459	692.33	749.531	711.826	775.285	151.278	153.285	155.803	167.321	756.893	835.576	731.089	810.404	146.858	158.833	148.498	146.416	734.204	778.113	772.039	781.603
		148.625	147.413	137.993	152.617	732.184	730.728	747.433	819.282	150.807	168.379	148.611	154.145	807.42	835.753	788.821	808.159	151.315	167.002	148.45	155.301	696.618	810.441	836.619	688.007
		179.323	151.128	139.783	148.708	769.011	756.169	755.488	764.504	156.641	162.396	150.248	164.768	799.105	863.208	785.242	883.049	161.442	160.108	161.421	153.867	754.129	837.969	825.101	735.714
		151.226	148.913	147.989	157.745	730.283	719.119	765.574	784.783	148.469	161.269	157.727	156.898	734.072	820.017	792.896	817.405	164.666	149.438	154.695	150.027	750.857	833.128	869.34	756.424
		142.539	143.527	147.651	152.615	720.001	727.712	771.549	779.818	168.027	166.295	159.185	161.944	840.565	831.373	771.853	856.926	153.854	170.005	155.53	153.585	781.014	783.841	756.786	725.422
		146.28	147.566	145.488	158.254	758.874	751.468	776.541	798.094	147.686	161.612	162.491	158.039	842.176	870.881	798.586	793.264	152.409	158.549	150.401	151.9	756.672	827.118	846.611	763.281
		155.812	160.945	163.241	161.048	781.497	783.109	716.239	745.729	154.612	169.899	156.73	168.463	811.548	858.659	809.158	861.673	147.241	172.184	148.258	147.401	787.369	817.151	878.33	766.588
		151.561	166.998	162.824	156.931	764.515	778.832	736.7	789.011	155.126	165.095	164.386	162.338	786.051	844.801	803.599	861.622	151.775	164.796	160.967	158.394	765.21	827.624	863.455	813.323
		262.935	168.355	164.058	163.588	726.7	791.644	736.235	769.563	173.468	208.847	170.034	220.404	767.901	813.423	729.238	730.5	167.317	195.632	177.531	206.186	721.065	758.788	801.059	920.416
16:47:00	24.6	221.842	166.054	160.547	163.024	819.038	765.134	683.224	731.477	209.915	167.421	241.046	162.14	713.814	757.177	766.9	761.239	225.327	175.749	192.099	152.346	717.28	751.689	765.189	899.538
		146.602	159.381	163.688	155.781	822.122	776.552	765.286	748.154	167.104	162.182	156.431	164.309	843.22	834.291	901.111	813.74	155.288	154.92	174.163	161.535	825.963	834.864	864.233	791.019
		164.516	149.034	167.513	150.421	803.787	740.765	829.128	776.357	167.103	153.016	160.967	152.117	832.542	842.402	840.75	805.051	159.067	155.019	163.305	145.851	814.15	793.29	890.995	788.962
		181.968	148.187	152.772	143.496	782.417	749.862	809.287	805.686	162.973	155.335	165.863	160.26	841.27	874.753	807.444	830.517	164.187	164.716	166.097	149.724	811.483	805.185	841.196	813.145
		152.318	158.218	152.757	151.34	820.918	760.823	816.096	786.039	143.86	152.775	175.46	157.059	814.654	834.991	806.771	756.805	150.683	147.543	149.3	143.73	770.636	795.474	850.905	767.7
		198.467	160.339	142.423	148.602	779.678	769.745	756.686	781.411	147.951	162.292	165.718	142.728	798.946	812.917	752.502	804.041	153.699	154.488	152.819	144.514	773.635	779.142	907.912	802.509
		172.849	146.204	148.726	140.087	758.107	799.659	749.618	771.277	161.324	150.338	174.361	155.377	806.367	864.908	727.379	824.32	156.748	151.205	165.845	153.482	781.307	788.1	833.566	808.419
		152.814	149.22	141.964	140.88	714.008	775.13	718.648	790.576	152.571	154.659	160.661	166.164	756.105	874.406	742.835	830.603	152.389	156.599	152.511	151.963	742.607	803.249	794.116	795.495
		147.649	152.737	134.171	154.142	742.201	758.935	760.583	829.933	143.726	168.175	148.642	152.752	834.84	855.179	806.479	820.766	156.256	168.667	150.499	151.247	700.66	831.315	853.093	708.384
		177.574	156.123	144.206	148.939	782.299	777.218	773.08	781.328	157.913	167.005	150.443	164.158	818.906	869.558	791.228	901.881	168.144	157.675	163.412	155.117	781.307	849.808	847.146	734.982
		146.129	150.16	147.699	157.728	748.674	731.996	776.507	795.956	148.574	160.358	154.138	158.361	747.658	834.263	808.947	832.624	158.443	157.188	157.657	155.436	775.452	841.53	891.813	775.015
		147.359	143.081	151.068	152.272	754.777	749.02	775.555	790.702	162.559	167.164	162.356	162.446	844.736	831.935	790.352	876.977	155.85	169.497	154.331	153.153	795.65	798.357	785.599	745.463
		146.239	149.706	147.491	162.173	776.199	784.701	790.863	806.635	152.433	159.595	164.583	161.663	848.141	886.534	809.205	813.093	152.314	161.148	154.474	149.118	770.03	844.914	855.982	766.779
		156.976	165.578	165.521	166.65	798.837	789.176	733.992	772.763	153.467	172.984	159.552	163.844	834.039	886.925	820.746	888.062	146.899	169.133	151.925	150.492	793.6	830.301	900.167	776.655
		150.208	170.122	168.231	159.315	799.784	793.34	748.539	816.517	154.757	169.158	163.613	166.534	811.365	871.541	821.667	875.191	150.078	170.386	165.674	161.527	791.391	841.01	869.76	832.1
		262.725	173.665	154.777	164.448	746.76	820.064	751.537	796.157	173.722	214.337	177.648	218.724	764.228	825.779	749.934	745.493	168.327	203.415	178.571	203.818	724.947	768.832	811.808	930.069
17:40:00	24.6	221.199	174.327	163.775	166.87	834.556	782.729	688.53	746.718	210.879	167.05	237.956	165.306	737.005	777.075	774.471	762.417	223.876	179.026	186.787	153.897	733.514	754.258	786.802	921.643
		151.285	157.02	167.477	156.944	855.918	789.254	773.508	775.447	163.688	162.162	161.893	160.383	847.602	840.8	907.241	817.342	161.674	162.411	175.043	159.451	855.378	858.192	870.857	805.305
		165.117	146.114	169.328	153.936	816.863	769.124	859.666	782.382	164.159	151.902	163.712	145.171	850.132	849.954	859.326	825.669	157.881	154.111	167.748	143.892	810.173	811.185	915.924	805.63
		181.619	149.508	157.615	141.932	784.561	754.854	814.317	813.815	167.78	160.89	170.989	158.462	851.694	901.964	818.883	854.803	164.961	163.328	163.914	146.117	820.422	814.437	854.032	839.13
		153.012	158.484	155.347	148.939	829.755	767.284	811.975	804.395	143.855	156.654	173.438	161.635	816.553	838.93	827.49	765.727	149.539	156.646	150.603	149.385	792.505	805.601	861.632	793.232
		197.232	164.538	142.263	144.31	795.699	768.392	771.377	793.304	150.549	160.989	162.329	149.594	799.343	838.117	780.624	816.545	158.414	157.719	152.429	140.921	786.549	797.892	900.878	825.542
		177.189	145.948	146.129	143.004	770.233	829.108	779.078	775.61	167.366	149.723	170.274	157.887	803.556	869.874	742.751	850.483	155.303	154.753	164.938	149.01	796.991	798.185	847.599	818.363
		150.777	153.707	140.764	139.837	708.461	777.896	731.606	797.148	155.618	159.349	155.388	167.846	783.183	878.009	748.042	840.406	146.873	159.919	152.16	150.946	767.051	800.569	804.027	805.541
		151.739	153.635	137.632	151.898	751.351	758.249	772.022	844.859	147.712	176.261	145.148	154.378	836.023	873.334	819.497	841.392	155.665	168.336	149.161	158.95	719.719	830.858	872.821	719.956
		176.09	156.813	144.579	146.939	801.661	781.339	777.834	800.629	156.122	166.172	154.316	165.912	837.435	886.095	812.654	904.93	166.116	162.42	162.775	154.32	797.433	862.111	861.756	760.813
		147.696	148.293	151.632	162.271	762.506	759.482	799.38	794.502	149.573	156.633	161.656	156.242	767.211	840.634	826.79	864.411	162.071	153.386	157.598	149.208	787.282	860.03	910.951	773.142
		143.926	144.831	151.748	159.966	758.309	762.081	797.626	820.424	162.82	169.485	157.69	163.827	871.589	867.614	811.253	883.908	161.081	165.672	155.137	154.299	803.349	810.885	796.683	764.904
		151.229	150.377	149.763	158.34	786.048	779.464	802.034	833.495	155.034	159.176	167.439	165.208	862.654	904.397	823.83	827.221	156.236	162.212	155.932	154.051	795.547	869.535	862.746	780.938
		161.447	165.85	172.054	170.043	811.232	815.537	746.545	777.846	155.786	169.681	160.787	168.165	841.434	892.247	840.363	897.151	151.373	164.808	149.578	152.187	812.468	841.589	908.306	791.137
		161.016	170.273	163.964	161.07	813.276	815.752	778.457	833.897	156.633	165.581	164.829	170.466	824.371	879.527	843.055	894.023	151.428	172.346	161.823	163.791	814.896	857.572	894.83	852.367
		266.577	171.364	161.212	162.249	758.111	835.797	758.732	799.478	178.483	211.588	178.389	227.201	794.063	844.803	759.568	760.516	167.643	200.598	186.919	202.753	736.03	782.232	826.916	946.67
18:33:00	24.5	222.913	169.498	163.191	169.619	833.624	786.026	703.704	738.519	214.861	173.289	242.925	168.492	750.437	798.02	791.776	786.445	225.481	179.384	192.244	151.979	748.675	773.127	796.122	925.314
		153.421	160.777	168.989	161.614	855.968	813.136	800.49	791.39	168.013	164.274	164.064	159	871.746	864.44	900.949	844.318	160.919	163.506	178.811	166.676	851.692	860.743	880.498	819.903
		170.195	151.083	169.881	159.187	830.908	775.217	860.085	794.916	168.436	152.16	162.068	149.631	865.947	865.983	886.151	840.498	154.54	155.593	164.478	147.126	838.387	823.255	915.938	827.936
		192.862	151.22	161.84	140.386	807.188	767.088	833.105	825.763	162.806	159.033	166.721	161.722	862.646	912.876	827.928	874.404	162.867	156.243	167.423	151.349	831.663	836.974	872.968	838.151
		153.783	160.548	156.575	154.817	855.404	773.225	833.724	814.918	147.485	164.251	175.895	160.846	836.034	852.736	839.384	787.667	157.007	153.954	154.789	146.87	797.966	831.764	883.478	804.574
		202.509	163.041	146.509	147.739	792.878	776.6	796.014	790.934	148.765	160.311	163.48	146.454	822.616	845.426	785.388	824.605	162.041	156.685	157.862	139.647	791.055	804.834	928.367	834.092
		177.123	149.951	149.982	143.405	779.87	822.668	793.831	792.861	162.233	145.944	175.265	164.193	820.673	897.352	762.874	851.761	159.113	153.06	165.983	158.222	817.896	806.506	857.81	855.269
		154.16	148.127	144.635	142.442	733.598	793.111	739.151	812.085	158.073	154.842	158.453	169.199	797.198	880.366	763.819	845.456	150.749	160.871	154.774	152.727	773.615	813.448	812.241	826.734
		151.345	150.169	139.23	157.077	766.222	777.798	790.83	865.056	149.374	171.611	149.591	155.846	839.186	892.564	833.716	848.465	157.917	165.382	152.769	155.885	737.461	861.11	880.201	731.447
		179.732	155.1	143.708	150.962	800.836	807.041	802.508	808.125	157.901	169.189	154.671	167.519	849.134	907.405	827.282	949.517	172.12	161.737	164.463	156.391	805.162	881.094	872.341	782.143
		150.599	149.106	156.028	163.262	769.32	757.17	806.499	814.998	156.124	161.979	161.508	160.753	786.475	862.312	831.329	850.143	160.862	154.765	157.472	159.547	800.013	877.875	931.633	817.812
		148.46	151.419	153.537	155.268	782.038	777.426	796.525	810.674	163.627	173.151	159.451	164.01	872.855	864.152	832.103	911.814	159.937	171.294	156.736	156.732	817.595	832.374	811.427	781.078
		150.758	146.554	147.547	160.958	805.972	788.999	816.113	830.985	151.565	164.602	162.787	163.032	882.773	913.562	836.808	833.798	156.396	160.826	156.002	149.053	793.574	878.114	883.394	795.389
		158.395	167.741	168.055	168.236	825.369	824.453	767.487	799.242	156.932	171.595	164.01	171.27	871.227	916.822	853.428	899.595	155.557	170.785	154.128	153.783	819.037	853.794	933.202	815.889
		160.958	171.554	165.327	160.47	820.98	817.535	784.517	864.253	156.566	168.795	161.837	165.922	841.544	879.188	852.885	892.29	154.908	169.247	164.396	162.1	829.134	880.264	905.134	873.047
		271.365	172.363	164.072	165.737	775.944	843.646	781.806	812.296	176.625	213.822	173.015	227.493	812.7	857.758	781.726	773.872	162.071	205.787	183.066	209.229	769.482	807.946	831.921	968.619
19:26:00	24.5	229.264	164.718	162.931	170.648	855.255	803.884	713.463	750.202	218.479	170.011	249.722	165.315	754.646	814.03	803.792	790.265	230.7	179.534	198.893	154.769	757.315	784.556	818.702	942.323
		148.987	161.193	163.207	162.722	873.476	822.467	808.324	794.386	167.3	164.173	158.953	162.925	884.48	874.679	931.612	871.135	161.974	157.63	177.251	169.941	864.306	886.016	922.886	832.8
		169.109	152.076	174.939	156.634	854.203	796.174	879.637	798.405	167.647	159.339	161.726	150.331	863.7	889.191	899.488	848.538	158.211	162.907	166.509	147.409	847.658	834.984	922.904	843.742
		192.21	152.791	161.068	141.337	811.557	780.428	834.594	843.75	165.63	160.604	166.041	164.248	884.096	931.293	837.588	864.536	164.697	165.134	167.05	151.294	847.495	855.852	882.743	862.067
		152.338	158.585	160.233	151.135	851.349	795.258	860.768	819.266	146.455	159.307	174.424	162.962	854.859	865.535	848.326	802.429	154.811	152.36	148.213	146.514	805.638	839.864	889.429	812.835
		207.372	160.308	148.001	148.114	813.869	801.469	792.494	808.789	152.178	161.457	162.78	148.655	850.109	850.185	793.084	856.079	156.558	159.119	155.94	148.636	806.537	822.315	950.6	837.494
		182.351	143.451	149.784	143.87	796.259	839.787	795.18	810.188	166.544	147.623	173.223	163.245	833.698	901.107	783.221	889.264	160.525	152.82	166.748	156.082	819.926	819.571	882.735	854.215
		151.839	152.009	148.203	140.957	751.872	802.426	757.449	841.329	153.297	160.069	163.6	172.645	798.545	905.774	781.847	873.152	154.998	160.943	152.908	151.045	781.884	833.016	833.447	832.3
		156.65	156.844	137.388	157.334	777.213	797.333	805.839	883.39	151.802	172.727	147.957	159.106	860.482	899.794	848.399	867.06	152.444	169.721	153.067	155.224	741.803	879.941	895.333	741.65
		182.058	152.47	147.3	149.856	811.69	814.341	819.566	814.924	157.033	166.808	147.773	167.765	879.174	915.251	844.385	947.844	166.645	158.264	161.488	157.025	817.576	895.87	900.26	778.011
		152.704	151.752	153.711	162.322	790.503	766.344	812.995	822.286	152.989	162.951	162.189	161.045	797.856	893.061	853.889	873.959	162.281	152.631	159.6	156.624	812.07	885.062	946.691	808.094
		146.097	150.087	153.34	154.282	793.364	788.495	815.842	838.038	162.744	173.563	158.086	165.362	895.262	874.873	848.197	922.122	161.706	176.717	159.597	155.568	836.205	844.506	835.443	775.873
		152.235	150.78	150.532	163.956	819	807.844	830.536	845.125	155.564	162.101	160.717	162.365	905.399	930.965	848.151	863.077	157.031	160.143	153.912	150.714	807.859	890.083	889.914	798.792
		161.616	171.519	167.603	167.064	841.051	844.27	776.118	800.771	158.739	168.883	165.99	171.374	885.827	934.214	866.127	923.488	152.374	176.876	152.159	158.54	841.989	867.166	948.65	823.583
		158.273	170.007	173.331	161.482	827.325	830.143	785.486	860.44	161.462	167.624	171.743	169.85	863.525	908.198	856.743	907.856	155.482	170.219	167.579	166.009	843.394	892.401	923.309	881.617
		276.919	174.746	167.335	167.901	777.841	849.023	807.949	835.127	175.829	222.158	176.94	228.541	824.841	876.595	795.733	790.954	168.879	209.267	181.666	213.004	780.899	822.555	854.105	982.124
Time(hh:mm:ss)		1	2	3	4	5	6	7	8	9	10	11	12	13	14	15	16	17	18	19	20	21	22	23	24
		0.177755	0.078536	0.076481	0.086973	0.946571	0.871675	0.731029	0.779633	0.136107	0.085065	0.181618	0.071451	0.746328	0.826197	0.842864	0.808378	0.150116	0.081945	0.097383	0.061141	0.742564	0.769418	0.810579	0.942506
		0.060995	0.073977	0.074426	0.080402	0.96445	0.894656	0.849347	0.847082	0.08069	0.06672	0.047971	0.054051	0.939954	0.91628	0.983893	0.880511	0.07185	0.06764	0.079945	0.069778	0.892507	0.891122	0.923411	0.84035
		0.086413	0.063603	0.072124	0.069523	0.935392	0.858671	0.941977	0.861498	0.065937	0.059024	0.072555	0.048167	0.902209	0.922104	0.956957	0.881827	0.05064	0.072303	0.067386	0.055794	0.88279	0.862376	0.955649	0.837694
		0.103766	0.064817	0.063181	0.065325	0.878876	0.858755	0.921968	0.933045	0.069532	0.062759	0.07193	0.065437	0.951107	0.990313	0.870069	0.921802	0.059959	0.073596	0.071873	0.050609	0.879795	0.865006	0.905893	0.863767
		0.067809	0.078233	0.052758	0.058583	0.981852	0.86504	0.94353	0.923468	0.065923	0.068357	0.082268	0.069361	0.868769	0.920363	0.904427	0.811203	0.06169	0.057325	0.058404	0.057402	0.848168	0.850946	0.907307	0.805824
		0.115148	0.074173	0.044895	0.058961	0.871668	0.846302	0.834737	0.877036	0.06195	0.058726	0.073136	0.05046	0.869103	0.905901	0.820181	0.879021	0.050784	0.065192	0.054607	0.058251	0.81527	0.832106	0.970959	0.875063
		0.114713	0.074018	0.064961	0.043495	0.869263	0.93145	0.87398	0.847993	0.063915	0.038939	0.07077	0.065127	0.874464	0.995279	0.783532	0.934954	0.065511	0.055828	0.067008	0.066646	0.854167	0.823128	0.882826	0.875127
		0.06338	0.058783	0.056213	0.056963	0.800017	0.897268	0.808041	0.915388	0.066635	0.067345	0.071799	0.088661	0.829631	0.963723	0.808051	0.913471	0.065855	0.062168	0.062527	0.068291	0.79131	0.867752	0.845536	0.861421
		0.066379	0.069467	0.062406	0.073833	0.849588	0.85916	0.86137	0.937643	0.057612	0.075383	0.047015	0.083973	0.934051	0.95974	0.858296	0.90587	0.06095	0.080087	0.055901	0.063302	0.754221	0.90596	0.91414	0.739837
		0.115378	0.04661	0.05834	0.073339	0.911892	0.89338	0.866768	0.89174	0.064855	0.086352	0.06517	0.07888	0.930624	0.985813	0.887377	1.01991	0.071571	0.071275	0.07495	0.068893	0.83385	0.940909	0.90176	0.777549
		0.057029	0.08167	0.070499	0.081034	0.858919	0.849324	0.913653	0.903243	0.048357	0.073718	0.076482	0.07455	0.812699	0.934541	0.898651	0.953133	0.06432	0.070796	0.072264	0.070981	0.846167	0.891579	0.949836	0.821115
		0.056185	0.074288	0.05874	0.07335	0.85733	0.87751	0.907023	0.919514	0.075591	0.088626	0.060131	0.078453	0.950776	0.960585	0.8677	0.996229	0.054746	0.075616	0.073586	0.077026	0.855816	0.871847	0.821478	0.763158
		0.06568	0.0743	0.064843	0.074451	0.898354	0.855663	0.891801	0.944532	0.070425	0.071598	0.075045	0.081278	0.978925	1.00986	0.893117	0.911836	0.059349	0.075255	0.057972	0.057818	0.828336	0.932292	0.942533	0.81068
		0.066043	0.094354	0.080328	0.082785	0.910133	0.914551	0.80708	0.869469	0.066034	0.085814	0.080022	0.088522	0.904953	0.988302	0.883047	0.988083	0.062673	0.095257	0.063096	0.054444	0.884575	0.906862	0.986717	0.853468
		0.076909	0.088989	0.083148	0.080859	0.894218	0.938111	0.866021	0.950251	0.073234	0.08684	0.091884	0.07985	0.894708	0.944917	0.883036	0.977699	0.061313	0.077058	0.078897	0.086957	0.845735	0.924869	0.959535	0.894897
		0.212748	0.081334	0.069404	0.085824	0.816431	0.914173	0.843206	0.883258	0.10936	0.143144	0.089977	0.164836	0.837392	0.950624	0.803909	0.799582	0.080367	0.125675	0.099419	0.130123	0.782213	0.819744	0.844644	1.00995
~End
Original Filename: 111512 xCT 384-Biomek 1.pda Date Last Saved: 11/15/2012

## Sheet: 20121115 EndPt data, 20min
	JHU EndPoint data - 20 min
		c1	c2	c3	c4	c5	c6	c7	c8	c9	c10	c11	c12	c13	c14	c15	c16	c17	c18	c19	c20	c21	c22	c23	c24
	384-well plate	BLANKS				TOTALS				BLANKS				TOTALS				BLANKS				TOTALS
	A	229.264	164.718	162.931	170.648	855.255	803.884	713.463	750.202	218.479	170.011	249.722	165.315	754.646	814.03	803.792	790.265	230.7	179.534	198.893	154.769	757.315	784.556	818.702	942.323	A
	B	148.987	161.193	163.207	162.722	873.476	822.467	808.324	794.386	167.3	164.173	158.953	162.925	884.48	874.679	931.612	871.135	161.974	157.63	177.251	169.941	864.306	886.016	922.886	832.8	B
	C	169.109	152.076	174.939	156.634	854.203	796.174	879.637	798.405	167.647	159.339	161.726	150.331	863.7	889.191	899.488	848.538	158.211	162.907	166.509	147.409	847.658	834.984	922.904	843.742	C
	D	192.21	152.791	161.068	141.337	811.557	780.428	834.594	843.75	165.63	160.604	166.041	164.248	884.096	931.293	837.588	864.536	164.697	165.134	167.05	151.294	847.495	855.852	882.743	862.067	D
	E	152.338	158.585	160.233	151.135	851.349	795.258	860.768	819.266	146.455	159.307	174.424	162.962	854.859	865.535	848.326	802.429	154.811	152.36	148.213	146.514	805.638	839.864	889.429	812.835	E
	F	207.372	160.308	148.001	148.114	813.869	801.469	792.494	808.789	152.178	161.457	162.78	148.655	850.109	850.185	793.084	856.079	156.558	159.119	155.94	148.636	806.537	822.315	950.6	837.494	F
	G	182.351	143.451	149.784	143.87	796.259	839.787	795.18	810.188	166.544	147.623	173.223	163.245	833.698	901.107	783.221	889.264	160.525	152.82	166.748	156.082	819.926	819.571	882.735	854.215	G
	H	151.839	152.009	148.203	140.957	751.872	802.426	757.449	841.329	153.297	160.069	163.6	172.645	798.545	905.774	781.847	873.152	154.998	160.943	152.908	151.045	781.884	833.016	833.447	832.3	H
	I	156.65	156.844	137.388	157.334	777.213	797.333	805.839	883.39	151.802	172.727	147.957	159.106	860.482	899.794	848.399	867.06	152.444	169.721	153.067	155.224	741.803	879.941	895.333	741.65	I
	J	182.058	152.47	147.3	149.856	811.69	814.341	819.566	814.924	157.033	166.808	147.773	167.765	879.174	915.251	844.385	947.844	166.645	158.264	161.488	157.025	817.576	895.87	900.26	778.011	J
	K	152.704	151.752	153.711	162.322	790.503	766.344	812.995	822.286	152.989	162.951	162.189	161.045	797.856	893.061	853.889	873.959	162.281	152.631	159.6	156.624	812.07	885.062	946.691	808.094	K
	L	146.097	150.087	153.34	154.282	793.364	788.495	815.842	838.038	162.744	173.563	158.086	165.362	895.262	874.873	848.197	922.122	161.706	176.717	159.597	155.568	836.205	844.506	835.443	775.873	L
	M	152.235	150.78	150.532	163.956	819	807.844	830.536	845.125	155.564	162.101	160.717	162.365	905.399	930.965	848.151	863.077	157.031	160.143	153.912	150.714	807.859	890.083	889.914	798.792	M
	N	161.616	171.519	167.603	167.064	841.051	844.27	776.118	800.771	158.739	168.883	165.99	171.374	885.827	934.214	866.127	923.488	152.374	176.876	152.159	158.54	841.989	867.166	948.65	823.583	N
	O	158.273	170.007	173.331	161.482	827.325	830.143	785.486	860.44	161.462	167.624	171.743	169.85	863.525	908.198	856.743	907.856	155.482	170.219	167.579	166.009	843.394	892.401	923.309	881.617	O
	P	276.919	174.746	167.335	167.901	777.841	849.023	807.949	835.127	175.829	222.158	176.94	228.541	824.841	876.595	795.733	790.954	168.879	209.267	181.666	213.004	780.899	822.555	854.105	982.124	P
		SECTION 1								SECTION 2								SECTION 3				COMPOSITE
		Z' =	0.755489							Z' =	0.732641							Z' =	0.7058			Z' =	0.70627
		low	high							low	high							low	high			low	high
		161.904	813.253	ave						166.73	863.025	ave						163.197	849.547	ave		163.943	841.941	ave
		20.9953	32.092	stdv						18.1789	43.8747	stdv						15.4755	51.8325	stdv		18.3732	48.0096	stdv
		s/b	Z'							s/b	Z'							s/b	Z'			s/b	Z'
		5.02304	0.755489							5.1762	0.732641							5.20567	0.7058			5.13556	0.70627

## Sheet: Summary
Regular plating conditions. Assays conducted after plate washing with BECKMAN COULTER's Biomek NXP
xCT experiment carried out on Nov 15, 2012, 3h E at 37°C, STTG1 cells, 10kcells/well, Greiner 384, Cat# 781946
EndPt read, 20min, RFU
with outliers				with outliers				with outliers				composite
low	high			low	high			low	high			low	high
161.904	813.253	ave		166.73	863.025	ave		163.197	849.547	ave		163.943	841.941	ave
20.9953	32.092	stdev		18.1789	43.8747	stdev		15.4755	51.8325	stdev		18.3732	48.0096	stdev
s/b	Z'			s/b	Z'			s/b	Z'			s/b	Z'
5.02304	0.755489			5.1762	0.732641			5.20567	0.7058			5.13556	0.70627
