# Supplementary material for: High-Throughput Assay Development for Cystine-Glutamate Antiporter (xc -) Highlights Faster Cystine Uptake than Glutamate Release in Glioma Cells
Source: PLoS One. 2015 Aug 7;10(8):e0127785. doi: 10.1371/journal.pone.0127785 (PMC4529246; doi:10.1371/journal.pone.0127785)
Supplement: S11 File — (XLSX) [file pone.0127785.s018.xlsx]

## Sheet: Screening results
LOPAC
Plate	Well	% Inhibition at 20 µM		Structure	IC50	Name	Sec Name	Implications	Lapinski's rule of five	Comments
		xCT	Counter Screen
4	D06	79	8.93106		20	L-798106	(2E)-N-[(5-bromo-2-methoxyphenyl)sulfonyl]-3-[2-(2-naphthalenylmethyl)phenyl]-2-propenamide	L-798106 was among the first EP3-selective antagonists
15	F07	98.7954	1.03155		20	TTNPB	Arotinoid acid	Selective and highly potent retinoic acid analog with affinity for retinoic acid receptors (RAR) alpha, beta, and gamma
MICROSOURCE-FDA-NINDS
Plate	Well	% Inhibition at 20 µM		Structure	IC50	Name	CAS#	Implications	Lapinski's rule of five
		xCT	Counter Screen
10	E06	94.2139	17.134		10	CANDESARTAN CILEXTIL	139481-59-7	angiotensin 1 receptor antagonist
