# Supplementary material for: High-Throughput Assay Development for Cystine-Glutamate Antiporter (xc -) Highlights Faster Cystine Uptake than Glutamate Release in Glioma Cells
Source: PLoS One. 2015 Aug 7;10(8):e0127785. doi: 10.1371/journal.pone.0127785 (PMC4529246; doi:10.1371/journal.pone.0127785)
Supplement: S15 File — (XLSX) [file pone.0127785.s022.xlsx]

## Sheet: STTG1
CYSTINE UPTAKE
Date	Cystine, µM	Cell density	Exp time, min	Sp. Activity, µCi/µmol	Sp. Rate, CPM/mg	DPM/mg/min	µCi/mg/min	nmol/mg/min	Comments
2014.10.23
2014.12.12	80	40000	2	5.63063	7313.92	7313.92	0.00329456	0.585113
2014.12.19	80	40000	2	5.63063	6138.39	6138.39	0.00276504	0.491071
Mean								0.538092
SD								0.0664977
Mean - 2*SD								0.405097
Mean + 2*SD								0.671088
Cystine uptake								0.538092	nmol/mg/min
SEM								0.047021	nmol/mg/min
STTG1 human astrocytoma
Uptake/Release		#REF!

## Sheet: IMR90
CYSTINE UPTAKE
Date	Cystine, µM	Cell density	Exp time, min	Sp. Activity, µCi/µmol	Sp. Rate, CPM/mg	DPM/mg/min	µCi/mg/min	nmol/mg/min	Comments
2014.10.23	80	40000	2	5.63063	3170.47	3170.47	0.00142814	0.253638
2014.12.12
2014.12.19	80	40000	2	5.63063	1692.48	1692.48	0.000762378	0.135398
Mean								0.194518
SD								0.0836081
Mean - 2*SD								0.027302
Mean + 2*SD								0.361734
Cystine uptake								0.194518	nmol/mg/min
SEM								0.0591198	nmol/mg/min
IMR90 normal human fibroblasts
Uptake/Release		#REF!

## Sheet: H4
CYSTINE UPTAKE
Date	Cystine, µM	Cell density	Exp time, min	Sp. Activity, µCi/µmol	Sp. Rate, CPM/mg	DPM/mg/min	µCi/mg/min	nmol/mg/min	Comments
2014.10.23	80	40000	2	5.63063	10685.6	10685.6	0.00481333	0.854848
2014.12.12	80	40000	2	5.63063	10672.8	10672.8	0.00480756	0.853822
2014.12.19
Mean								0.854335
SD								0.000725286
Mean - 2*SD								0.852885
Mean + 2*SD								0.855786
Cystine uptake								0.854335	nmol/mg/min
SEM								0.000512854	nmol/mg/min
H4 human neuroglioma
Uptake/Release		#REF!

## Sheet: Drug Stocks
Name	Barcode	Salt	Batch No	Solubility	fw	mg	Total vol. (ul)	X2	X4
							0.005M stock
S-4CPG	168			2% DMSO:H2O	195.17	1.3	1332.17	666.086	333.043
R-4CPG	51			2% DMSO:H2O	195.17	4	4098.99	2049.5	1024.75
Glutamateˣ				2% DMSO:H2O	169.1	236	1395.62	697.812	348.906
Sulfasalazine*	26			DMSO	398.4	35.6	178.715	89.3574	44.6787
ˣ1M Glutamate in 2% DMSO:H2O
*500mM stock in 100% DMSO, diluted down to 10mM in water (Final 2% DMSO:H2O)
	20	stock mM	final mM	dilution	drug		5000
	20	1000	1	0.001	5
14	6	300	0.3	0.001	5
18	2	100	0.1	0.001	5
18	2	30	0.03	0.001	5
18	2	10	0.01	0.001	5
18	2	3	0.003	0.001	5
18	2	1	0.001	0.001	5
18	2	0.3	0.0003	0.001	5

## Sheet: Radioactivity 10-21-14
Cystine
Needed		2000000	DPM/ml
Final volume		12.5	ml
Total DPM		25000000	DPM
		11.2613	µCi
Hot stock	Conc:	0.02	µCi/µl
		563.063	µl
	Sp. activity:	110	µCi/µmol	0.102375	µmol
[Hot cystine]		8.19001	µM
Final [Cystine] needed		80	µM
		1	µmol/6.5ml
Cold stock, 0.08mM		8e-05	µmol/µl
		11220.3	µl	0.897625	µmol
PBS		716.626	µl
Total		12500	µl	1	µmol
Final [Cystine]		8e-05	µmol/µl
		8e-05	moles/l
Specific activity		11.2613	µCi/µmol
Final specific activity		5.63063	µCi/µmol
Assay in 96-well plate
200000	cells/ml	0.2	ml/well	40000	cells/well
Experiment conducted on day 3
Stocks	Volume (µl)	DPM	Sample - blank	Expected DPM/ml	Actual DPM/ml	Accuracy
EBSS	50	7.6	0		0
EBSS/C10	50	10.25	2.65		53
0.1N NaOH	50	8.96	1.36		27.2
EBSS/C10 + C14	50	109674	109666	2000000	2193328	109.666
NOTE: Phosphate buffered saline (Ref: Bannai, JBC, 1986)

## Sheet: Protein normalization 10-22-14
Protein standard curve						Plate 1 IMR90 cells in Phosphate buffered saline, 2min														CPM													CPM/mg
Blank	BSA*, µg/ml	Absorbance		Avg. - blank		A, TR 1	0.0904	0.095	0.0919	0.0883	0.0909	0.0919	0.0925	0.0939	0.0952	0.0996	0.09359	0.093		84	308	72	80	206	206	66	98	48	54	293	62		1240.21	4037.67	1216.64	1588.54	3127.86	3017.66	853.259	1280.23	610.015	503.357	3943.25	801.546		3170.47
							0.0904	0.0937	0.0883	0.0883	0.0905	0.0888	0.103	0.0903	0.0903	0.0898	0.0917	0.0896		60	288	111	90	214	203	55	56	72	56	286	72		1037.29	3815.59	1734.67	1723.11	3583.77	2939.2	567.842	977.166	1205.76	890.015	4325.01	1115.87
0.0672	2000	0.4326	0.4573	0.377225			0.0925	0.0966	0.0897	0.0895	0.08954	0.08911	0.0891	0.08911	0.08919	0.08937	0.096	0.0904		74	323	122	118	221	225	56	72	84	70	306	62		1125.43	4219.53	2317.98	2295.59	3903.64	4388.59	1187.6	1092.79	1614.84	1341.57	4329.99	1011.14
0.0653	1000	0.275	0.2908	0.215175			0.0911	0.0937	0.08958	0.092	0.0982	0.0887	0.0906	0.091	0.0896	0.094	0.09318	0.094		79	313	192	232	241	237	87	88	148	146	317	70		1250.25	4395.8	3816.55	3494.28	3052.42	4174.44	1249.98	1274.13	2682.58	2122.12	4405.68	925.107
0.0702	500	0.1768	0.1829	0.112125			0.0947	0.0938	0.08965	0.08968	0.08975	0.0914	0.08967	0.0886	0.08969	0.0897	0.0953	0.09319		69	286	222	237	261	258	97	94	237	227	304	86		870.981	4031.74	3975.73	4637.15	4651.9	4282.3	1829.97	1625.09	3629.48	4681.37	4468.99	1203.73
0.0682	250	0.1221	0.1294	0.058025			0.0951	0.098	0.0926	0.0905	0.0896	0.0904	0.0894	0.0967	0.0894	0.0926	0.0926	0.0959		86	379	302	303	282	293	193	190	253	264	313	91		1020.19	4202.83	3917.84	4755.03	5483.22	5362.73	2612.47	2390.29	4294.55	3735.68	4346.86	1096.88
	125	0.096	0.0984	0.029475			0.0928	0.0931	0.0921	0.0961	0.0915	0.0922	0.0898	0.0917	0.0911	0.0944	0.093	0.0944		81	307	305	305	299	324	243	245	304	304	312	72		1047.18	4311.54	4267.43	3676.37	4121.84	4188.73	4124.8	3944.07	4711.45	3876.59	4238.59	856.825
	62.5	0.0804	0.0885	0.016725			0.093	0.0939	0.0966	0.0944	0.0926	0.0917	0.0922	0.0967	0.0932	0.0911	0.0921	0.0907		67	318	309	310	308	304	287	299	327	313	326	90		944.499	4088.56	3426.58	3620.04	3836.1	3594.84	3562.69	3147.79	4155.73	3170.31	4264.68	1151.6
	31.25																			Average													mg/ml
	15.625					A, TR 2	0.0944	0.093	0.0897	0.09	0.0932	0.0931	0.0959	0.0942	0.0937	0.1	0.09367	0.0954		0.024675	0.026275	0.023075	0.021425	0.024325	0.024775	0.026475	0.026325	0.026725	0.032075	0.025905	0.026475		0.0677304	0.0762816	0.0591791	0.0503607	0.0658598	0.0682648	0.0773505	0.0765488	0.0786866	0.10728	0.0743041	0.0773505
0.067725							0.0907	0.094	0.0951	0.0907	0.0913	0.0965	0.0927	0.0906	0.0915	0.0932	0.0925	0.094		0.022825	0.026125	0.023975	0.021775	0.023175	0.024925	0.030125	0.022725	0.023175	0.023775	0.024375	0.024075		0.057843	0.0754799	0.0639892	0.0522313	0.0597136	0.0690665	0.0968579	0.0573086	0.0597136	0.0629203	0.066127	0.0645237
Note: *in 0.1N NaOH							0.09156	0.0915	0.08945	0.08919	0.0911	0.08953	0.088	0.095	0.08973	0.08961	0.0899	0.092		0.024305	0.026325	0.02185	0.02162	0.022595	0.021595	0.020825	0.02433	0.021735	0.021765	0.025225	0.023475		0.0657529	0.0765488	0.0526321	0.0514029	0.0566138	0.0512693	0.047154	0.0658865	0.0520175	0.0521778	0.0706698	0.061317
							0.092	0.0924	0.0887	0.0923	0.0908	0.092	0.0949	0.0943	0.0905	0.0912	0.0932	0.09377		0.023825	0.025325	0.021415	0.024425	0.026775	0.022625	0.025025	0.024925	0.022325	0.024875	0.025465	0.02616		0.0631875	0.0712043	0.0503073	0.0663942	0.0789538	0.0567741	0.0696009	0.0690665	0.0551708	0.0687993	0.0719525	0.075667
							0.0944	0.0922	0.0907	0.0889	0.0907	0.0906	0.08962	0.0925	0.0942	0.0879	0.08961	0.093		0.026825	0.025275	0.02245	0.021565	0.0225	0.023275	0.02192	0.022825	0.02422	0.021075	0.02473	0.02537		0.0792211	0.0709371	0.0558388	0.0511089	0.0561061	0.0602481	0.0530062	0.057843	0.0652986	0.0484901	0.0680243	0.0714448
							0.0959	0.0952	0.0957	0.0928	0.0891	0.0895	0.0977	0.0925	0.0921	0.0933	0.0938	0.0946		0.027775	0.028875	0.026425	0.023925	0.021625	0.022225	0.025825	0.026875	0.023025	0.025225	0.025475	0.027525		0.0842983	0.0901773	0.0770833	0.063722	0.0514296	0.0546363	0.0738766	0.0794883	0.0589119	0.0706698	0.072006	0.0829622
							0.0956	0.093	0.0941	0.0944	0.0951	0.0962	0.0917	0.091	0.0925	0.0944	0.094	0.0965		0.026475	0.025325	0.025375	0.027525	0.025575	0.026475	0.023025	0.023625	0.024075	0.026675	0.025775	0.027725		0.0773505	0.0712043	0.0714715	0.0829622	0.0725404	0.0773505	0.0589119	0.0621186	0.0645237	0.0784194	0.0736093	0.0840311
							0.093	0.09466	0.1008	0.0971	0.0969	0.0994	0.0974	0.0983	0.0957	0.1053	0.09596	0.098		0.025275	0.026555	0.028875	0.028025	0.027025	0.027825	0.027075	0.029775	0.026725	0.030475	0.026305	0.026625		0.0709371	0.077778	0.0901773	0.0856345	0.08029	0.0845656	0.0805572	0.0949874	0.0786866	0.0987285	0.0764419	0.0781522
						Plate 2 IMR90 cells in Phosphate buffered saline, 15min														CPM													CPM/mg
						B, TR 1	0.0923	0.0913	0.0886	0.08857	0.09	0.0983	0.0903	0.0887	0.0892	0.0947	0.09016	0.0897		116	781	172	132	580	601	123	129	106	123	749	93		1768.49	13161.6	3843.66	2646.37	9845.21	7338.82	1988.64	2024.42	1930.66	1537.06	13051.3	1301.22		12641.6
							0.0914	0.089	0.08972	0.08841	0.08957	0.08965	0.0903	0.0923	0.0886	0.0884	0.0908	0.091		107	742	179	146	614	606	141	175	128	128	809	99		1686.24	13193.5	3371.86	2957.14	12969.7	11064.5	1497.04	2351.8	2596.78	2596.78	12590.2	1621.63
							0.0912	0.0891	0.0898772	0.08941	0.08938	0.08812	0.08939	0.08955	0.08834	0.08954	0.08948	0.08963		97	793	255	282	645	667	161	182	213	191	777	90		1528.65	15746.4	4695.43	5477.53	12298.6	13870	3099.89	3228.48	4293.27	3612.46	15123.7	1359.37
							0.0896	0.089	0.0943	0.0893	0.0896	0.0916	0.0919	0.0902	0.0945	0.0919	0.0895	0.0964		107	752	506	474	664	679	246	253	427	436	862	83		1783.9	15681.1	6260.48	9829.35	12712.7	12488.7	3781.23	4294.55	5974.41	6701.7	15777.1	1054.82
							0.0889	0.08968	0.0897	0.0913	0.0877	0.0883	0.088	0.0893	0.0896	0.08974	0.0885	0.0904		76	697	563	576	775	729	257	276	552	560	770	102		1634.9	13063.8	10632.1	11141.9	18418.7	16388.7	5993.69	5569.12	10429.6	11096.2	13499	1763.39
							0.09133	0.0881	0.0894	0.0912	0.0904	0.08969	0.0881	0.0938	0.0895	0.0892	0.0882	0.0921		91	728	728	699	796	798	541	565	584	597	729	101		1540.49	14931.1	13259.6	13451.6	14859.8	16837.4	11281.3	8244.32	11152.5	11429.9	16004.2	1382.14
							0.0924	0.08907	0.0894	0.08974	0.0886	0.08972	0.08967	0.08966	0.08966	0.0897	0.0898	0.0889		121	728	819	761	814	799	570	638	709	674	814	95		1745.18	13214.6	15521.4	14690.1	17766	13929.1	10656.7	11101.7	9541.87	12702.7	14473.8	1642.38
							0.09049	0.090234	0.0931	0.0921	0.0889	0.0903	0.0948	0.0917	0.0924	0.0876	0.09033	0.0923		104	819	830	796	824	809	725	796	746	757	757	73		1637.58	13846.2	11526.8	11569.9	15382.5	13858.1	8015.96	11349.5	9989.52	15611.4	13271.1	912.241
																				Average
						B, TR 2	0.0917	0.09036	0.0876	0.08955	0.0915	0.0918	0.0923	0.0946	0.0908	0.0947	0.09077	0.0965		0.024275	0.023105	0.020375	0.021335	0.023025	0.027325	0.023575	0.023925	0.022275	0.026975	0.02274	0.025375		0.0655926	0.0593395	0.044749	0.0498797	0.0589119	0.0818933	0.0618514	0.063722	0.0549035	0.0800227	0.0573887	0.0714715
							0.0918	0.0915	0.0896	0.08952	0.0876	0.0903	0.1044	0.095	0.0893	0.0895	0.0927	0.0913		0.023875	0.022525	0.021935	0.02124	0.02086	0.02225	0.029625	0.025925	0.021225	0.021225	0.024025	0.023425		0.0634548	0.0562397	0.0530864	0.049372	0.0473411	0.0547699	0.0941857	0.074411	0.0492918	0.0492918	0.0642564	0.0610497
							0.092	0.0892	0.0899	0.08931	0.0897	0.08933	0.0895	0.091	0.08968	0.0897	0.0892	0.0946		0.023875	0.021425	0.0221636	0.021635	0.021815	0.021	0.02172	0.02255	0.021285	0.021895	0.021615	0.02439		0.0634548	0.0503607	0.0543082	0.0514831	0.0524451	0.0480893	0.0519373	0.0563733	0.0496125	0.0528726	0.0513762	0.0662072
							0.0923	0.0884	0.0954	0.0882	0.0894	0.0882	0.0919	0.0913	0.0917	0.0919	0.0904	0.0925		0.023225	0.020975	0.027125	0.021025	0.021775	0.022175	0.024175	0.023025	0.025375	0.024175	0.022225	0.026725		0.0599808	0.0479557	0.0808244	0.0482229	0.0522313	0.0543691	0.0650581	0.0589119	0.0714715	0.0650581	0.0546363	0.0786866
							0.08795	0.08974	0.08957	0.0875	0.0875	0.0878	0.0875	0.0887	0.08966	0.0886	0.0923	0.0907		0.0207	0.021985	0.02191	0.021675	0.019875	0.020325	0.020025	0.021275	0.021905	0.021445	0.022675	0.022825		0.0464859	0.0533536	0.0529528	0.0516968	0.0420767	0.0444817	0.0428784	0.049559	0.0529261	0.0504676	0.0570413	0.057843
							0.09023	0.0896	0.0906	0.0877	0.0891	0.0875	0.0893	0.0913	0.08955	0.0898	0.0883	0.0947		0.023055	0.021125	0.022275	0.021725	0.022025	0.02087	0.020975	0.024825	0.0218	0.021775	0.020525	0.025675		0.0590723	0.0487574	0.0549035	0.0519641	0.0535674	0.0473945	0.0479557	0.068532	0.0523649	0.0522313	0.0455506	0.0730749
							0.093	0.091	0.0898	0.0891	0.088	0.0912	0.0898	0.0913	0.0976	0.08961	0.0907	0.0922		0.024975	0.02231	0.021875	0.021695	0.020575	0.022735	0.02201	0.022755	0.025905	0.02193	0.022525	0.022825		0.0693337	0.0550906	0.0527657	0.0518037	0.0458179	0.057362	0.0534872	0.0574689	0.0743041	0.0530597	0.0562397	0.057843
							0.09273	0.091355	0.0933	0.0931	0.0906	0.091	0.0985	0.094	0.095	0.09	0.09047	0.0971		0.023885	0.0230695	0.025475	0.024875	0.022025	0.022925	0.028925	0.025125	0.025975	0.021075	0.022675	0.026975		0.0635082	0.0591498	0.072006	0.0687993	0.0535674	0.0583775	0.0904445	0.0701354	0.0746782	0.0484901	0.0570413	0.0800227
						Plate 3 H4 cells in Phosphate buffered saline, 2min														CPM													CPM/mg
						A, TR 1	0.108	0.1097	0.1156	0.1091	0.1147	0.1056	0.1072	0.1047	0.1066	0.108	0.1063	0.1039		121	1828	178	197	1578	1505	128	100	100	96	1721	84		755.351	11114.8	973.185	1173.04	9078.41	10947.3	735.268	686.058	670.088	613.618	11894.3	663.927		10685.6
							0.1087	0.1084		0.1128	0.1082	0.1086	0.1068	0.108	0.1067	0.1079	0.1105			113	1788	401	328	1695	1782	143	111	133	135	1709	84		705.411	11409.1	2494.95	1943.8	9560.45	11429.3	979.268	701.113	884.879	820.838	10776.4	644.568
							0.1034	0.1031	0.1042	0.1058	0.1033	0.1021	0.1078	0.1028	0.1017	0.1031	0.109	0.1041		114	1676	632	610	1822	1678	189	222	356	340	1855	99		776.413	11981.6	4881.84	4287.13	12015.4	11793.1	1330.81	1501.03	2893.23	2648.17	11938.4	649.432
							0.1073	0.1085	0.1076	0.1085	0.1102	0.1087	0.1083	0.1074	0.1085	0.114	0.1129	0.1113		138	1899	1054	1018	1779	1761	306	333	1027	964	1797	110		757.813	11490.5	6725.52	6354.94	10125.8	11314	1894.43	2103.34	6379.2	5309.29	10075	622.318
							0.1086	0.1056	0.1049	0.1064	0.1091	0.105	0.1057	0.1036	0.1055	0.1071	0.1057	0.1058		112	1772	1438	1434	1996	1977	382	441	1666	1638	1818	109		686.57	12157	10646.2	9423.45	12116.6	12901.1	2537.02	3128.77	11514.2	10469.9	11580.8	713.78
							0.1082	0.1076	0.1054	0.1056	0.1084	0.1078	0.1075	0.1109	0.1072	0.1083	0.112	0.1076		114	1855	1771	1616	1885	1983	1034	1046	1881	1911	1904	111		749.144	11736.6	12150.1	10751.6	11442.7	12784.2	7003.96	6298.57	11272.2	12558	10532.9	698.754
							0.1086	0.1058	0.1086	0.1082	0.1142	0.1079	0.1059	0.1084	0.1076	0.1106	0.1088	0.1099		117	1836	1785	1769	1752	1779	1076	1123	1848	1700	1742	117		706.8	12459	11390	11098.7	9896.87	11670.1	7381.99	7315.5	11955.1	10220.2	11249.9	648.201
							0.1107	0.1103	0.1112	0.1127	0.1143	0.1103	0.1111	0.1138	0.1109	0.1126	0.1094	0.1115		130	1886	1884	1751	1722	1758	1441	1713	1834	1775	1770	122		757.218	11002.6	11200.5	10058.2	9597.02	10741.5	8472.6	9434.46	10616.5	9966.62	10814.8	708.415
																				Average													mg/ml
						A, TR 2	0.1114	0.1113	0.1123	0.1132	0.1098	0.1053	0.1174	0.1093	0.1087	0.11	0.1073	0.1029		0.041975	0.042775	0.046225	0.043425	0.044525	0.037725	0.044575	0.039275	0.039925	0.041275	0.039075	0.035675		0.16019	0.164466	0.182905	0.16794	0.173819	0.137476	0.174086	0.14576	0.149234	0.156449	0.144691	0.12652
							0.1107	0.1097	0.1098	0.1098	0.1176	0.1092	0.1073	0.1107	0.109	0.1131	0.1083	0.104111		0.041975	0.041325	0.042075	0.043575	0.045175	0.041175	0.039325	0.041625	0.040125	0.042775	0.041675	0.036386		0.16019	0.156716	0.160725	0.168742	0.177293	0.155915	0.146027	0.15832	0.150303	0.164466	0.158587	0.13032
							0.111	0.1087	0.1037	0.1069	0.1129	0.1106	0.1048	0.112	0.1038	0.1044	0.1086	0.1124		0.039475	0.038175	0.036225	0.038625	0.040375	0.038625	0.038575	0.039675	0.035025	0.036025	0.041075	0.040525		0.146829	0.139881	0.129459	0.142286	0.151639	0.142286	0.142019	0.147898	0.123046	0.128391	0.15538	0.152441
							0.1203	0.1128	0.1105	0.1109	0.115	0.109	0.1116	0.1113	0.1112	0.1134	0.1133	0.1143		0.046075	0.042925	0.041325	0.041975	0.044875	0.041125	0.042225	0.041625	0.042125	0.045975	0.045375	0.045075		0.182103	0.165268	0.156716	0.16019	0.175689	0.155648	0.161527	0.15832	0.160992	0.181568	0.178362	0.176758
							0.1119	0.1084	0.1051	0.11	0.112	0.1118	0.1101	0.1086	0.1081	0.1109	0.1125	0.1108		0.042525	0.039275	0.037275	0.040475	0.042825	0.040675	0.040175	0.038375	0.039075	0.041275	0.041375	0.040575		0.16313	0.14576	0.135071	0.152174	0.164733	0.153243	0.15057	0.14095	0.144691	0.156449	0.156984	0.152708
								0.111	0.1086	0.1101	0.1127	0.1097	0.1072	0.1107	0.1147	0.1081	0.1151	0.1113		0.040475	0.041575	0.039275	0.040125	0.042825	0.041025	0.039625	0.043075	0.043225	0.040475	0.045825	0.041725		0.152174	0.158053	0.14576	0.150303	0.164733	0.155113	0.147631	0.166069	0.166871	0.152174	0.180767	0.158854
							0.1128	0.1088	0.1095	0.1109	0.1115	0.1086	0.1081	0.1085	0.1097	0.1111	0.1086	0.1171		0.042975	0.039575	0.041325	0.041825	0.045125	0.040525	0.039275	0.040725	0.040925	0.043125	0.040975	0.045775		0.165535	0.147364	0.156716	0.159389	0.177026	0.152441	0.14576	0.15351	0.154579	0.166337	0.154846	0.1805
							0.113	0.1133	0.1144	0.1119	0.1123	0.1104	0.112	0.1136	0.1132	0.1135	0.1113	0.1124		0.044125	0.044075	0.043475	0.044575	0.045575	0.042625	0.043825	0.045975	0.044325	0.045325	0.042625	0.044225		0.171681	0.171414	0.168207	0.174086	0.179431	0.163664	0.170078	0.181568	0.17275	0.178094	0.163664	0.172216
						Plate 4 H4 cells in Phosphate buffered saline, 15min														CPM													CPM/mg
						B, TR 1	0.1126	0.11129	0.1138	0.1098	0.115	0.1097	0.1093	0.1074	0.1065	0.113	0.11055	0.1086		307	4752	607	534	4417	4157	235	218	264	257	4805	264		1716.08	28381.6	3502.91	3220.71	24727.2	22562.9	1457.28	1395.81	1661.9	1405.1	29722.9	1656.33		28325.6
							0.1098	0.11058	0.1096	0.1072	0.11	0.1057	0.1084	0.1064	0.107	0.1078	0.106	0.105		251	4735	979	926	4510	4450	449	417	405	359	4509	242		1487.48	28669	5848.08	5648.7	25553.7	30362.6	2860.17	2824.61	2699.36	2326.46	30821.4	1743.36
							0.111	0.1003	0.099	0.0994	0.1029	0.1009	0.1013	0.1007	0.0982	0.1	0.1019	0.10983		262	4403	1536	1613	4485	4762	671	1013	1290	1260	4707	245		1733.9	30944.7	14353.5	14154	33403	32850.8	5489.01	7283.6	11319.7	9917.01	32352.1	1626.28
							0.1021	0.1068	0.107	0.105	0.1043	0.106	0.1084	0.1067	0.1052	0.1071	0.1079	0.1074		260	4639	2627	2426	4494	4584	1370	1626	3254	2994	4572	222		1751.64	29753.4	16481.7	15776.1	31290.4	28711.7	8509.74	10537.1	22826.5	20465.5	28966.3	1349.82
							0.1078	0.105	0.1045	0.1039	0.1055	0.1054	0.1076	0.1054	0.1035	0.1047	0.1057	0.1054		267	4479	3306	3055	4713	4661	1673	1833	4510	4308	4620	262		1697.92	30504.8	23104.7	20005.5	31866.6	29490.2	11311.8	12645	32615.5	30051.2	31125.3	1824.23
							0.1091	0.1092	0.1129	0.1072	0.1141	0.1091	0.1073	0.11	0.106	0.1076	0.1066	0.1088		250	4828	4031	4215	4782	4701	3531	3470	4964	4651	4588	255		1712.01	32064.8	24117.8	27845.3	26810.7	29743.3	23244.6	21271.4	32968	28746.5	29028.3	1599.86
							0.1076	0.1056	0.1065	0.1074	0.1081	0.1056	0.1071	0.1102	0.1036	0.1077	0.1052	0.107		214	4655	4399	4235	4848	4462	3471	3443	4626	4593	4488	245		1436.56	31304.7	28806.6	27349.8	30621.6	29219.1	23175.8	20799.2	32945	28913.3	30455.3	1568.68
							0.1115	0.1087	0.1124	0.1098	0.1084	0.1095	0.1096		0.1144	0.1114	0.1076	0.1108		261	4447	4856	4354	4853	4753	4421	4656	5084	4828	4450	296		1454.6	27839.7	27063.4	25721.3	29896.2	27946	27190.2	23124.7	27356.3	27947.9	27278.9	1644.76
																				Average
						B, TR 2	0.1138	0.11082	0.1105	0.1117	0.1113	0.1187	0.1105	0.1105	0.1124	0.1149	0.1094	0.1105		0.045475	0.04333	0.044425	0.043025	0.045425	0.046475	0.042175	0.041225	0.041725	0.046225	0.04225	0.041825		0.178896	0.167432	0.173284	0.165802	0.178629	0.184241	0.161259	0.156182	0.158854	0.182905	0.16166	0.159389
							0.1128	0.11068	0.1125	0.1136	0.1155	0.1086	0.1098	0.1083	0.1086	0.1094	0.1082	0.1064		0.043575	0.042905	0.043325	0.042675	0.045025	0.039425	0.041375	0.039625	0.040075	0.040875	0.039375	0.037975		0.168742	0.165161	0.167405	0.163932	0.176491	0.146562	0.156984	0.147631	0.150036	0.154311	0.146295	0.138812
							0.105	0.1124	0.1005	0.1027	0.1068	0.1128	0.1039	0.1108	0.1039	0.107	0.112	0.106		0.040275	0.038625	0.032025	0.033325	0.037125	0.039125	0.034875	0.038025	0.033325	0.035775	0.039225	0.04019		0.151105	0.142286	0.107013	0.11396	0.13427	0.144959	0.122244	0.13908	0.11396	0.127054	0.145493	0.15065
							0.1129	0.111	0.1121	0.112	0.1089	0.1132	0.1113	0.1105	0.1076		0.11062	0.1136		0.039775	0.041175	0.041825	0.040775	0.038875	0.041875	0.042125	0.040875	0.038675	0.039375	0.041535	0.042775		0.148432	0.155915	0.159389	0.153777	0.143622	0.159656	0.160992	0.154311	0.142554	0.146295	0.157839	0.164466
							0.1105	0.1094	0.1085	0.1127	0.1093	0.1132	0.1072	0.1083	0.1077	0.1084	0.1093	0.1078		0.041425	0.039475	0.038775	0.040575	0.039675	0.041575	0.039675	0.039125	0.037875	0.038825	0.039775	0.038875		0.157251	0.146829	0.143088	0.152708	0.147898	0.158053	0.147898	0.144959	0.138278	0.143355	0.148432	0.143622
							0.105	0.1066	0.1091	0.1089	0.1121	0.1095	0.109	0.1105	0.1098	0.1124	0.112	0.1103		0.039325	0.040175	0.043275	0.040325	0.045375	0.041575	0.040425	0.042525	0.040175	0.042275	0.041575	0.041825		0.146027	0.15057	0.167138	0.151372	0.178362	0.158053	0.151906	0.16313	0.15057	0.161794	0.158053	0.159389
								0.1095	0.1101	0.11	0.1106	0.111	0.1084	0.1112	0.1084	0.1112	0.1094	0.1109		0.039875	0.039825	0.040575	0.040975	0.041625	0.040575	0.040025	0.042975	0.038275	0.041725	0.039575	0.041225		0.148967	0.1487	0.152708	0.154846	0.15832	0.152708	0.149769	0.165535	0.140416	0.158854	0.147364	0.156182
							0.1151	0.11053	0.1142	0.113	0.1118	0.1136	0.1107	0.1174	0.1146	0.1127	0.1129	0.116		0.045575	0.04189	0.045575	0.043675	0.042375	0.043825	0.042425	0.049675	0.046775	0.044325	0.042525	0.045675		0.179431	0.159736	0.179431	0.169276	0.162328	0.170078	0.162595	0.201343	0.185844	0.17275	0.16313	0.179965
						Plate 5
						A, TR 1
						A, TR 2
						Plate 6
						B, TR 1
						B, TR 2

## Sheet: IMR90 IC50, 2min 10-23-14
xCT Cystine uptake experiment carried out on Oct 23, 2014, 2min at 37°C with 80µM Cystine in PBS using IMR90 cells, 40kcells/well
samples (raw)	Blanks	Totals	conc (M)	S4CPG	S4CPG	R4CPG	R4CPG	Glutamate	Glutamate	SAS	SAS							S4CPG	R4CPG	Glutamate	SAS
	84	308	0.0005	72	80	206	206	66	98	48	54						Locked	1.28154e-05	% Inhibition > 44.5946	0.000240787	1.48492e-05
TOPCOUNT	60	288	0.00015	111	90	214	203	55	56	72	56						Unlocked	1.2454e-05	#Intersect	0.000264116	1.44733e-05
	74	323	5e-05	122	118	221	225	56	72	84	70						Locked	1.76323e-05	<1.5e-007	0.000243297	1.39942e-05
	79	313	1.5e-05	192	232	241	237	87	88	148	146						Unlocked	1.82101e-05	#Intersect	0.000247473	1.43943e-05
	69	286	5e-06	222	237	261	258	97	94	237	227						Locked
	86	379	1.5e-06	302	303	282	293	193	190	253	264						Unlocked
	81	307	5e-07	305	305	299	324	243	245	304	304
	67	318	1.5e-07	309	310	308	304	287	299	327	313						Average	1.52779e-05	#DIV/0!	0.000248918	1.44277e-05
average	75.3125	311.188
st.dev	10.2027	22.043
specific rate	235.875
samples (-bkgd)			conc (M)	S4CPG	S4CPG	R4CPG	R4CPG	Glutamate	Glutamate	SAS	SAS
T/B	4.13195		0.0005	0	4.6875	130.688	130.688	0	22.6875	0	0
	62	293	0.00015	35.6875	14.6875	138.688	127.688	0	0	0	0
	72	286	5e-05	46.6875	42.6875	145.688	149.688	0	0	8.6875	0
	62	306	1.5e-05	116.688	156.688	165.688	161.688	11.6875	12.6875	72.6875	70.6875
	70	317	5e-06	146.688	161.688	185.688	182.688	21.6875	18.6875	161.688	151.688
	86	304	1.5e-06	226.688	227.688	206.688	217.688	117.688	114.688	177.688	188.688
	91	313	5e-07	229.688	229.688	223.688	248.688	167.688	169.688	228.688	228.688
	72	312	1.5e-07	233.688	234.688	232.688	228.688	211.688	223.688	251.688	237.688
	90	326
% Inhibition			conc (M)	S4CPG	S4CPG	R4CPG	R4CPG	Glutamate	Glutamate	SAS	SAS
Z' =	0.589879
	0.1	0.001	0.0005	100	98.0127	44.5946	44.5946	100	90.3816	100	100
	0.03	0.0003	0.00015	84.8702	93.7732	41.203	45.8665	100	100	100	100
	0.01	0.0001	5e-05	80.2067	81.9025	38.2353	36.5395	100	100	96.3169	100
	0.003	3e-05	1.5e-05	50.5299	33.5718	29.7562	31.452	95.045	94.6211	69.1839	70.0318
	0.001	1e-05	5e-06	37.8113	31.452	21.2772	22.549	90.8055	92.0774	31.452	35.6916
	0.0003	3e-06	1.5e-06	3.89507	3.47112	12.3741	7.71065	50.106	51.3778	24.6688	20.0053
	0.0001	1e-06	5e-07	2.62321	2.62321	5.16693	-5.4319	28.9083	28.0604	3.04716	3.04716
	3e-05	3e-07	1.5e-07	0.927398	0.503445	1.35135	3.04716	10.2544	5.16693	-6.70376	-0.768415
IC50			IC50	S4CPG	S4CPG	R4CPG	R4CPG	Glutamate	Glutamate	SAS	SAS	0	0
			locked	#NoObject	#NoObject	#NoObject	#NoObject	#NoObject	#NoObject	#NoObject	#NoObject	#NoObject	#NoObject
			unlocked	#NoObject	#NoObject	#NoObject	#NoObject	#NoObject	#NoObject	#NoObject	#NoObject	#NoObject	#NoObject
LOCKED				UNLOCKED				LOCKED				UNLOCKED
#NoObject					#NoObject			#NoObject				#NoObject
#NoObject					#NoObject			#NoObject				#NoObject
#NoObject					#NoObject			#NoObject				#NoObject
#NoObject					#NoObject			#NoObject				#NoObject
#NoObject					#NoObject

## Sheet: H4 IC50, 2min 10-23-14
xCT Cystine uptake experiment carried out on Oct 23, 2014, 2min at 37°C with 80µM Cystine in PBS using H4 cells, 40kcells/well
samples (raw)	Blanks	Totals	conc (M)	S4CPG	S4CPG	R4CPG	R4CPG	Glutamate	Glutamate	SAS	SAS							S4CPG	R4CPG	Glutamate	SAS
	121	1828	0.0005	178	197	1578	1505	128	100	100	96						Locked	2.12549e-05	<1.5e-007	0.000198732	3.40356e-05
TOPCOUNT	113	1788	0.00015	401	328	1695	1782	143	111	133	135						Unlocked	2.02727e-05	#Intersect	0.000249184	3.36105e-05
	114	1676	5e-05	632	610	1822	1678	189	222	356	340						Locked	1.84498e-05	>0.0005	0.000267952	3.14687e-05
	138	1899	1.5e-05	1054	1018	1779	1761	306	333	1027	964						Unlocked	1.84815e-05	>0.0005	0.00022636	3.12658e-05
	112	1772	5e-06	1438	1434	1996	1977	382	441	1666	1638						Locked
	114	1855	1.5e-06	1771	1616	1885	1983	1034	1046	1881	1911						Unlocked
	117	1836	5e-07	1785	1769	1752	1779	1076	1123	1848	1700
	130	1886	1.5e-07	1884	1751	1722	1758	1441	1713	1834	1775						Average	1.96147e-05	#DIV/0!	0.000235557	3.25951e-05
average	112.188	1803.5
st.dev	14.1196	68.9783
specific rate	1691.31
samples (-bkgd)			conc (M)	S4CPG	S4CPG	R4CPG	R4CPG	Glutamate	Glutamate	SAS	SAS
T/B	16.0758		0.0005	65.8125	84.8125	1465.81	1392.81	15.8125	0	0	0
	84	1721	0.00015	288.812	215.812	1582.81	1669.81	30.8125	0	20.8125	22.8125
	84	1709	5e-05	519.812	497.812	1709.81	1565.81	76.8125	109.812	243.812	227.812
	99	1855	1.5e-05	941.812	905.812	1666.81	1648.81	193.812	220.812	914.812	851.812
	110	1797	5e-06	1325.81	1321.81	1883.81	1864.81	269.812	328.812	1553.81	1525.81
	109	1818	1.5e-06	1658.81	1503.81	1772.81	1870.81	921.812	933.812	1768.81	1798.81
	111	1904	5e-07	1672.81	1656.81	1639.81	1666.81	963.812	1010.81	1735.81	1587.81
	117	1742	1.5e-07	1771.81	1638.81	1609.81	1645.81	1328.81	1600.81	1721.81	1662.81
	122	1770
% Inhibition			conc (M)	S4CPG	S4CPG	R4CPG	R4CPG	Glutamate	Glutamate	SAS	SAS
Z' =	0.852604
	0.1	0.001	0.0005	96.1088	94.9854	13.3328	17.649	99.0651	100	100	100
	0.03	0.0003	0.00015	82.9238	87.2399	6.41514	1.2712	98.1782	100	98.7694	98.6512
	0.01	0.0001	5e-05	69.2657	70.5665	-1.09383	7.42027	95.4584	93.5073	85.5844	86.5304
	0.003	3e-05	1.5e-05	44.3147	46.4432	1.44858	2.51284	88.5407	86.9443	45.9111	49.636
	0.001	1e-05	5e-06	21.6104	21.8469	-11.3817	-10.2583	84.0472	80.5587	8.12978	9.7853
	0.0003	3e-06	1.5e-06	1.92158	11.0861	-4.81874	-10.6131	45.4972	44.7877	-4.58224	-6.35601
	0.0001	1e-06	5e-07	1.09383	2.03984	3.04497	1.44858	43.0139	40.235	-2.63109	6.11951
	3e-05	3e-07	1.5e-07	-4.75962	3.1041	4.81874	2.69022	21.4331	5.35087	-1.80333	1.68508
IC50			IC50	S4CPG	S4CPG	R4CPG	R4CPG	Glutamate	Glutamate	SAS	SAS	0	0
			locked	#NoObject	#NoObject	#NoObject	#NoObject	#NoObject	#NoObject	#NoObject	#NoObject	#NoObject	#NoObject
			unlocked	#NoObject	#NoObject	#NoObject	#NoObject	#NoObject	#NoObject	#NoObject	#NoObject	#NoObject	#NoObject
LOCKED				UNLOCKED				LOCKED				UNLOCKED
#NoObject					#NoObject			#NoObject				#NoObject
#NoObject					#NoObject			#NoObject				#NoObject
#NoObject					#NoObject			#NoObject				#NoObject
#NoObject					#NoObject			#NoObject				#NoObject
#NoObject					#NoObject

## Sheet: Radioactivity 12-10-14
Cystine
Needed		2000000	DPM/ml
Final volume		12.5	ml
Total DPM		25000000	DPM
		11.2613	µCi
Hot stock	Conc:	0.02	µCi/µl
		563.063	µl
	Sp. activity:	110	µCi/µmol	0.102375	µmol
[Hot cystine]		8.19001	µM
Final [Cystine] needed		80	µM
		1	µmol/6.5ml
Cold stock, 0.08mM		8e-05	µmol/µl
		11220.3	µl	0.897625	µmol
PBS		716.626	µl
Total		12500	µl	1	µmol
Final [Cystine]		8e-05	µmol/µl
		8e-05	moles/l
Specific activity		11.2613	µCi/µmol
Final specific activity		5.63063	µCi/µmol
Assay in 96-well plate
200000	cells/ml	0.2	ml/well	40000	cells/well
Experiment conducted on day 3
Stocks	Volume (µl)	DPM	Sample - blank	Expected DPM/ml	Actual DPM/ml	Accuracy
EBSS	50	7.6	0		0
EBSS/C10	50	10.25	2.65		53
0.1N NaOH	50	8.96	1.36		27.2
EBSS/C10 + C14	50	109674	109666	2000000	2193328	109.666
NOTE: Phosphate buffered saline (Ref: Bannai, JBC, 1986)

## Sheet: Protein normalization 12-11-14
Protein standard curve						Plate 1 STTG1 cells in Phosphate buffered saline, 2min														CPM													CPM/mg
Blank	BSA*, µg/ml	Absorbance		Avg. - blank		A, TR 1	0.107	0.108	0.1029	0.1042	0.1054	0.1035	0.1037	0.1051	0.1025	0.1055	0.1033	0.1042		102	905	126	142	764	753	111	76	91	81	675	67		928.098	8600.77	1662.87	1516.07	7577.91	9359.65	1235.95	806.677	1123.43	864.801	7358.03	696.898		7313.92
							0.1082	0.106	0.1065	0.1068	0.108	0.1064	0.1062	0.1094	0.1109	0.1071	0.1065	0.104		110	838	187	202	797	792	97	97	92	91	635	95		971.688	8403.67	1896.22	1919.73	7381.3	7667.25	962.117	856.852	804.857	864.829	7340.45	988.139
0.0813	2000	0.4386	0.4504	0.367075			0.108	0.1027	0.0983	0.1021	0.1017	0.1024	0.104	0.1051	0.1053	0.1058	0.1043	0.102		113	903	321	313	829	860	101	125	206	177	671	88		956.336	8427.45	4873.67	3903.89	8004.12	9075.17	1007.29	1070.36	1784.99	1647.66	8258.47	925.932
0.0763	1000	0.2759	0.2855	0.203275			0.1082	0.1069	0.1048	0.1086	0.1032	0.1052	0.1093	0.1066	0.1071	0.1092	0.106	0.1055		92	864	514	509	814	864	204	221	469	503	718	106		785.933	7244.66	5056.81	4297.73	8665.25	8454.38	1698.78	1883.52	2972.24	4005.07	8455.96
0.0761	500	0.1877	0.1932	0.113025			0.1052	0.1041	0.1011	0.104	0.1015	0.1118	0.1054	0.0992	0.1002	0.1022	0.1041	0.1023		88	903	653	655	834	815	196	194	801	764	789	87		834.136	8765.18	8172.59	6586.68	8930.49	7252.22	2111.22	2771.72	9626.93	8109.23	8423.8	892.157
0.076	250	0.1311	0.1352	0.055725			0.1072	0.1085	0.1064	0.1074	0.1096	0.1147	0.1077	0.1136	0.1055	0.107	0.108	0.1074		90	892	833	796	885	913	391	384	790	852	888	86		768.847	7181.12	7695.1	7031.49	7302.77	6964.39	3677.44	2728.65	7260.95	8687.94	7550.45	788.438
	125	0.1056	0.1075	0.029125			0.1053	0.1056	0.1044	0.1059	0.1057	0.1026	0.1069	0.1054	0.1023	0.1078	0.1049	0.1048		92	929	841	826	825	819	487	476	848	881	849	63		856.411	9239.73	9509.96	8126.32	8138.52	9589.49	4476.05	4936.96	9897.15	7652.1	8219.06	742.438
	62.5	0.0896	0.0927	0.013725			0.1084	0.1076	0.108	0.1055	0.1056	0.1053	0.1144	0.1083	0.1125	0.1071	0.1093	0.1071		79	932	895	900	903	893	760	827	850	811	964	111		678.066	8544.46	8352.79	9334.6	8299.54	10035.5	6078.04	7859.49	7193.68	7342.51	8515.52	848.492
	31.25																			Average													mg/ml
	15.625					A, TR 2	0.11	0.1073	0.1017	0.1069	0.1083	0.1028	0.106	0.1062	0.104	0.1056	0.1071	0.1078		0.031075	0.030225	0.024875	0.028125	0.029425	0.025725	0.027425	0.028225	0.025825	0.028125	0.027775	0.028575		0.109902	0.105223	0.0757727	0.0936631	0.100819	0.0804517	0.0898098	0.0942136	0.0810022	0.0936631	0.0917365	0.0961403
0.077425							0.11	0.1073	0.1064	0.1085	0.1083	0.1082	0.1075	0.1088	0.1077	0.1082	0.102	0.108		0.031675	0.029225	0.029025	0.030225	0.030725	0.029875	0.029425	0.031675	0.031875	0.030225	0.026825	0.028575		0.113205	0.0997184	0.0986174	0.105223	0.107976	0.103296	0.100819	0.113205	0.114306	0.105223	0.086507	0.0961403
Note: *in 0.1N NaOH							0.112	0.1133	0.1027	0.1041	0.113	0.1091	0.1095	0.1144	0.1137	0.1103	0.10229	0.1096		0.032575	0.030575	0.023075	0.025675	0.029925	0.028325	0.029325	0.032325	0.032075	0.030625	0.02587	0.028375		0.118159	0.10715	0.0658641	0.0801765	0.103572	0.0947641	0.100269	0.116783	0.115407	0.107425	0.0812499	0.0950393
							0.1114	0.1135	0.1092	0.1115	0.108	0.109	0.1114	0.1131	0.1273	0.1135	0.10192	0.0666		0.032375	0.032775	0.029575	0.032625	0.028175	0.029675	0.032925	0.032425	0.039775	0.033925	0.026535	0.008625		0.117058	0.11926	0.101645	0.118435	0.0939384	0.102196	0.120086	0.117334	0.157794	0.125591	0.0849106	-0.0136797
							0.1102	0.1104	0.105	0.1092	0.1095	0.1061	0.1054	0.1033	0.1071	0.1091	0.107	0.1102		0.030275	0.029825	0.025625	0.029175	0.028075	0.031525	0.027975	0.023825	0.026225	0.028225	0.028125	0.028825		0.105498	0.103021	0.0799012	0.0994431	0.0933879	0.112379	0.0928374	0.0699927	0.0832041	0.0942136	0.0936631	0.0975165
							0.1124	0.1137	0.11	0.1108	0.1115	0.11	0.108	0.1146	0.1111	0.1057	0.1118	0.1093		0.032375	0.033675	0.030775	0.031675	0.033125	0.034925	0.030425	0.036675	0.030875	0.028925	0.032475	0.030925		0.117058	0.124215	0.108251	0.113205	0.121187	0.131096	0.106324	0.140729	0.108801	0.098067	0.117609	0.109076
							0.1108	0.108	0.1048	0.1081	0.1082	0.1055	0.1097	0.1067	0.1059	0.1111	0.1097	0.1031		0.030625	0.029375	0.027175	0.029575	0.029525	0.026625	0.030875	0.028625	0.026675	0.032025	0.029875	0.026525		0.107425	0.100544	0.0884336	0.101645	0.10137	0.085406	0.108801	0.0964155	0.0856812	0.115132	0.103296	0.0848555
							0.111	0.1091	0.1086	0.1066	0.111	0.1041	0.1081	0.107	0.1075	0.1101	0.1089	0.1175		0.032275	0.030925	0.030575	0.028625	0.030875	0.027275	0.033825	0.030225	0.032575	0.031175	0.031675	0.034875		0.116508	0.109076	0.10715	0.0964155	0.108801	0.0889841	0.12504	0.105223	0.118159	0.110453	0.113205	0.13082
						Plate 2 H4 cells in Phosphate buffered saline, 2min														CPM													CPM/mg
						A, TR 1	0.1157	0.1161	0.1218	0.1142	0.1083	0.1145	0.1199	0.1131	0.1176	0.1234	0.1141	0.1209		87	1671	182	169	1511	1539	111	112	106	105	1371	98		571.283	10079.9	1094.24	1136.43	12191.4	9926.39	668.47	810.116	697.306	569.981	10180.2	602.158		10672.8
							0.1203	0.1222	0.1165	0.1144	0.1043	0.1104	0.1137	0.1135	0.1174	0.1161	0.1164	0.1143		100	1855	363	304	1597	1639	110	119	110	100	1590	103		634.846	10812.8	2296.47	2021.78	16516.6	13312.9	747.997	785.67	685.162	621.808	10129.5	595.611
							0.111	0.1157	0.1064	0.1063	0.103	0.1044	0.115	0.1084	0.1157	0.1177	0.1153	0.1161		105	1797	549	580	1535	1545	144	210	254	275	1832	120		779.663	11929.3	5536.07	5644.99	15436	15710.4	925.499	1480.65	1539.86	1783.22	10362.9	792.272
							0.1144	0.1162	0.1141	0.116	0.1078	0.1119	0.1164	0.1126	0.1191	0.1202	0.1215	0.1171		115	1961	1030	1009	1586	1790	329	433	884	884	1815	106		759.261	12172.8	7206.29	6096.67	14688.5	11504.5	1984.61	2797.77	4923.76	4791.54	11021.7	667.109
							0.1121	0.1138	0.1092	0.1132	0.0994	0.1119	0.1152	0.1161	0.1108	0.1128	0.1141	0.1119		86	1880	1448	1374	1577	1703	312	500	1540	1594	1763	90		544.067	11872.9	11234.1	9859.87	20964.6	13863.7	1926.85	3114.37	9063.94	10244.8	10162.4	563.485
							0.1138	0.1151	0.1108	0.1121	0.1033	0.1136	0.1124	0.0896	0.1096	0.1132	0.1142	0.111		77	1906	1583	1568	1562	1669	792	971	1768	1771	1782	86		509.3	12888.4	11075.3	11763.2	18289.1	12495.1	5315.94	10158	12563.2	11608.2	10064.4	557.661
							0.1151	0.1139	0.1097	0.12	0.1018	0.109	0.1119	0.1091	0.1113	0.1139	0.1114	0.1155		99	1974	1843	1769	1594	1721	1003	1062	1742	1770	1709	89		660.829	13423.2	14739.2	11700.7	19349.7	13947.8	6807.63	8568.71	11377.1	10106.6	11062.1	567.991
							0.1067	0.111	0.1084	0.1075	0.0914	0.1083	0.1095	0.1131	0.1132	0.1133	0.1089	0.1111		83	1689	1801	1690	1568	1733	1365	1535	1721	1762	1653	90		731.405	12541.4	16469.8	14269.5	74665.7	14497.8	10868.6	10971.9	12857.9	13003.8	12274.1	676.579
																				Average													mg/ml
						A, TR 2	0.1167	0.1212	0.1157	0.1169	0.1138	0.1189	0.1175	0.1142	0.1147	0.1206	0.1119	0.1153		0.038775	0.041225	0.041325	0.038125	0.033625	0.039275	0.041275	0.036225	0.038725	0.044575	0.035575	0.040675		0.152289	0.165776	0.166326	0.148711	0.123939	0.155041	0.166051	0.138252	0.152014	0.184217	0.134674	0.162748
							0.114	0.1172	0.118	0.1173	0.1079	0.1114	0.1168	0.1186	0.118	0.1194	0.1177	0.1256		0.039725	0.042275	0.039825	0.038425	0.028675	0.033475	0.037825	0.038625	0.040275	0.040325	0.039625	0.042525		0.157518	0.171556	0.158069	0.150362	0.0966908	0.123114	0.147059	0.151463	0.160546	0.160821	0.156968	0.172932
							0.115	0.1161	0.1067	0.1081	0.1102	0.1084	0.1186	0.1202	0.1213	0.1154	0.126	0.116		0.035575	0.038475	0.029125	0.029775	0.029175	0.028975	0.039375	0.036875	0.041075	0.039125	0.043225	0.038625		0.134674	0.150637	0.0991679	0.102746	0.0994431	0.0983422	0.155592	0.14183	0.16495	0.154216	0.176785	0.151463
							0.1177	0.1194	0.1149	0.1212	0.1085	0.1217	0.1209	0.1207	0.1232	0.1239	0.1154	0.1177		0.038625	0.040375	0.037075	0.041175	0.030725	0.039375	0.041225	0.039225	0.043725	0.044625	0.041025	0.039975		0.151463	0.161097	0.142931	0.1655	0.107976	0.155592	0.165776	0.154766	0.179537	0.184492	0.164675	0.158895
							0.1224	0.1208	0.1147	0.1145	0.105	0.1098	0.1207	0.1193	0.128	0.1208	0.126	0.1232		0.039825	0.039875	0.034525	0.036425	0.024775	0.033425	0.040525	0.040275	0.041975	0.039375	0.042625	0.040125		0.158069	0.158344	0.128894	0.139353	0.0752222	0.122838	0.161922	0.160546	0.169904	0.155592	0.173482	0.15972
							0.1182	0.1157	0.1182	0.1134	0.1048	0.112	0.1188	0.1222	0.1186	0.1193	0.1272	0.1221		0.038575	0.037975	0.037075	0.035325	0.026625	0.035375	0.038175	0.028475	0.036675	0.038825	0.043275	0.039125		0.151188	0.147885	0.142931	0.133297	0.085406	0.133573	0.148986	0.0955898	0.140729	0.152564	0.17706	0.154216
							0.1164	0.1166	0.1128	0.112	0.1052	0.1129	0.1187	0.113	0.1214	0.1268	0.1218	0.1185		0.038325	0.037825	0.033825	0.038575	0.026075	0.033525	0.037875	0.033625	0.038925	0.042925	0.039175	0.039575		0.149812	0.147059	0.12504	0.151188	0.0823784	0.123389	0.147335	0.123939	0.153115	0.175134	0.154491	0.156693
							0.1116	0.115	0.1146	0.1126	0.0933	0.1122	0.1132	0.1148	0.1125	0.113	0.1171	0.1143		0.031725	0.035575	0.030975	0.032625	0.014925	0.032825	0.033925	0.036525	0.035425	0.035725	0.035575	0.035275		0.11348	0.134674	0.109352	0.118435	0.0210003	0.119536	0.125591	0.139903	0.133848	0.135499	0.134674	0.133022

[truncated: 8 more sheets: STTG1 IC50, 2min 12-12-14, H4 IC50, 2min 12-12-14, Radioactivity 12-17-14, Protein normalization 12-18-14, STTG1 IC50, 2min 12-19-14, IMR90 IC50, 2min 12-19-14, Comparison, Summary]
