# Supplementary material for: High-Throughput Assay Development for Cystine-Glutamate Antiporter (xc -) Highlights Faster Cystine Uptake than Glutamate Release in Glioma Cells
Source: PLoS One. 2015 Aug 7;10(8):e0127785. doi: 10.1371/journal.pone.0127785 (PMC4529246; doi:10.1371/journal.pone.0127785)
Supplement: S16 File — (XLSX) [file pone.0127785.s023.xlsx]

## Sheet: STTG1 Summary
GLUTAMATE RELEASE
Date	Cystine, µM	Cell density	Exp time, min	G, nmol/mg	G, nmol/mg/min	Comments
2014.10.23
2014.12.12
2014.12.19	80	40000	30	1.89333	0.0631111
2015.01.14	80	40000	30	1.32607	0.0442022
Mean					0.0536566
SD					0.0133706
Mean - 2*SD					0.0269155
Mean + 2*SD					0.0803977
Glutamate release					0.0536566	nmol/mg/min
SEM					0.00945441	nmol/mg/min

## Sheet: IMR90 Summary
GLUTAMATE RELEASE
Date	Cystine, µM	Cell density	Exp time, min	G, nmol/mg	G, nmol/mg/min	Comments
2014.10.23	80	40000	30	1.01874	0.0339579
2014.12.12
2014.12.19	80	40000	30	0.868633	0.0289544
Mean					0.0314562
SD					0.00353799
Mean - 2*SD					0.0243802
Mean + 2*SD					0.0385321
Glutamate release					0.0314562	nmol/mg/min
SEM					0.00250173	nmol/mg/min

## Sheet: H4 Summary
GLUTAMATE RELEASE
Date	Cystine, µM	Cell density	Exp time, min	G, nmol/mg	G, nmol/mg/min	Comments
2014.10.23	80	40000	30	1.20041	0.0400137
2014.12.12
2014.12.19	80	40000	30	2.49374	0.0831248
Mean					0.0615693
SD					0.0304842
Mean - 2*SD					0.000600867
Mean + 2*SD					0.122538
Glutamate release					0.0615693	nmol/mg/min
SEM					0.0215556	nmol/mg/min

## Sheet: Protocol
	Final Assay Plate Addition:
		Volume (µl)	Final concentration	Stock concentration	New Stock Concentrations	Mol. Wt
	Buffer	10	100mM TRIS, pH 7.5	100mM TRIS, pH 7.5	100mM TRIS, pH 7.5
	L-Glutamate/Samples	50	50µM L-Glutamate	250µM L-Glutamate	100mM L-Glutamate	169.1
	HRP	10	0.125U/ml	1.25U/ml	125U/ml HRP	40000
	Amplex UltraRed	10	50µM Amplex UltraRed	500µM Amplex UltraRed	50mM Amplex UltraRed
	L-GluOx	20	0.04U/ml L-GluOx	0.2U/ml L-GluOx	100U/ml L-Glutamate Oxidase	140kD
	Reaction Mix:
	conditions	dilution points	replicates	rxn #	rxn # + 30%
	12	8	6.01	576.96	750
	Solution 1
	L-Glutamate stds in H2O, 1.25 - 250µM				50 µl
	OR Samples in H2O
	Solution 2
		µl
	1Xbuffer	37320
	125U/ml HRP	75
	50mM Amplex Red	75
	100U/ml L-GluOx	30			50 µl
1	add 50 µl Sol 1
2	add 50 µl Sol 2
3	place in fluorimeter
4	read; Ex 530nm, Em 590nm
	Notes: dilute HRP stock	1:23.68 (21.115µl in 500µl)
	(2960U/ml or 5mg/ml)

## Sheet: Protein analysis 10-23-14
Protein standard curve						Plate 1 IMR90 cells in Phosphate buffered saline, 30min														RFU/s													RFU/s/mg
Blank	BSA*, µg/ml	Absorbance		Avg. - blank		A, TR 1	0.0936	0.0907	0.0954	0.0912	0.0867	0.096	0.0942	0.0918	0.095	0.1008	0.095	0.0987		0.236549	0.312276	0.305946	0.304998	0.306239	0.510456	0.464927	0.236979	0.163341	0.236938	0.531946	0.582726		2.23843	4.78032	3.58388	4.80654	5.39399	6.05535	5.80994	2.87499	2.25172	2.01762	5.91642	5.95063
							0.0917	0.091	0.092	0.0859	0.091	0.094	0.0945	0.093	0.093	0.094	0.0933	0.0921		0.23281	0.251261	0.310388	0.289707	0.309488	0.392515	0.485566	0.210054	0.211257	0.179485	0.547446	0.541786		3.34493	4.91105	4.73206	5.87739	3.1518	4.84039	7.58825	2.90639	3.2606	2.5302	7.51908	7.22907
0.0672	2000	0.4326	0.4573	0.377225			0.0876	0.091	0.092	0.0923	0.095	0.094	0.096	0.0934	0.096	0.09	0.093	0.092		0.280485	0.280365	0.318038	0.315712	0.316059	0.418006	0.426496	0.215768	0.218576	0.209743	0.545691	0.545322		4.96373	2.79438	4.32062	4.43389	4.62989	5.02233	5.79405	2.9527	2.67777	2.78867	7.44036	6.44851
0.0653	1000	0.275	0.2908	0.215175			0.0948	0.0962	0.0963	0.0947	0.0905	0.093	0.094	0.0995	0.094	0.093	0.0936	0.0962		0.272319	0.274949	0.400507	0.409298	0.374678	0.413919	0.469929	0.276691	0.316348	0.28336	0.544098	0.537093		3.02879	2.95273	3.85823	4.49882	5.66604	5.83502	5.776	2.61168	4.22104	3.8919	5.92824	6.41199
0.0702	500	0.1768	0.1829	0.112125			0.0951	0.0916	0.0906	0.092	0.094	0.094	0.094	0.1083	0.094	0.095	0.0896	0.0921		0.276112	0.270278	0.418426	0.36764	0.418373	0.380573	0.490298	0.347733	0.359448	0.324234	0.365753	0.549683		2.74468	3.89822	6.976	5.08681	5.29896	5.30499	6.42748	3.04421	3.63094	4.19175	6.23676	6.30097
0.0682	250	0.1221	0.1294	0.058025			0.0971	0.0957	0.0933	0.0933	0.0924	0.0965	0.094	0.0945	0.094	0.0942	0.0919	0.0986		0.30105	0.233836	0.440436	0.464343	0.421328	0.489589	0.408064	0.379174	0.398104	0.422404	0.544922	0.553993		2.96111	2.4209	5.06419	4.86112	5.80818	5.39719	5.79615	5.5328	5.2743	5.1412	7.16868	5.78347
	125	0.096	0.0984	0.029475			0.097	0.0934	0.0936	0.0917	0.0957	0.1023	0.0932	0.0904	0.0947	0.095	0.0915	0.095		0.236568	0.2356	0.46845	0.443904	0.542244	0.515238	0.456674	0.473407	0.449572	0.463328	0.545258	0.522469		1.79767	2.258	5.10402	5.90198	5.67665	4.70892	5.8434	6.16287	5.58078	6.05271	5.92364	5.93448
	62.5	0.0804	0.0885	0.016725			0.1001	0.1001	0.102	0.1021	0.099	0.0984	0.0939	0.1017	0.0951	0.0945	0.0947	0.095		0.320039	0.221596	0.592664	0.607909	0.610521	0.521863	0.546104	0.63561	0.457236	0.492448	0.548489	0.56551		2.75029	1.68732	4.97879	5.10686	5.47281	4.84039	6.64679	5.41247	5.42402	5.34991	6.01109	5.80651
	31.25																			Average													mg/ml
	15.625					A, TR 2	0.1054	0.0932	0.096	0.092	0.094	0.095	0.0952	0.0985	0.0916	0.1026	0.0981	0.0974		0.031775	0.024225	0.027975	0.023875	0.022625	0.027775	0.026975	0.027425	0.025575	0.033975	0.028825	0.030325		0.105676	0.0653253	0.0853672	0.0634548	0.0567741	0.0842983	0.0800227	0.0824278	0.0725404	0.117434	0.0899101	0.0979268
0.067725							0.0938	0.0876	0.092	0.092	0.1052	0.0958	0.0889	0.0935	0.0907	0.092	0.0934	0.0954		0.025025	0.021575	0.024275	0.021225	0.030375	0.027175	0.023975	0.025525	0.024125	0.025275	0.025625	0.026025		0.0696009	0.0511624	0.0655926	0.0492918	0.0981941	0.0810916	0.0639892	0.0722732	0.0647909	0.0709371	0.0728076	0.0749455
Note: *in 0.1N NaOH							0.093	0.106	0.095	0.0938	0.09	0.0966	0.091		0.094	0.0976	0.0939	0.0991		0.022575	0.030775	0.025775	0.025325	0.024775	0.027575	0.025775	0.025675	0.027275	0.026075	0.025725	0.027825		0.0565069	0.100332	0.0736093	0.0712043	0.0682648	0.0832294	0.0736093	0.0730749	0.0816261	0.0752127	0.0733421	0.0845656
							0.0983	0.0981	0.102	0.0988	0.0937	0.093	0.0959	0.0996	0.0935	0.0937	0.1002	0.0946		0.028825	0.029425	0.031425	0.029025	0.024375	0.025275	0.027225	0.031825	0.026025	0.025625	0.029175	0.027675		0.0899101	0.0931168	0.103806	0.090979	0.066127	0.0709371	0.0813589	0.105944	0.0749455	0.0728076	0.0917807	0.0837639
							0.102	0.0938	0.0913	0.0945	0.095	0.0923		0.0939	0.1025	0.0934	0.0918	0.1		0.030825	0.024975	0.023225	0.025525	0.026775	0.025425	0.026275	0.033375	0.030525	0.026475	0.022975	0.028325		0.100599	0.0693337	0.0599808	0.0722732	0.0789538	0.0717387	0.0762816	0.114228	0.0989957	0.0773505	0.0586447	0.0872378
							0.1004	0.0999	0.0987	0.1019	0.0942	0.0969	0.0918	0.0906	0.0937	0.096	0.096	0.0967		0.031025	0.030075	0.028275	0.029875	0.025575	0.028975	0.025175	0.024825	0.026125	0.027375	0.026225	0.029925		0.101668	0.0965907	0.0869706	0.0955218	0.0725404	0.0907118	0.0704026	0.068532	0.0754799	0.0821605	0.0760144	0.095789
							0.1117	0.1051	0.1002	0.0959	0.0995	0.0981	0.0955	0.0978	0.0949	0.0931	0.1024	0.0974		0.036625	0.031525	0.029175	0.026075	0.029875	0.032475	0.026625	0.026375	0.027075	0.026325	0.029225	0.028475		0.131597	0.10434	0.0917807	0.0752127	0.0955218	0.109418	0.0781522	0.076816	0.0805572	0.0765488	0.0920479	0.0880395
							0.1029	0.1085	0.1046	0.1019	0.1022	0.1014	0.0963		0.0959	0.0994	0.0989	0.1009		0.033775	0.036575	0.034275	0.034275	0.032875	0.032175	0.027375	0.033975	0.027775	0.029225	0.029075	0.030225		0.116365	0.13133	0.119038	0.119038	0.111555	0.107814	0.0821605	0.117434	0.0842983	0.0920479	0.0912462	0.0973924
						Plate 2 H4 cells in Phosphate buffered saline, 30min														RFU/s													RFU/s/mg
						B, TR 1	0.1113	0.1116	0.1185	0.1193	0.1114	0.1113	0.1146	0.1122	0.114	0.1217	0.1145	0.1037		0.247802	0.216356	0.504183	0.523236	0.506149	0.830981	0.800912	0.205121	0.209029	0.203127	1.04252	1.00111		1.45016	1.2296	2.67069	2.56133	2.82929	4.47139	4.17744	1.13473	1.10881	0.904428	5.1033	6.11682
							0.1126	0.1088	0.1093	0.118	0.1106	0.1101	0.1167	0.1107	0.1119		0.1028	0.1151		0.186104	0.198976	0.561669	0.59295	0.562565	0.937401	0.917776	0.251213	0.290285	0.312714	1.03251	1.02105		1.08065	1.23389	3.67806	3.09274	3.28704	5.01517	4.7018	1.42122	1.58708	1.41083	6.41345	5.04439
							0.1065	0.1023	0.1122	0.1195	0.1131	0.1047	0.114	0.1149	0.0987	0.1082	0.1071	0.1159		0.197119	0.16475	0.574332	0.608366	0.608493	0.930238	0.916539	0.302391	0.343444	0.344069	1.04709	1.00791		1.35484	1.18004	2.99438	2.99373	3.47933	5.46091	5.29739	1.56199	2.35623	1.92905	5.96899	4.96636
							0.112	0.1159	0.1103	0.1189	0.1122	0.1046	0.1114	0.115	0.11	0.1196	0.119	0.1178		0.238999	0.205127	0.686122	0.718309	0.748055	0.968564	0.972404	0.642638	0.687219	0.635294	1.03398	1.01669		1.32214	1.05376	3.60383	3.86512	4.36403	5.61542	5.53479	3.26987	3.79048	3.05788	5.05492	5.17314
							0.1121	0.1111	0.109	0.1123	0.1173	0.11983	0.1132	0.1159	0.1147	0.1104		0.119		0.217134	0.191022	0.777519	0.800403	0.799176	0.886573	0.898944	0.86716	0.840986	0.864535	1.02947	1.00746		1.11544	1.0807	4.81357	4.33804	4.22134	4.5031	4.94372	4.54198	4.60468	4.45957	4.74758	5.09842
							0.117	0.1041		0.118	0.1169	0.1266	0.1147	0.119	0.1141	0.103	0.121	0.117		0.232704	0.227599	0.957768	0.95596	0.969054	0.989352	0.996114	0.978254	1.00111	0.976553	1.02823	1.0031		1.06009	1.59062	4.43877	4.70421	4.93746	4.35332	5.3141	4.48374	4.57726	5.49985	5.01368	5.03551
							0.1159	0.116	0.1169	0.1176	0.116	0.1163	0.1173	0.118	0.1197	0.1168	0.1206	0.1137		0.240957	0.217661	0.97371	0.996974	1.00746	1.0031	1.02664	1.03523	0.998889	0.975795	1.03284	1.02664		1.18417	1.13371	4.98835	5.10055	5.14013	5.10398	5.03879	5.06761	4.53389	4.80182	4.84672	5.39241
							0.1169	0.1172	0.1188	0.1193	0.1196	0.1168	0.1169	0.1174	0.1217	0.125	0.1182	0.1172		0.364383	0.314402	1.04252	1.03251	1.04709	1.03398	1.02947	1.02823	1.03284	1.03	1.03	1.03523		1.69292	1.47537	4.93544	4.97623	5.0142	5.08147	5.0995	4.67272	4.69369	4.42805	4.95137	5.20375
																				Average
						B, TR 2	0.1121	0.1137	0.1116	0.1166	0.115	0.1177	0.1166	0.1149	0.116	0.1218	0.1214	0.117		0.043975	0.044925	0.047325	0.050225	0.045475	0.046775	0.047875	0.045825	0.047275	0.054025	0.050225	0.042625		0.170879	0.175957	0.188784	0.204283	0.178896	0.185844	0.191723	0.180767	0.188516	0.224592	0.204283	0.163664
							0.1113	0.111	0.1073	0.1132	0.1129	0.1193	0.1158	0.1149	0.116	0.1212	0.1169	0.1201		0.044225	0.042175	0.040575	0.047875	0.044025	0.046975	0.048525	0.045075	0.046225	0.053475	0.042125	0.049875		0.172216	0.161259	0.152708	0.191723	0.171147	0.186913	0.195197	0.176758	0.182905	0.221652	0.160992	0.202412
							0.1074	0.1094	0.11903	0.116	0.1118	0.1185	0.1102	0.117	0.1153	0.118	0.118	0.1195		0.039225	0.038125	0.04789	0.050025	0.044725	0.043875	0.044375	0.048225	0.039275	0.045375	0.044825	0.049975		0.145493	0.139614	0.191803	0.203214	0.174888	0.170345	0.173017	0.193594	0.14576	0.178362	0.175422	0.202946
							0.1151	0.1164	0.1204	0.1101	0.1114	0.1194	0.1138	0.118	0.1173	0.1176	0.117	0.1152		0.045825	0.048425	0.047625	0.046775	0.044075	0.044275	0.044875	0.048775	0.045925	0.050875	0.050275	0.048775		0.180767	0.194662	0.190387	0.185844	0.171414	0.172483	0.175689	0.196533	0.181301	0.207757	0.20455	0.196533
							0.1202	0.1145	0.1109	0.1162	0.113	0.1133	0.1143	0.115	0.1131	0.1216	0.1203	0.1144		0.048425	0.045075	0.042225	0.046525	0.047425	0.04884	0.046025	0.047725	0.046175	0.048275	0.052575	0.048975		0.194662	0.176758	0.161527	0.184508	0.189318	0.19688	0.181836	0.190921	0.182637	0.193861	0.216842	0.197602
							0.1246	0.1089	0.1201	0.1175	0.116	0.1179	0.1149	0.1221	0.1272	0.1229	0.1152	0.117		0.053075	0.038775	0.052375	0.050025	0.048725	0.054525	0.047075	0.052825	0.052925	0.045225	0.050375	0.049275		0.219514	0.143088	0.215773	0.203214	0.196266	0.227264	0.187447	0.218178	0.218713	0.17756	0.205084	0.199205
							0.1197	0.1153	0.1156	0.115	0.1168	0.1167	0.1184	0.1179	0.1222	0.1187	0.1186	0.117		0.050075	0.047925	0.048525	0.048575	0.048675	0.048775	0.050125	0.050225	0.053225	0.050025	0.051875	0.047625		0.203481	0.19199	0.195197	0.195464	0.195999	0.196533	0.203748	0.204283	0.220316	0.203214	0.213101	0.190387
							0.1231	0.122	0.1197	0.1178	0.118	0.1188	0.1181	0.1244	0.1201	0.1215	0.1191	0.1167		0.052275	0.051875	0.051525	0.050825	0.051075	0.050075	0.049775	0.053175	0.053175	0.055525	0.050925	0.049225		0.215239	0.213101	0.21123	0.207489	0.208825	0.203481	0.201878	0.220049	0.220049	0.232609	0.208024	0.198938

## Sheet: IMR90 10-23-14
Fluorescence (L-GluOx 0.04U/ml; HRP 0.125U/ml; [Amplex UltraRed] = 50µM )									Rates: Glutamate oxidase assay (RFU/s)													Average (RFU/s)
Initial [L-Glu], µM	Final [L-Glu], µM	Blanks		Totals		Avg. Totals	SE		Blanks		Totals		S4CPG			R4CPG		SAS				Blanks	Totals	S4CPG	R4CPG	SAS
100	50	0.021889	0.034387	16.3711	16.7833	16.5578	0.20611		0.236549	0.312276	0.531946	0.582726	0.305946	0.304998	0.306239	0.510456	0.464927	0.236979	0.163341	0.236938		0.274413	0.557336	0.305728	0.487692	0.212419
80	40	0.025263	0.024792	13.5419	13.5265	13.5149	0.007698		0.23281	0.251261	0.547446	0.541786	0.310388	0.289707	0.309488	0.392515	0.485566	0.210054	0.211257	0.179485		0.242036	0.544616	0.303194	0.439041	0.200265
60	30	0.014974	0.023609	10.1403	9.75417	9.92791	0.193066		0.280485	0.280365	0.545691	0.545322	0.318038	0.315712	0.316059	0.418006	0.426496	0.215768	0.218576	0.209743		0.280425	0.545507	0.316603	0.422251	0.214696
40	20	0.02051	0.020545	7.08549	7.08709	7.06696	0.0007995		0.272319	0.274949	0.544098	0.537093	0.400507	0.409298	0.374678	0.413919	0.469929	0.276691	0.316348	0.28336		0.273634	0.540595	0.394828	0.441924	0.292133
20	10	0.022204	0.020604	3.51114	3.67431	3.5734	0.081585		0.276112	0.270278	0.365753	0.549683	0.418426	0.36764	0.418373	0.380573	0.490298	0.347733	0.359448	0.324234		0.273195	0.457718	0.40148	0.435435	0.343805
16	8	0.026952	0.018397	3.03588	3.02559	3.01142	0.0051457		0.30105	0.233836	0.544922	0.553993	0.440436	0.464343	0.421328	0.489589	0.408064	0.379174	0.398104	0.422404		0.267443	0.549458	0.442036	0.448827	0.399894
12	6	0.015531	0.016921	2.35952	2.56546	2.44317	0.102968		0.236568	0.2356	0.545258	0.522469	0.46845	0.443904	0.542244	0.515238	0.456674	0.473407	0.449572	0.463328		0.236084	0.533864	0.484866	0.485956	0.462102
8	4	0.012023	0.015304	1.77739	1.68984	1.71429	0.0437741		0.320039	0.221596	0.548489	0.56551	0.592664	0.607909	0.610521	0.521863	0.546104	0.63561	0.457236	0.492448		0.270817	0.557	0.603698	0.533983	0.528431
4	2	0.016337	0.022368	0.680071	0.652369	0.646898	0.013851
2	1	0.014496	0.014858	0.337072	0.326393	0.31241	0.0053395		Protein Analysis (mg/ml)													Average (mg/ml)						Average (RFU/s/mg)
1	0.5	0.015295	0.024094	0.103918	0.108585	0.0869291	0.0023335		Blanks		Totals		S4CPG			R4CPG		SAS				Blanks	Totals	S4CPG	R4CPG	SAS		Blanks	Totals	S4CPG	R4CPG	SAS
0.5	0.25	0.005569	0.016815	0.058619	0.05628	0.0381271	0.0011695		0.105676	0.0653253	0.0899101	0.0979268	0.0853672	0.0634548	0.0567741	0.0842983	0.0800227	0.0824278	0.0725404	0.117434		0.0855009	0.0939185	0.068532	0.0821605	0.0908008		3.20947	5.93425	4.46109	5.93584	2.3394
			0.0193224						0.0696009	0.0511624	0.0728076	0.0749455	0.0655926	0.0492918	0.0981941	0.0810916	0.0639892	0.0722732	0.0647909	0.0709371		0.0603817	0.0738766	0.0710261	0.0725404	0.0693337		4.00843	7.37198	4.26877	6.05236	2.88843
Slope						0.331234			0.0565069	0.100332	0.0733421	0.0845656	0.0736093	0.0712043	0.0682648	0.0832294	0.0736093	0.0730749	0.0816261	0.0752127		0.0784194	0.0789538	0.0710261	0.0784194	0.0766379		3.57597	6.90919	4.45755	5.38452	2.80143
R2						0.998566			0.0899101	0.0931168	0.0917807	0.0837639	0.103806	0.090979	0.066127	0.0709371	0.0813589	0.105944	0.0749455	0.0728076		0.0915134	0.0877723	0.0869706	0.076148	0.0845656		2.9901	6.15907	4.53978	5.80349	3.45451
Sample dilution factor						1:1			0.100599	0.0693337	0.0586447	0.0872378	0.0599808	0.0722732	0.0789538	0.0717387	0.0762816	0.114228	0.0989957	0.0773505		0.0849664	0.0729413	0.0704026	0.0740102	0.0968579		3.21533	6.27516	5.70262	5.88346	3.54958
									0.101668	0.0965907	0.0760144	0.095789	0.0869706	0.0955218	0.0725404	0.0907118	0.0704026	0.068532	0.0754799	0.0821605		0.0991294	0.0859017	0.0850109	0.0805572	0.0753908		2.69792	6.39635	5.19975	5.57153	5.30428
									0.131597	0.10434	0.0920479	0.0880395	0.0917807	0.0752127	0.0955218	0.109418	0.0781522	0.076816	0.0805572	0.0765488		0.117969	0.0900437	0.0875051	0.0937849	0.077974		2.00124	5.92894	5.54101	5.1816	5.92636
									0.116365	0.13133	0.0912462	0.0973924	0.119038	0.119038	0.111555	0.107814	0.0821605	0.117434	0.0842983	0.0920479		0.123848	0.0943193	0.116544	0.0949874	0.0979268		2.1867	5.90547	5.18002	5.62163	5.39618
																				0.0846212					0.0849642	0.00215946
									Glutamate Analysis
									[G], µM					[G], nmol								[G], nmol/mg
									Blanks	Totals	S4CPG	R4CPG	SAS	Blanks	Totals	S4CPG	R4CPG	SAS				Blanks	Totals	S4CPG	R4CPG	SAS
									0.828454	1.6826	0.922995	1.47235	0.641296	0.0828454	0.16826	0.0922995	0.147235	0.0641296				0.968942	1.79156	1.34681	1.79203	0.706267
									0.730708	1.6442	0.915347	1.32547	0.604603	0.0730708	0.16442	0.0915347	0.132547	0.0604603				1.21015	2.22561	1.28875	1.82721	0.872019
									0.846606	1.64689	0.955827	1.27478	0.648168	0.0846606	0.164689	0.0955827	0.127478	0.0648168				1.07959	2.08589	1.34574	1.62559	0.845755
									0.826104	1.63206	1.19199	1.33417	0.881953	0.0826104	0.163206	0.119199	0.133417	0.0881953				0.902713	1.85943	1.37057	1.75208	1.04292
									0.824778	1.38186	1.21207	1.31458	1.03795	0.0824778	0.138186	0.121207	0.131458	0.103795				0.970711	1.89448	1.72163	1.77622	1.07162
									0.807413	1.65882	1.33451	1.35501	1.20728	0.0807413	0.165882	0.133451	0.135501	0.120728				0.814505	1.93107	1.56981	1.68205	1.60137
									0.71274	1.61174	1.46382	1.46711	1.39509	0.071274	0.161174	0.146382	0.146711	0.139509				0.604177	1.78995	1.67284	1.56433	1.78918
									0.817601	1.68159	1.82257	1.6121	1.59534	0.0817601	0.168159	0.182257	0.16121	0.159534				0.660166	1.78287	1.56385	1.69717	1.62911
									Day of culture: 10.21.2014													0.264756	0.535762	2.02361		0.271006
									Cell type: IMR90, 40k cells/well													2.98564	6.36005	2.13021		3.37441
									Day of treatment: 10.23.2014; 30min exposure w 80µM Cystine in PBS													0.901369	1.92011	2.13021		1.01874
									Day of protein analysis: 10.24.2014
									Day of glutamate analysis: 10.23.2014
Protein analysis
	BSA*, µg/ml	Blank		Absorbance		Avg. Abs	SE
	2000	0.0672	0.0682	0.4326	0.4573	0.377225	0.01235
	1000	0.0653	0.0702	0.275	0.2908	0.215175	0.0079
	500			0.1768	0.1829	0.112125	0.00305
	250			0.1221	0.1294	0.058025	0.00365
	125			0.096	0.0984	0.029475	0.0012
	62.5			0.0804	0.0885	0.016725	0.00405
			0.067725
Note: *in 0.1N NaOH
Slope						0.000187108
Intercept						0.0120021
R2						0.995177

## Sheet: H4 10-23-14
Fluorescence (L-GluOx 0.04U/ml; HRP 0.125U/ml; [Amplex UltraRed] = 50µM )									Rates: Glutamate oxidase assay (RFU/s)													Average (RFU/s)
Initial [L-Glu], µM	Final [L-Glu], µM	Blanks		Totals		Avg. Totals	SE		Blanks		Totals		S4CPG			R4CPG		SAS				Blanks	Totals	S4CPG	R4CPG	SAS
100	50	0.021889	0.034387	16.3711	16.7833	16.5578	0.20611		0.247802	0.216356	1.04252	1.00111	0.504183	0.523236	0.506149	0.830981	0.800912	0.205121	0.209029	0.203127		0.232079	1.02181	0.511189	0.815946	0.205759
80	40	0.025263	0.024792	13.5419	13.5265	13.5149	0.007698		0.186104	0.198976	1.03251	1.02105	0.561669	0.59295	0.562565	0.937401	0.917776	0.251213	0.290285	0.312714		0.19254	1.02678	0.572395	0.927589	0.284737
60	30	0.014974	0.023609	10.1403	9.75417	9.92791	0.193066		0.197119	0.16475	1.04709	1.00791	0.574332	0.608366	0.608493	0.930238	0.916539	0.302391	0.343444	0.344069		0.180934	1.0275	0.597064	0.923388	0.329968
40	20	0.02051	0.020545	7.08549	7.08709	7.06696	0.0007995		0.238999	0.205127	1.03398	1.01669	0.686122	0.718309	0.748055	0.968564	0.972404	0.642638	0.687219	0.635294		0.222063	1.02534	0.717495	0.970484	0.65505
20	10	0.022204	0.020604	3.51114	3.67431	3.5734	0.081585		0.217134	0.191022	1.02947	1.00746	0.777519	0.800403	0.799176	0.886573	0.898944	0.86716	0.840986	0.864535		0.204078	1.01847	0.792366	0.892759	0.85756
16	8	0.026952	0.018397	3.03588	3.02559	3.01142	0.0051457		0.232704	0.227599	1.02823	1.0031	0.957768	0.95596	0.969054	0.989352	0.996114	0.978254	1.00111	0.976553		0.230152	1.01566	0.960927	0.992733	0.985304
12	6	0.015531	0.016921	2.35952	2.56546	2.44317	0.102968		0.240957	0.217661	1.03284	1.02664	0.97371	0.996974	1.00746	1.0031	1.02664	1.03523	0.998889	0.975795		0.229309	1.02974	0.992714	1.01487	1.0033
8	4	0.012023	0.015304	1.77739	1.68984	1.71429	0.0437741		0.364383	0.314402	1.03	1.03523	1.04252	1.03251	1.04709	1.03398	1.02947	1.02823	1.03284	1.03		0.339392	1.03261	1.04071	1.03173	1.03036
4	2	0.016337	0.022368	0.680071	0.652369	0.646898	0.013851
2	1	0.014496	0.014858	0.337072	0.326393	0.31241	0.0053395		Protein Analysis (mg/ml)													Average (mg/ml)						Average (RFU/s/mg)
1	0.5	0.015295	0.024094	0.103918	0.108585	0.0869291	0.0023335		Blanks		Totals		S4CPG			R4CPG		SAS				Blanks	Totals	S4CPG	R4CPG	SAS		Blanks	Totals	S4CPG	R4CPG	SAS
0.5	0.25	0.005569	0.016815	0.058619	0.05628	0.0381271	0.0011695		0.170879	0.175957	0.204283	0.163664	0.188784	0.204283	0.178896	0.185844	0.191723	0.180767	0.188516	0.224592		0.173418	0.183973	0.190654	0.188784	0.197958		1.33826	5.55412	2.68124	4.32213	1.03941
			0.0193224						0.172216	0.161259	0.160992	0.202412	0.152708	0.191723	0.171147	0.186913	0.195197	0.176758	0.182905	0.221652		0.166737	0.181702	0.171859	0.191055	0.193772		1.15475	5.6509	3.3306	4.85509	1.46945
Slope						0.331234			0.145493	0.139614	0.175422	0.202946	0.191803	0.203214	0.174888	0.170345	0.173017	0.193594	0.14576	0.178362		0.142554	0.189184	0.189968	0.171681	0.172572		1.26924	5.4312	3.14297	5.37851	1.91206
R2						0.998566			0.180767	0.194662	0.20455	0.196533	0.190387	0.185844	0.171414	0.172483	0.175689	0.196533	0.181301	0.207757		0.187715	0.200541	0.182548	0.174086	0.195197		1.18298	5.11285	3.93044	5.57474	3.35584
Sample dilution factor						1:1			0.194662	0.176758	0.216842	0.197602	0.161527	0.184508	0.189318	0.19688	0.181836	0.190921	0.182637	0.193861		0.18571	0.207222	0.178451	0.189358	0.18914		1.0989	4.91486	4.44025	4.71466	4.534
									0.219514	0.143088	0.205084	0.199205	0.215773	0.203214	0.196266	0.227264	0.187447	0.218178	0.218713	0.17756		0.181301	0.202145	0.205084	0.207356	0.204817		1.26944	5.02444	4.68552	4.78759	4.81066
									0.203481	0.19199	0.213101	0.190387	0.195197	0.195464	0.195999	0.196533	0.203748	0.204283	0.220316	0.203214		0.197736	0.201744	0.195553	0.200141	0.209271		1.15967	5.1042	5.07644	5.0708	4.79428
									0.215239	0.213101	0.208024	0.198938	0.21123	0.207489	0.208825	0.203481	0.201878	0.220049	0.220049	0.232609		0.21417	0.203481	0.209182	0.202679	0.224235		1.58469	5.07474	4.97513	5.09045	4.59498
																				0.191872					0.191368	0.00242712
									Glutamate Analysis
									[G], µM					[G], nmol								[G], nmol/mg
									Blanks	Totals	S4CPG	R4CPG	SAS	Blanks	Totals	S4CPG	R4CPG	SAS				Blanks	Totals	S4CPG	R4CPG	SAS
									0.700649	3.08486	1.54329	2.46335	0.621188	0.0700649	0.308486	0.154329	0.246335	0.0621188				0.404023	1.67679	0.809469	1.30485	0.313798
									0.58128	3.09986	1.72807	2.8004	0.859625	0.058128	0.309986	0.172807	0.28004	0.0859625				0.34862	1.70601	1.00551	1.46576	0.443628
									0.546243	3.10203	1.80254	2.78772	0.996177	0.0546243	0.310203	0.180254	0.278772	0.0996177				0.383185	1.63969	0.948865	1.62378	0.577253
									0.67041	3.09551	2.16613	2.9299	1.9776	0.067041	0.309551	0.216613	0.29299	0.19776				0.357143	1.54357	1.1866	1.68302	1.01313
									0.616114	3.07476	2.39216	2.69525	2.58898	0.0616114	0.307476	0.239216	0.269525	0.258898				0.33176	1.4838	1.34052	1.42336	1.36882
									0.69483	3.0663	2.90105	2.99707	2.97464	0.069483	0.30663	0.290105	0.299707	0.297464				0.383246	1.51688	1.41456	1.44538	1.45234
									0.692286	3.1088	2.99701	3.06391	3.02898	0.0692286	0.31088	0.299701	0.306391	0.302898				0.350107	1.54096	1.53258	1.53088	1.4474
									1.02463	3.11747	3.14191	3.1148	3.11066	0.102463	0.311747	0.314191	0.31148	0.311066				0.478419	1.53207	1.502	1.53681	1.38723
									Day of culture: 10.21.2014													0.228818	1.02474	4.47839		0.795921
									Cell type: H4, 40k cells/well													1.25724	5.23341	4.16261		3.97617
									Day of treatment: 10.23.2014; 30min exposure w 80µM Cystine in PBS													0.379563	1.57997	4.16261		1.20041
									Day of protein analysis: 10.24.2014
									Day of glutamate analysis: 10.23.2014
Protein analysis
	BSA*, µg/ml	Blank		Absorbance		Avg. Abs	SE
	2000	0.0672	0.0682	0.4326	0.4573	0.377225	0.01235
	1000	0.0653	0.0702	0.275	0.2908	0.215175	0.0079
	500			0.1768	0.1829	0.112125	0.00305
	250			0.1221	0.1294	0.058025	0.00365
	125			0.096	0.0984	0.029475	0.0012
	62.5			0.0804	0.0885	0.016725	0.00405
			0.067725
Note: *in 0.1N NaOH
Slope						0.000187108
Intercept						0.0120021
R2						0.995177

## Sheet: IMR90 IC50 30min 10-23-14
xCT experiment carried out on Oct 23, 2014, IMR90 human fibroblasts, 30min in PBS, 40kcells/well; Kinetic read
samples (raw)	Blanks	Totals	conc (M)	S4CPG	R4CPG	SAS	S4CPG	R4CPG	SAS					RFU/s		S4CPG	R4CPG	SAS
RFU/s				RFU/s			RFU/s/mg								Locked	1.29729e-06	<3e-008	3.25966e-06
	0.274413	0.557336	0.0001	0.305728	0.487692	0.212419	4.46109	5.93584	2.3394						Unlocked	1.26767e-06	#Intersect	2.9755e-06
	0.242036	0.544616	3e-05	0.303194	0.439041	0.200265	4.26877	5.36309	2.88843						Locked
	0.280425	0.545507	1e-05	0.316603	0.422251	0.214696	4.45755	5.38452	2.80143						Unlocked
	0.273634	0.540595	3e-06	0.394828	0.441924	0.292133	4.53978	5.14687	3.45451
	0.273195	0.457718	1e-06	0.40148	0.435435	0.343805	5.70262	5.20787	3.54958						Average	1.28248e-06	#DIV/0!	3.11758e-06
	0.267443	0.549458	3e-07	0.442036	0.448827	0.399894	5.19975	5.57153	5.30428
	0.236084	0.533864	1e-07	0.484866	0.485956	0.462102	5.54101	5.1816	5.92636
	0.270817	0.557	3e-08	0.603698	0.533983	0.528431	5.18002	5.62163	5.39618					RFU/s/mg		S4CPG	R4CPG	SAS
average	0.264756	0.535762													Locked	9.75732e-06	>0.0001	4.46478e-06
st.dev	0.0163492	0.0325032													Unlocked	2.22621e-06	#Intersect	4.60132e-06
															Locked
specific rate	0.271006														Unlocked
samples (-bkgd)			conc (M)	S4CPG	R4CPG	SAS	S4CPG	R4CPG	SAS
															Average	5.99177e-06	#DIV/0!	4.53305e-06
T/B	2.02361		0.0001	0.0409719	0.222936	0	1.47545	2.95019	0
			3e-05	0.0384385	0.174285	0	1.28313	2.37744	0
RFU/s/mg	3.20947	5.93425	1e-05	0.0518471	0.157495	0	1.47191	2.39888	0
	4.00843	7.37198	3e-06	0.130072	0.177168	0.0273772	1.55414	2.16123	0.468871
	3.57597	6.90919	1e-06	0.136724	0.17068	0.0790492	2.71698	2.22223	0.563936
	2.9901	6.15907	3e-07	0.17728	0.184071	0.135138	2.21411	2.58588	2.31864
	3.21533	6.27516	1e-07	0.22011	0.2212	0.197347	2.55536	2.19596	2.94072
	2.69792	6.39635	3e-08	0.338942	0.269228	0.263676	2.19438	2.63598	2.41054
	2.00124	5.92894
% Inhibition	2.1867	5.90547	conc (M)	S4CPG	R4CPG	SAS	S4CPG	R4CPG	SAS
average	2.98564	6.36005
st.dev	0.674811	0.527564	0.0001	84.8816	17.7377	100	56.2754	12.5715	100
			3e-05	85.8164	35.6897	100	61.9747	29.5449	100
specific rate	3.37441	0.001	1e-05	80.8686	41.8849	100	56.3802	28.9096	100
samples (-bkgd)		0.0003	3e-06	52.004	34.6257	89.8979	53.9433	35.9523	86.1051
		0.0001	1e-06	49.5495	37.0199	70.8312	19.4827	34.1446	83.2878
T/B	2.13021	3e-05	3e-07	34.5845	32.0787	50.1346	34.3853	23.3678	31.2876
		1e-05	1e-07	18.7803	18.3781	27.18	24.2723	34.9231	12.8522
		3e-06	3e-08	-25.0682	0.656134	2.70486	34.97	21.8831	28.564
		1e-06
IC50		3e-07	IC50	S4CPG	R4CPG	SAS	S4CPG	R4CPG	SAS	0	0	0	0
			locked	#NoObject	#NoObject	#NoObject	#NoObject	#NoObject	#NoObject	#NoObject	#NoObject	#NoObject	#NoObject
			unlocked	#NoObject	#NoObject	#NoObject	#NoObject	#NoObject	#NoObject	#NoObject	#NoObject	#NoObject	#NoObject
LOCKED				UNLOCKED				LOCKED				UNLOCKED
#NoObject					#NoObject			#NoObject				#NoObject
#NoObject					#NoObject			#NoObject				#NoObject
#NoObject					#NoObject			#NoObject				#NoObject
#NoObject					#NoObject			#NoObject				#NoObject
#NoObject					#NoObject			#NoObject				#NoObject

## Sheet: H4 IC50 30min 10-23-14
xCT experiment carried out on Oct 23, 2014, H4 human neuroglioma, 30min in PBS, 40kcells/well; Kinetic read
samples (raw)	Blanks	Totals	conc (M)	S4CPG	R4CPG	SAS	S4CPG	R4CPG	SAS					RFU/s		S4CPG	R4CPG	SAS
RFU/s				RFU/s			RFU/s/mg								Locked	1.31611e-05	>0.0001	3.01063e-05
	0.232079	1.02181	0.0001	0.511189	0.815946	0.205759	2.68124	4.32213	1.03941						Unlocked	7.38679e-06	>0.0001	3.037e-05
	0.19254	1.02678	3e-05	0.572395	0.927589	0.284737	3.3306	4.85509	1.46945						Locked
	0.180934	1.0275	1e-05	0.597064	0.923388	0.329968	3.14297	5.37851	1.91206						Unlocked
	0.222063	1.02534	3e-06	0.717495	0.970484	0.65505	3.93044	5.57474	3.35584
	0.204078	1.01847	1e-06	0.792366	0.892759	0.85756	4.44025	4.71466	4.534						Average	1.02739e-05	#DIV/0!	3.02382e-05
	0.230152	1.01566	3e-07	0.960927	0.992733	0.985304	4.68552	4.78759	4.81066
	0.229309	1.02974	1e-07	0.992714	1.01487	1.0033	5.07644	5.0708	4.79428
	0.339392	1.03261	3e-08	1.04071	1.03173	1.03036	4.97513	5.09045	4.59498					RFU/s/mg		S4CPG	R4CPG	SAS
average	0.228818	1.02474													Locked	1.57155e-05	<3e-008	3.06778e-05
st.dev	0.0485592	0.00572539													Unlocked	9.12645e-06	#Intersect	3.36592e-05
															Locked
specific rate	0.795921														Unlocked
samples (-bkgd)			conc (M)	S4CPG	R4CPG	SAS	S4CPG	R4CPG	SAS
															Average	1.2421e-05	#DIV/0!	3.21685e-05
T/B	4.47839		0.0001	0.282371	0.587128	0	1.424	3.06488	0
			3e-05	0.343576	0.69877	0.0559189	2.07336	3.59784	0.212204
RFU/s/mg	1.33826	5.55412	1e-05	0.368245	0.69457	0.10115	1.88572	4.12127	0.654819
	1.15475	5.6509	3e-06	0.488677	0.741666	0.426232	2.6732	4.31749	2.0986
	1.26924	5.4312	1e-06	0.563548	0.66394	0.628742	3.18301	3.45742	3.27676
	1.18298	5.11285	3e-07	0.732109	0.763915	0.756486	3.42828	3.53034	3.55341
	1.0989	4.91486	1e-07	0.763896	0.786054	0.774485	3.8192	3.81355	3.53704
	1.26944	5.02444	3e-08	0.811889	0.802911	0.801538	3.71789	3.83321	3.33773
	1.15967	5.1042
% Inhibition	1.58469	5.07474	conc (M)	S4CPG	R4CPG	SAS	S4CPG	R4CPG	SAS
average	1.25724	5.23341
st.dev	0.153384	0.271984	0.0001	64.5228	26.2329	100	64.1867	22.9187	100
			3e-05	56.8329	12.2061	92.9743	47.8554	9.51484	94.6631
specific rate	3.97617	0.001	1e-05	53.7334	12.7338	87.2915	52.5744	-3.64914	83.5314
samples (-bkgd)		0.0003	3e-06	38.6023	6.81666	46.448	32.7695	-8.58416	47.2206
		0.0001	1e-06	29.1955	16.5821	21.0045	19.948	13.0466	17.5901
T/B	4.16261	3e-05	3e-07	8.01737	4.02129	4.95463	13.7793	11.2125	10.6323
		1e-05	1e-07	4.02367	1.23966	2.69326	3.94791	4.08978	11.0441
		3e-06	3e-08	-2.00624	-0.878197	-0.705776	6.49568	3.59547	16.0566
		1e-06
IC50		3e-07	IC50	S4CPG	R4CPG	SAS	S4CPG	R4CPG	SAS	0	0	0	0
			locked	#NoObject	#NoObject	#NoObject	#NoObject	#NoObject	#NoObject	#NoObject	#NoObject	#NoObject	#NoObject
			unlocked	#NoObject	#NoObject	#NoObject	#NoObject	#NoObject	#NoObject	#NoObject	#NoObject	#NoObject	#NoObject
LOCKED				UNLOCKED				LOCKED				UNLOCKED
#NoObject					#NoObject			#NoObject				#NoObject
#NoObject					#NoObject			#NoObject				#NoObject
#NoObject					#NoObject			#NoObject				#NoObject
#NoObject					#NoObject			#NoObject				#NoObject
#NoObject					#NoObject			#NoObject				#NoObject

## Sheet: Protein analysis 12-19-14
Protein standard curve						Plate 1 STTG1 cells in Phosphate buffered saline, 30min														RFU/s													RFU/s/mg
Blank	BSA*, µg/ml	Absorbance		Avg. - blank		A, TR 1	0.0994	0.10248	0.103	0.1035	0.1049	0.1042	0.1069	0.1097	0.1146	0.1134	0.1058	0.107		0.122113	0.976206	0.275013	0.281421	0.31102	0.906207	0.905572	0.052076	0.054078	0.073101	0.97327	0.122769		0.96465	7.87784	1.81688	1.97537	2.09471	6.22429	5.51792	0.292848	0.281276	0.394536	6.97294	0.892961
							0.1017	0.1001	0.1057	0.1026	0.1062	0.1035	0.1028	0.1047	0.1067	0.106	0.107	0.1005		0.125718	0.957245	0.328938	0.273658	0.303735	0.895217	0.900355	0.137857	0.131256	0.165087	0.938884	0.121275		1.01828	8.32087	2.42349	2.10578	2.07592	6.57231	6.65706	0.975896	0.916679	1.02241	6.84455	1.00181
0.0619	2000	0.4756	0.4885	0.418625			0.0894	0.09961	0.0885	0.0919	0.105	0.0991	0.1021	0.1016	0.1074	0.1064	0.1039	0.1028		0.125348	0.986656	0.447438	0.393304	0.426161	0.932703	0.947272	0.206104	0.176305	0.197481	1.02683	0.124076		1.61709	8.90615	6.32159	3.97581	3.04796	7.52532	6.88156	1.49205	1.12715	1.23592	7.34657	0.849408
0.0654	1000	0.301	0.3015	0.237825			0.0964	0.1021	0.0994	0.1017	0.1029	0.1028	0.1063	0.1039	0.1044	0.1047	0.1067	0.1044		0.125718	0.948861	0.45831	0.459055	0.462314	0.947109	0.926969	0.457441	0.411176	0.418252	0.984041	0.12477		1.18714	7.07866	3.89429	3.54551	3.27274	6.4945	5.96295	3.15759	2.67814	2.65761	6.82657	0.976364
0.066	500	0.1832	0.1867	0.121525			0.0961	0.1016	0.101	0.099	0.1018	0.104	0.1005	0.0995	0.102	0.1038	0.105	0.1007		0.1357	0.969784	0.67419	0.673257	0.673126	0.891834	0.893992	0.762304	0.778046	0.799351	0.943515	0.124102		1.28724	8.09147	5.56927	5.80376	5.30736	6.44504	6.69335	6.0105	5.78359	5.36622	6.84231	0.895293
0.0604	250	0.1275	0.1272	0.063925			0.0928	0.1008	0.0991	0.1017	0.1022	0.1017	0.1023	0.1014	0.1019	0.1028	0.1024	0.0991		0.133549	0.965728	0.845271	0.866284	0.874521	0.956429	1.00178	0.860024	0.929381	0.91914	0.985449	0.124988		1.26395	8.76099	6.92745	6.42801	6.46605	6.42072	7.23959	5.7457	6.42593	6.09169	7.40476	0.965347
	125	0.097	0.0986	0.034375			0.0928	0.0994	0.0974	0.0992	0.0986	0.0976	0.1026	0.0964	0.101	0.101	0.0995	0.0956		0.112486	0.952437	0.878028	0.871993	0.864009	0.853852	0.924744	0.925159	0.924231	0.927972	0.95144	0.133123		1.26987	8.35067	8.44453	7.4398	7.38684	7.2701	7.05057	8.5802	7.32894	8.30967	7.81297	1.32954
	62.5	0.0805	0.0796	0.016625			0.0965	0.0994	0.1035	0.0984	0.1006	0.0994	0.1018	0.1009	0.1022	0.0994	0.1004	0.0978		0.12441	0.989036	0.959414	0.969781	1.00091	0.941164	0.973857	0.904886	1.02813	0.993491	0.972638	0.124768		1.25458	8.42112	7.20913	8.6468	7.98265	8.02996	7.27819	6.89917	7.62891	8.76422	7.55429	1.03893
	31.25																			Average													mg/ml
	15.625					A, TR 2	0.1049	0.10071	0.1116	0.1074	0.1085	0.108	0.113	0.1159	0.117	0.1153	0.1039	0.10183		0.038725	0.03817	0.043875	0.042025	0.043275	0.042675	0.046525	0.049375	0.052375	0.050925	0.041425	0.04099		0.126588	0.123918	0.151365	0.142465	0.148479	0.145592	0.164115	0.177826	0.19226	0.185284	0.139578	0.137485
0.063425							0.1013	0.0994	0.1024	0.1031	0.1063	0.1048	0.1051	0.1057	0.1045	0.1128	0.1017	0.1015		0.038075	0.036325	0.040625	0.039425	0.042825	0.040725	0.040525	0.041775	0.042175	0.045975	0.040925	0.037575		0.123461	0.115042	0.135729	0.129956	0.146314	0.13621	0.135248	0.141262	0.143186	0.161469	0.137173	0.121055
Note: *in 0.1N NaOH							0.0945	0.09812	0.0926	0.1009	0.1048	0.1041	0.1068	0.1075	0.1093	0.1117	0.10588	0.1096		0.028525	0.03544	0.027125	0.032975	0.041475	0.038175	0.041025	0.041125	0.044925	0.045625	0.041465	0.042775		0.0775149	0.110784	0.0707794	0.0989243	0.139819	0.123942	0.137654	0.138135	0.156417	0.159785	0.139771	0.146073
							0.0993	0.1053	0.1012	0.1038	0.1075	0.1095	0.11	0.108	0.1111	0.1124	0.1049	0.1004		0.034425	0.040275	0.036875	0.039325	0.041775	0.042725	0.044725	0.042525	0.044325	0.045125	0.042375	0.038975		0.1059	0.134045	0.117688	0.129475	0.141262	0.145833	0.155455	0.14487	0.15353	0.157379	0.144149	0.127791
							0.0994	0.0999	0.101	0.1009	0.1026	0.1052	0.1067	0.1049	0.1056	0.1098	0.104	0.1086		0.034325	0.037325	0.037575	0.036525	0.038775	0.041175	0.040175	0.038775	0.040375	0.043375	0.041075	0.041225		0.105419	0.119853	0.121055	0.116004	0.126829	0.138375	0.133564	0.126829	0.134526	0.14896	0.137894	0.138616
							0.1028	0.0967	0.1033	0.106	0.1057	0.1119	0.1069	0.1125	0.1099	0.1116	0.1046	0.1064		0.034375	0.035325	0.037775	0.040425	0.040525	0.043375	0.041175	0.043525	0.042475	0.043775	0.040075	0.039325		0.10566	0.11023	0.122018	0.134767	0.135248	0.14896	0.138375	0.149681	0.14463	0.150884	0.133083	0.129475
							0.0957	0.09969	0.0975	0.1012	0.1017	0.1029	0.1036	0.1001	0.1031	0.0971	0.1028	0.0977		0.030825	0.03612	0.034025	0.036775	0.036725	0.036825	0.039675	0.034825	0.038625	0.035625	0.037725	0.033225		0.0885805	0.114055	0.103976	0.117206	0.116966	0.117447	0.131159	0.107825	0.126107	0.111674	0.121777	0.100127
							0.0964	0.1011	0.1041	0.0999	0.1032	0.101	0.1055	0.1053	0.1055		0.1048	0.1038		0.033025	0.036825	0.040075	0.035725	0.038475	0.036775	0.040225	0.039675	0.040425	0.035975	0.039175	0.037375		0.0991649	0.117447	0.133083	0.112155	0.125385	0.117206	0.133805	0.131159	0.134767	0.113358	0.128753	0.120093
						Plate 2 IMR90 cells in Phosphate buffered saline, 30min														RFU/s													RFU/s/mg
						A, TR 1	0.102	0.1005	0.09895	0.0989101	0.0989102	0.0991023	0.0991082	0.1075	0.1104	0.1101	0.10041	0.099		0.34555	0.640202	0.388791	0.371946	0.397493	0.570002	0.560056	0.231787	0.248579	0.210589	0.646703	0.34311		2.61541	5.05736	3.57695	3.42503	3.66031	5.2043	5.0567	1.455	1.52585	1.25198	5.47605	2.60643
							0.0982	0.097	0.09679	0.09671	0.09694	0.09698	0.0961005	0.1005	0.1007	0.1007	0.099	0.0988		0.33328	0.64697	0.45205	0.455218	0.429166	0.548097	0.546638	0.184278	0.228174	0.237197	0.649467	0.342777		3.20536	6.05422	4.3709	4.40255	4.1323	5.25679	5.35643	1.47535	1.82328	1.94396	5.8919	2.51209
							0.096	0.0929	0.09633	0.09604	0.09718	0.0969	0.09687	0.1031	0.1018	0.0995	0.0971	0.097		0.328329	0.654769	0.461404	0.471526	0.433527	0.509389	0.512962	0.302639	0.286437	0.277404	0.650029	0.341956		3.38484	6.32659	4.50408	4.63683	4.15122	4.88779	4.90284	2.40905	2.34751	2.34752	5.67412	3.22903
							0.0971	0.0978	0.0968	0.0964	0.0981	0.09695	0.096101	0.0997	0.1003	0.0992	0.1006	0.0983		0.337672	0.650553	0.462357	0.483295	0.474199	0.516602	0.532919	0.36371	0.388815	0.391676	0.650212	0.340693		3.18858	5.92763	4.42629	4.78087	4.20104	4.92857	5.19134	2.93452	3.46677	3.3281	5.53621	2.87141
							0.0938	0.0943	0.0969	0.0946	0.0997	0.0981	0.0958	0.0977	0.0961	0.0942	0.0963	0.0938		0.32887	0.648825	0.510945	0.541177	0.515972	0.505141	0.498268	0.451831	0.475821	0.444124	0.652153	0.338233		3.35711	6.70555	5.08951	5.71522	4.87224	4.72701	4.84823	4.02864	4.74078	4.35196	6.0214	3.18664
							0.0972	0.0965	0.0971	0.097	0.0981	0.0997	0.0985	0.1013	0.0955	0.0978	0.0997	0.1001		0.335468	0.651696	0.546753	0.547489	0.549558	0.550374	0.532227	0.539287	0.51583	0.516592	0.649039	0.339954		3.02354	5.96418	5.29521	4.97763	4.69845	4.91782	4.82831	4.22803	4.72077	4.24211	5.14673	2.69062
							0.093	0.0945	0.0941	0.0942	0.0945	0.0944	0.09621	0.09618	0.09621	0.09632	0.0938	0.096		0.2929	0.651958	0.569781	0.590408	0.606644	0.682291	0.516783	0.503583	0.493068	0.49694	0.650143	0.340523		3.2623	6.55858	6.06972	6.13231	6.10272	7.10441	4.9576	4.6517	5.08192	4.97265	6.90809	3.4256
							0.096	0.0942	0.0948	0.0939	0.0945	0.09602	0.09615	0.09613	0.09629	0.09627	0.0938	0.0953		0.336168	0.659094	0.59781	0.598	0.66644	0.628156	0.779122	0.62163	0.669851	0.636472	0.687778	0.329758		3.32545	7.11227	6.55303	6.43131	7.0994	6.42486	7.53688	6.38797	6.34114	6.18285	7.17953	3.30929
																				Average													mg/ml
						A, TR 2	0.1046	0.1038	0.097911	0.0979106	0.0979102	0.0981045	0.09861	0.1104	0.109	0.1115	0.10036	0.1074		0.039875	0.038725	0.0350055	0.0349853	0.0349852	0.0351784	0.0354341	0.045525	0.046275	0.047375	0.03696	0.039775		0.132121	0.126588	0.108693	0.108596	0.108595	0.109525	0.110755	0.159304	0.162912	0.168204	0.118097	0.13164
							0.0967	0.0991	0.09788	0.09795	0.0979103	0.09804	0.098	0.1031	0.103	0.1017	0.0985	0.1096		0.034025	0.034625	0.03391	0.033905	0.0340001	0.034085	0.0336253	0.038375	0.038425	0.037775	0.035325	0.040775		0.103976	0.106863	0.103423	0.103399	0.103856	0.104265	0.102053	0.124904	0.125145	0.122018	0.11023	0.136451
							0.096	0.1018	0.097932	0.0979103	0.0979102	0.0981	0.0983	0.1008	0.1006	0.1013	0.1022	0.0987		0.032575	0.033925	0.033706	0.0335502	0.0341201	0.034075	0.03416	0.038525	0.037775	0.036975	0.036225	0.034425		0.0969999	0.103495	0.102441	0.101692	0.104434	0.104217	0.104625	0.125626	0.122018	0.118169	0.11456	0.1059
							0.0986	0.0995	0.0983	0.0973	0.1005	0.0983	0.09825	0.1035	0.098	0.1014	0.0999	0.1027		0.034425	0.035225	0.034125	0.033425	0.035875	0.0342	0.0337505	0.038175	0.035725	0.036875	0.036825	0.037075		0.1059	0.109749	0.104457	0.101089	0.112877	0.104818	0.102655	0.123942	0.112155	0.117688	0.117447	0.11865
							0.0986	0.0976	0.09651	0.09644	0.096	0.098	0.0986	0.1006	0.0973	0.0999	0.1004	0.102		0.032775	0.032525	0.03328	0.032095	0.034425	0.034625	0.033775	0.035725	0.033275	0.033625	0.034925	0.034475		0.0979621	0.0967593	0.100392	0.0946906	0.1059	0.106863	0.102773	0.112155	0.100368	0.102052	0.108306	0.106141
							0.1006	0.1006	0.0975	0.1004	0.1022	0.0985	0.099	0.1034	0.1016	0.1045	0.1044	0.1041		0.035475	0.035125	0.033875	0.035275	0.036725	0.035675	0.035325	0.038925	0.035125	0.037725	0.038625	0.038675		0.110952	0.109268	0.103254	0.10999	0.116966	0.111914	0.11023	0.12755	0.109268	0.121777	0.126107	0.126348
							0.096	0.0985	0.0966	0.0975	0.0985	0.0972	0.0988	0.1005	0.0958	0.0969	0.097	0.097		0.031075	0.033075	0.031925	0.032425	0.033075	0.032375	0.03408	0.034915	0.03258	0.033185	0.031975	0.033075		0.0897832	0.0994054	0.0938727	0.0962782	0.0994054	0.0960377	0.104241	0.108258	0.0970239	0.0999347	0.0941132	0.0994054
							0.0977	0.096	0.0957	0.09643	0.0962	0.0963	0.0985	0.096	0.0993	0.0982	0.0977	0.0978		0.033425	0.031675	0.031375	0.03174	0.031925	0.032735	0.0339	0.03264	0.03437	0.03381	0.032325	0.033125		0.101089	0.0926699	0.0912266	0.0929826	0.0938727	0.0977697	0.103375	0.0973126	0.105636	0.102942	0.0957971	0.099646
						Plate 3 H4 cells in Phosphate buffered saline, 30min
						A, TR 1	0.1211	0.1236	0.1179	0.1201	0.116	0.1174	0.128	0.1293	0.11709	0.11776	0.1291	0.1108		0.546454	2.19964	1.03975	1.09949	1.12996	1.96504	2.15512	0.478831	0.438128	0.45677	2.18977	0.484342		2.45255	9.16022	4.59705	4.79488	5.5706	8.9156	8.3554	1.80919	2.19507	2.24146	11.0576	2.47889
							0.1157	0.1168	0.1176	0.119	0.1219	0.1223	0.1206	0.1142	0.1173	0.1165	0.1233	0.1208		0.410707	2.06303	1.08581	1.12241	1.14059	2.17571	2.21063	0.62165	0.546642	0.659755	2.14359	0.462218		2.0515	9.98114	5.25324	5.17152	4.96889	9.12455	10.4046	3.09032	2.55548	3.18454	10.0323	1.68515
							0.1063	0.1113	0.1163	0.1108	0.1199	0.1151	0.1138	0.1207	0.1338	0.1201	0.1204	0.1133		0.415041	2.22871	1.36908	1.38898	1.4437	2.24611	2.2718	0.625043	0.633638	0.71658	2.27675	0.458022		2.5936	12.2838	6.73106	7.73761	6.45858	11.7267	11.9057	2.80225	2.56924	3.58798	11.5671	2.54809
							0.1133	0.123	0.1064	0.1194	0.1223	0.124	0.1251	0.1233	0.124	0.1169	0.1143	0.1208		0.449018	2.30127	1.66093	1.6999	1.71972	2.27702	2.22867	1.28346	1.33393	1.30915	2.25982	0.422775		2.3384	10.3284	8.80424	7.70424	7.41415	10.5499	9.19819	5.5738	5.12388	6.19675	12.6226	1.70758
							0.1198	0.1171	0.1165	0.1181	0.1225	0.1222	0.1217	0.1109	0.1191	0.1167	0.1163	0.1224		0.439473	2.15042	1.93263	1.98598	2.03527	2.18875	2.24202	2.03939	2.02771	1.98643	2.20984	0.464047		2.0661	10.6773	9.6189	9.07998	8.86653	9.42646	13.031	12.2294	10.9438	9.70085	9.85421	1.62758
							0.1183	0.1227	0.1196	0.1219	0.1326	0.122	0.1227	0.1277	0.1243	0.122	0.1161	0.124		0.438733	2.24573	2.13592	2.11116	2.16374	2.30437	2.29915	2.34202	2.29257	2.25044	2.23711	0.403344		2.13756	9.77312	9.70151	9.49564	8.10899	10.9575	11.5958	9.40456	9.17938	11.3364	9.9226	1.74616
							0.1114	0.1198	0.1207	0.115	0.1135	0.1174	0.1163	0.116	0.1149	0.1138	0.11997	0.1183		0.405154	2.12651	2.0011	2.10088	2.04396	2.14294	2.08937	2.09282	2.059	2.1206	2.29925	0.395435		2.28455	10.1933	9.26116	9.94437	10.4073	11.063	10.8539	10.8854	10.6033	12.0227	11.9636	2.10417
							0.115	0.116	0.12	0.1156	0.1173	0.1126	0.1173	0.115	0.1123	0.114	0.1128	0.1124		0.520579	2.30134	2.32025	2.27346	2.33181	2.37727	2.41934	2.39456	2.43387	2.24514	2.3081	0.396898		2.66435	11.955	10.9205	12.0665	11.088	12.8138	11.705	12.7745	13.2738	11.962	12.4571	2.25636
																				Average													mg/ml
						A, TR 2	0.1232	0.1279	0.1278	0.1269	0.12	0.1259	0.1309	0.1324	0.11756	0.11863	0.1049	0.1221		0.058725	0.062325	0.059425	0.060075	0.054575	0.058225	0.066025	0.067425	0.0539	0.05477	0.053575	0.053025		0.22281	0.24013	0.226178	0.229305	0.202844	0.220405	0.257931	0.264667	0.199597	0.203782	0.198033	0.195387
							0.1192	0.1208	0.12	0.1229	0.1252	0.1285	0.1194	0.1211	0.1233	0.1213	0.1172	0.1449		0.054025	0.055375	0.055375	0.057525	0.060125	0.061975	0.056575	0.054225	0.056875	0.055475	0.056825	0.069425		0.200198	0.206693	0.206693	0.217037	0.229546	0.238446	0.212466	0.20116	0.21391	0.207174	0.213669	0.274289
							0.1119	0.1158	0.11993	0.1155	0.1247	0.1162	0.1172	0.1237	0.1204	0.1146	0.1131	0.1131		0.045675	0.050125	0.05469	0.049725	0.058875	0.052225	0.052075	0.058775	0.063675	0.053925	0.053325	0.049775		0.160025	0.181435	0.203397	0.17951	0.223532	0.191538	0.190816	0.223051	0.246625	0.199717	0.19683	0.179751
							0.1182	0.1213	0.1237	0.124	0.1258	0.1174	0.1273	0.1241	0.1359	0.1226	0.1118	0.1338		0.052325	0.058725	0.051625	0.058275	0.060625	0.057275	0.062775	0.060275	0.066525	0.056325	0.049625	0.063875		0.192019	0.22281	0.188651	0.220645	0.231951	0.215834	0.242295	0.230267	0.260337	0.211263	0.179029	0.247587
							0.1203	0.1183	0.1187	0.1245	0.1246	0.126	0.1015	0.1101	0.1096	0.1201	0.1286	0.1478		0.056625	0.054275	0.054175	0.057875	0.060125	0.060675	0.048175	0.047075	0.050925	0.054975	0.059025	0.071675		0.212707	0.201401	0.20092	0.218721	0.229546	0.232192	0.172053	0.166761	0.185284	0.204768	0.224253	0.285114
							0.1187	0.1245	0.1236	0.1222	0.13	0.1171	0.1114	0.1275	0.1312	0.1122	0.1293	0.1237		0.055075	0.060175	0.058175	0.058625	0.067875	0.056125	0.053625	0.064175	0.064325	0.053675	0.059275	0.060425		0.20525	0.229786	0.220164	0.222329	0.266832	0.210301	0.198274	0.249031	0.249752	0.198514	0.225456	0.230989
							0.114	0.1186	0.1208	0.1245	0.11982	0.1148	0.1154	0.1156	0.1175	0.1112	0.1116	0.1115		0.049275	0.055775	0.057325	0.056325	0.053235	0.052675	0.052425	0.052375	0.052775	0.049075	0.05236	0.051475		0.177345	0.208617	0.216075	0.211263	0.196397	0.193703	0.1925	0.19226	0.194184	0.176383	0.192187	0.18793
							0.1179	0.1157	0.1238	0.1144	0.1218	0.1162	0.1203	0.1146	0.1156	0.1157	0.1159	0.1124		0.053025	0.052425	0.056575	0.051575	0.056125	0.050975	0.055375	0.051375	0.050525	0.051425	0.050925	0.048975		0.195387	0.1925	0.212466	0.188411	0.210301	0.185524	0.206693	0.187449	0.183359	0.187689	0.185284	0.175902

[truncated: 11 more sheets: STTG1 12-19-14, IMR90 12-19-14, H4 12-19-14, STTG1 IC50 30min 12-19-14, IMR90 IC50 30min 12-19-14, H4 IC50 30min 12-19-14, Protein analysis 01-14-15, STTG1 01-14-15, STTG1 IC50 30min 01-14-15, Comparison, Summary]
