# Supplementary material for: High-Throughput Assay Development for Cystine-Glutamate Antiporter (xc -) Highlights Faster Cystine Uptake than Glutamate Release in Glioma Cells
Source: PLoS One. 2015 Aug 7;10(8):e0127785. doi: 10.1371/journal.pone.0127785 (PMC4529246; doi:10.1371/journal.pone.0127785)
Supplement: S17 File — (XLSX) [file pone.0127785.s024.xlsx]

## Sheet: Protocol
	Final Assay Plate Addition:
		Volume (µl)	Final concentration	Stock concentration	New Stock Concentrations	Mol. Wt
	Buffer	40	100mM TRIS, pH 7.5	100mM TRIS, pH 7.5	100mM TRIS, pH 7.5
	L-Glutamate/Samples	20	50µM L-Glutamate	250µM L-Glutamate	100mM L-Glutamate	169.1
	HRP	10	0.125U/ml	1.25U/ml	125U/ml HRP	40000
	Amplex Red	10	50µM Amplex Red	500µM Amplex Red	50mM Amplex Red
	L-GluOx	20	0.04U/ml L-GluOx	0.2U/ml L-GluOx	100U/ml L-Glutamate Oxidase	140kD
	Reaction Mix:
	conditions	dilution points	replicates	rxn #	rxn # + 30%
	12	8	1	96	125
	Solution 1
	L-Glutamate stds in H2O, 1.25 - 250µM				20 µl
	OR Samples in H2O
	Solution 2
		µl
	1Xbuffer	6225
	125U/ml HRP	12.5
	50mM Amplex Red	12.5			50 µl
	Solution 3
		µl
	1Xbuffer	2495
	100U/ml L-GluOx	5			20 µl
1	add 10 µl Buffer for Blank/Total
2	add 20 µl Sol 1
3	add 50 µl Sol 2
4	place in fluorimeter
5	add 20 µl Sol 3
6	read; Ex 530nm, Em 590nm
	Notes: dilute HRP stock	1:23.68 (21.115µl in 500µl)
	(2960U/ml or 5mg/ml)

## Sheet: DMSO effects
xCT experiments, Kinetic read (RFU/s)
2011-09-22	+ DMSO 0.2%				- DMSO 0.2%
	Blanks	Totals			Blanks	Totals
Run 1	0.079033			Run 1	0.044793	0.619803
	0.089013	0.691331			0.041622	0.586116
	0.085453	0.699094			0.047895	0.585743
	0.064489	0.641382			0.045847	0.589351
	0.076421	0.688426			0.05707	0.758465
	0.082795	0.669843			0.059949	0.655859
	0.081773	0.644342			0.050291	0.655282
	0.065516	0.556595			0.063955	0.610727
Run 2	0.089134	0.699143		Run 2	0.0410477	0.617338
	0.080004	0.675664			0.0408981	0.60931
	0.082865	0.630244			0.042111	0.657891
	0.074067	0.632459			0.059097	0.657153
	0.081979	0.597213			0.055674	0.655845
	0.084955	0.63663			0.059877	0.610206
	0.08272	0.602319			0.057635	0.625106
	0.0802341	0.597112			0.08254	0.655698
2011-09-29
Run 1	0.077757	0.671669		Run 1	0.046487	0.753029
	0.065254	0.712685			0.05558	0.75925
	0.075238	0.705803			0.043104	0.687655
	0.086074	0.708423			0.033349	0.660063
	0.079907	0.737168			0.025049	0.664166
	0.064635	0.710743			0.021227	0.679495
	0.055624	0.726678			0.032749	0.679142
	0.064809	0.701954			0.038336	0.656485
Run 2	0.068293	0.703384		Run 2	0.055599	0.752492
	0.076068	0.730717			0.039191	0.621557
	0.07155	0.759698			0.052061	0.658272
	0.066171	0.744263			0.057272	0.76056
	0.08182	0.723889			0.055986	0.682271
	0.056751	0.786431			0.039269	0.702327
	0.056863	0.70948			0.034595	0.684207
	0.062893	0.727882			0.070844	0.662032
average	0.0746924	0.684602			0.0484687	0.662903
st.dev	0.00980028	0.0529982			0.0129802	0.0510153
count	32	31			32	32
SEM	0.00173246	0.00951876			0.0022946	0.00901831
p value
Blanks vs Totals		1.23577e-57				3.61259e-59
DMSO effects
Blanks vs. Blanks					4.61648e-13
Totals vs. Totals						0.102885
%Change					54.1043	3.27335
