# Supplementary material for: High-Throughput Assay Development for Cystine-Glutamate Antiporter (xc -) Highlights Faster Cystine Uptake than Glutamate Release in Glioma Cells
Source: PLoS One. 2015 Aug 7;10(8):e0127785. doi: 10.1371/journal.pone.0127785 (PMC4529246; doi:10.1371/journal.pone.0127785)
Supplement: S18 File — (XLSX) [file pone.0127785.s025.xlsx]

## Sheet: dataFitInfo
___FRIC50 Plate 2B!H39	___GDIC50 Plate 2B!H39	___FRIC50 Plate 1B!G39	___GDIC50 Plate 1B!G39	___FRIC50 Plate 2A!I39	___GDIC50 Plate 2A!I39	___FRIC50 Plate 1A!H39	___GDIC50 Plate 1A!H39	___FRIC50 Plate 2B!I39	___GDIC50 Plate 2B!I39	___FRIC50 Plate 2A!J39	___GDIC50 Plate 2A!J39	___FRIC50 Plate 1B!H39	___GDIC50 Plate 1B!H39	___FRIC50 Plate 1A!I39	___GDIC50 Plate 1A!I39	___FRIC50 Plate 2B!J39	___GDIC50 Plate 2B!J39	___FRIC50 Plate 2A!K39	___GDIC50 Plate 2A!K39	___FRIC50 Plate 1A!J39	___GDIC50 Plate 1A!J39	___FRIC50 Plate 1B!I39	___GDIC50 Plate 1B!I39	___FRIC50 Plate 2B!K39	___GDIC50 Plate 2B!K39	___FRIC50 Plate 2A!L39	___GDIC50 Plate 2A!L39	___FRIC50 Plate 2A!E40	___GDIC50 Plate 2A!E40	___FRIC50 Plate 1B!J39	___GDIC50 Plate 1B!J39	___FRIC50 Plate 1A!K39	___GDIC50 Plate 1A!K39	___FRIC50 Plate 1A!E40	___GDIC50 Plate 1A!E40	___FRIC50 Plate 2B!L39	___GDIC50 Plate 2B!L39	___FRIC50 Plate 2B!E40	___GDIC50 Plate 2B!E40	___FRIC50 Plate 2A!M39	___GDIC50 Plate 2A!M39	___FRIC50 Plate 1A!L39	___GDIC50 Plate 1A!L39	___FRIC50 Plate 2A!F40	___GDIC50 Plate 2A!F40	___FRIC50 Plate 1B!K39	___GDIC50 Plate 1B!K39	___FRIC50 Plate 2B!M39	___GDIC50 Plate 2B!M39
__FIFitSucessful	__FIReturnInfoCode	__FIFitSucessful	__FIReturnInfoCode	__FIFitSucessful	__FIReturnInfoCode	__FIFitSucessful	__FIReturnInfoCode	__FIFitSucessful	__FIReturnInfoCode	__FIFitSucessful	__FIReturnInfoCode	__FIFitSucessful	__FIReturnInfoCode	__FIFitSucessful	__FIReturnInfoCode	__FIFitSucessful	__FIReturnInfoCode	__FIFitSucessful	__FIReturnInfoCode	__FIFitSucessful	__FIReturnInfoCode	__FIFitSucessful	__FIReturnInfoCode	__FIFitSucessful	__FIReturnInfoCode	__FIFitSucessful	__FIReturnInfoCode	__FIFitSucessful	__FIReturnInfoCode	__FIFitSucessful	__FIReturnInfoCode	__FIFitSucessful	__FIReturnInfoCode	__FIFitSucessful	__FIReturnInfoCode	__FIFitSucessful	__FIReturnInfoCode	__FIFitSucessful	__FIReturnInfoCode	__FIFitSucessful	__FIReturnInfoCode	__FIFitSucessful	__FIReturnInfoCode	__FIFitSucessful	__FIReturnInfoCode	__FIFitSucessful	__FIReturnInfoCode	__FIFitSucessful	__FIReturnInfoCode
1	0	1	0	0	0	1	0	1	0	1	0	1	0	1	0	1	0	1	0	0	0	1	0	0	0	0	0	1	0	0	0	1	0	1	0	0	0	1	0	0	0	0	0	1	0	1	0	0	0
__FIResult	__FIGraphTitle	__FIResult	__FIGraphTitle	__FIResult	__FIGraphTitle	__FIResult	__FIGraphTitle	__FIResult	__FIGraphTitle	__FIResult	__FIGraphTitle	__FIResult	__FIGraphTitle	__FIResult	__FIGraphTitle	__FIResult	__FIGraphTitle	__FIResult	__FIGraphTitle	__FIResult	__FIGraphTitle	__FIResult	__FIGraphTitle	__FIResult	__FIGraphTitle	__FIResult	__FIGraphTitle	__FIResult	__FIGraphTitle	__FIResult	__FIGraphTitle	__FIResult	__FIGraphTitle	__FIResult	__FIGraphTitle	__FIResult	__FIGraphTitle	__FIResult	__FIGraphTitle	__FIResult	__FIGraphTitle	__FIResult	__FIGraphTitle	__FIResult	__FIGraphTitle	__FIResult	__FIGraphTitle	__FIResult	__FIGraphTitle
1.37273e-07	'[Gln 122005 IC50.xls]IC50 Plate 2B'!H38	2.92551e-07	'[Gln 122005 IC50.xls]IC50 Plate 1B'!G38	#NoFit!	'[Gln 122005 IC50.xls]IC50 Plate 2A'!I38	4.74495e-05	'[Gln 122005 IC50.xls]IC50 Plate 1A'!H38	6.47387e-05	'[Gln 122005 IC50.xls]IC50 Plate 2B'!I38	3.37721e-05	'[Gln 122005 IC50.xls]IC50 Plate 2A'!J38	1.98956e-05	'[Gln 122005 IC50.xls]IC50 Plate 1B'!H38	5.63678e-05	'[Gln 122005 IC50.xls]IC50 Plate 1A'!I38	2.98879e-05	'[Gln 122005 IC50.xls]IC50 Plate 2B'!J38	6.11406e-05	'[Gln 122005 IC50.xls]IC50 Plate 2A'!K38	>0.0001	'[Gln 122005 IC50.xls]IC50 Plate 1A'!J38	2.76651e-05	'[Gln 122005 IC50.xls]IC50 Plate 1B'!I38	#NoFit!	'[Gln 122005 IC50.xls]IC50 Plate 2B'!K38	<3E-008	'[Gln 122005 IC50.xls]IC50 Plate 2A'!L38	4.87037e-07	'[Gln 122005 IC50.xls]IC50 Plate 2A'!E38	>0.0001	'[Gln 122005 IC50.xls]IC50 Plate 1B'!J38	5.14781e-05	'[Gln 122005 IC50.xls]IC50 Plate 1A'!K38	2.24613e-07	'[Gln 122005 IC50.xls]IC50 Plate 1A'!E38	>0.0001	'[Gln 122005 IC50.xls]IC50 Plate 2B'!L38	5.13528e-07	'[Gln 122005 IC50.xls]IC50 Plate 2B'!E38	#NoFit!	'[Gln 122005 IC50.xls]IC50 Plate 2A'!M38	>0.0001	'[Gln 122005 IC50.xls]IC50 Plate 1A'!L38	1.47589e-07	'[Gln 122005 IC50.xls]IC50 Plate 2A'!F38	2.66685e-05	'[Gln 122005 IC50.xls]IC50 Plate 1B'!K38	#NoFit!	'[Gln 122005 IC50.xls]IC50 Plate 2B'!M38
__FINumDataPoints	__FIDataTitle	__FINumDataPoints	__FIDataTitle	__FINumDataPoints	__FIDataTitle	__FINumDataPoints	__FIDataTitle	__FINumDataPoints	__FIDataTitle	__FINumDataPoints	__FIDataTitle	__FINumDataPoints	__FIDataTitle	__FINumDataPoints	__FIDataTitle	__FINumDataPoints	__FIDataTitle	__FINumDataPoints	__FIDataTitle	__FINumDataPoints	__FIDataTitle	__FINumDataPoints	__FIDataTitle	__FINumDataPoints	__FIDataTitle	__FINumDataPoints	__FIDataTitle	__FINumDataPoints	__FIDataTitle	__FINumDataPoints	__FIDataTitle	__FINumDataPoints	__FIDataTitle	__FINumDataPoints	__FIDataTitle	__FINumDataPoints	__FIDataTitle	__FINumDataPoints	__FIDataTitle	__FINumDataPoints	__FIDataTitle	__FINumDataPoints	__FIDataTitle	__FINumDataPoints	__FIDataTitle	__FINumDataPoints	__FIDataTitle	__FINumDataPoints	__FIDataTitle
8	'[Gln 122005 IC50.xls]IC50 Plate 2B'!H38	8	'[Gln 122005 IC50.xls]IC50 Plate 1B'!G38	8	'[Gln 122005 IC50.xls]IC50 Plate 2A'!I38	8	'[Gln 122005 IC50.xls]IC50 Plate 1A'!H38	8	'[Gln 122005 IC50.xls]IC50 Plate 2B'!I38	8	'[Gln 122005 IC50.xls]IC50 Plate 2A'!J38	8	'[Gln 122005 IC50.xls]IC50 Plate 1B'!H38	8	'[Gln 122005 IC50.xls]IC50 Plate 1A'!I38	8	'[Gln 122005 IC50.xls]IC50 Plate 2B'!J38	8	'[Gln 122005 IC50.xls]IC50 Plate 2A'!K38	8	'[Gln 122005 IC50.xls]IC50 Plate 1A'!J38	8	'[Gln 122005 IC50.xls]IC50 Plate 1B'!I38	8	'[Gln 122005 IC50.xls]IC50 Plate 2B'!K38	8	'[Gln 122005 IC50.xls]IC50 Plate 2A'!L38	8	'[Gln 122005 IC50.xls]IC50 Plate 2A'!E38	8	'[Gln 122005 IC50.xls]IC50 Plate 1B'!J38	8	'[Gln 122005 IC50.xls]IC50 Plate 1A'!K38	8	'[Gln 122005 IC50.xls]IC50 Plate 1A'!E38	8	'[Gln 122005 IC50.xls]IC50 Plate 2B'!L38	8	'[Gln 122005 IC50.xls]IC50 Plate 2B'!E38	8	'[Gln 122005 IC50.xls]IC50 Plate 2A'!M38	8	'[Gln 122005 IC50.xls]IC50 Plate 1A'!L38	8	'[Gln 122005 IC50.xls]IC50 Plate 2A'!F38	8	'[Gln 122005 IC50.xls]IC50 Plate 1B'!K38	8	'[Gln 122005 IC50.xls]IC50 Plate 2B'!M38
__FIModelNumber	__FILabelX	__FIModelNumber	__FILabelX	__FIModelNumber	__FILabelX	__FIModelNumber	__FILabelX	__FIModelNumber	__FILabelX	__FIModelNumber	__FILabelX	__FIModelNumber	__FILabelX	__FIModelNumber	__FILabelX	__FIModelNumber	__FILabelX	__FIModelNumber	__FILabelX	__FIModelNumber	__FILabelX	__FIModelNumber	__FILabelX	__FIModelNumber	__FILabelX	__FIModelNumber	__FILabelX	__FIModelNumber	__FILabelX	__FIModelNumber	__FILabelX	__FIModelNumber	__FILabelX	__FIModelNumber	__FILabelX	__FIModelNumber	__FILabelX	__FIModelNumber	__FILabelX	__FIModelNumber	__FILabelX	__FIModelNumber	__FILabelX	__FIModelNumber	__FILabelX	__FIModelNumber	__FILabelX	__FIModelNumber	__FILabelX
205	[M]	205	[M]	205	[M]	205	[M]	205	[M]	205	[M]	205	[M]	205	[M]	205	[M]	205	[M]	205	[M]	205	[M]	205	[M]	205	[M]	205	[M]	205	[M]	205	[M]	205	[M]	205	[M]	205	[M]	205	[M]	205	[M]	205	[M]	205	[M]	205	[M]
__FIKnownX	__FILabelY	__FIKnownX	__FILabelY	__FIKnownX	__FILabelY	__FIKnownX	__FILabelY	__FIKnownX	__FILabelY	__FIKnownX	__FILabelY	__FIKnownX	__FILabelY	__FIKnownX	__FILabelY	__FIKnownX	__FILabelY	__FIKnownX	__FILabelY	__FIKnownX	__FILabelY	__FIKnownX	__FILabelY	__FIKnownX	__FILabelY	__FIKnownX	__FILabelY	__FIKnownX	__FILabelY	__FIKnownX	__FILabelY	__FIKnownX	__FILabelY	__FIKnownX	__FILabelY	__FIKnownX	__FILabelY	__FIKnownX	__FILabelY	__FIKnownX	__FILabelY	__FIKnownX	__FILabelY	__FIKnownX	__FILabelY	__FIKnownX	__FILabelY	__FIKnownX	__FILabelY
0.0001	% Inhibition	0.0001	% Inhibition	0.0001	% Inhibition	0.0001	% Inhibition	0.0001	% Inhibition	0.0001	% Inhibition	0.0001	% Inhibition	0.0001	% Inhibition	0.0001	% Inhibition	0.0001	% Inhibition	0.0001	% Inhibition	0.0001	% Inhibition	0.0001	% Inhibition	0.0001	% Inhibition	0.0001	% Inhibition	0.0001	% Inhibition	0.0001	% Inhibition	0.0001	% Inhibition	0.0001	% Inhibition	0.0001	% Inhibition	0.0001	% Inhibition	0.0001	% Inhibition	1e-05	% Inhibition	0.0001	% Inhibition	0.0001	% Inhibition
3e-05	__FIKnownXRange	3e-05	__FIKnownXRange	3e-05	__FIKnownXRange	3e-05	__FIKnownXRange	3e-05	__FIKnownXRange	3e-05	__FIKnownXRange	3e-05	__FIKnownXRange	3e-05	__FIKnownXRange	3e-05	__FIKnownXRange	3e-05	__FIKnownXRange	3e-05	__FIKnownXRange	3e-05	__FIKnownXRange	3e-05	__FIKnownXRange	3e-05	__FIKnownXRange	3e-05	__FIKnownXRange	3e-05	__FIKnownXRange	3e-05	__FIKnownXRange	3e-05	__FIKnownXRange	3e-05	__FIKnownXRange	3e-05	__FIKnownXRange	3e-05	__FIKnownXRange	3e-05	__FIKnownXRange	3e-06	__FIKnownXRange	3e-05	__FIKnownXRange	3e-05	__FIKnownXRange
1e-05	IC50 Plate 2B	1e-05	IC50 Plate 1B	1e-05	IC50 Plate 2A	1e-05	IC50 Plate 1A	1e-05	IC50 Plate 2B	1e-05	IC50 Plate 2A	1e-05	IC50 Plate 1B	1e-05	IC50 Plate 1A	1e-05	IC50 Plate 2B	1e-05	IC50 Plate 2A	1e-05	IC50 Plate 1A	1e-05	IC50 Plate 1B	1e-05	IC50 Plate 2B	1e-05	IC50 Plate 2A	1e-05	IC50 Plate 2A	1e-05	IC50 Plate 1B	1e-05	IC50 Plate 1A	1e-05	IC50 Plate 1A	1e-05	IC50 Plate 2B	1e-05	IC50 Plate 2B	1e-05	IC50 Plate 2A	1e-05	IC50 Plate 1A	1e-06	IC50 Plate 2A	1e-05	IC50 Plate 1B	1e-05	IC50 Plate 2B
3e-06	28	3e-06	28	3e-06	28	3e-06	28	3e-06	28	3e-06	28	3e-06	28	3e-06	28	3e-06	28	3e-06	28	3e-06	28	3e-06	28	3e-06	28	3e-06	28	3e-06	28	3e-06	28	3e-06	28	3e-06	28	3e-06	28	3e-06	28	3e-06	28	3e-06	28	3e-07	28	3e-06	28	3e-06	28
1e-06	35	1e-06	35	1e-06	35	1e-06	35	1e-06	35	1e-06	35	1e-06	35	1e-06	35	1e-06	35	1e-06	35	1e-06	35	1e-06	35	1e-06	35	1e-06	35	1e-06	35	1e-06	35	1e-06	35	1e-06	35	1e-06	35	1e-06	35	1e-06	35	1e-06	35	1e-07	35	1e-06	35	1e-06	35
3e-07	3	3e-07	3	3e-07	3	3e-07	3	3e-07	3	3e-07	3	3e-07	3	3e-07	3	3e-07	3	3e-07	3	3e-07	3	3e-07	3	3e-07	3	3e-07	3	3e-07	3	3e-07	3	3e-07	3	3e-07	3	3e-07	3	3e-07	3	3e-07	3	3e-07	3	3e-08	2	3e-07	3	3e-07	3
1e-07	3	1e-07	3	1e-07	3	1e-07	3	1e-07	3	1e-07	3	1e-07	3	1e-07	3	1e-07	3	1e-07	3	1e-07	3	1e-07	3	1e-07	3	1e-07	3	1e-07	3	1e-07	3	1e-07	3	1e-07	3	1e-07	3	1e-07	3	1e-07	3	1e-07	3	1e-08	2	1e-07	3	1e-07	3
3e-08	1	3e-08	1	3e-08	1	3e-08	1	3e-08	1	3e-08	1	3e-08	1	3e-08	1	3e-08	1	3e-08	1	3e-08	1	3e-08	1	3e-08	1	3e-08	1	3e-08	1	3e-08	1	3e-08	1	3e-08	1	3e-08	1	3e-08	1	3e-08	1	3e-08	1	3e-09	1	3e-08	1	3e-08	1
__FIKnownY	__FIKnownYRange	__FIKnownY	__FIKnownYRange	__FIKnownY	__FIKnownYRange	__FIKnownY	__FIKnownYRange	__FIKnownY	__FIKnownYRange	__FIKnownY	__FIKnownYRange	__FIKnownY	__FIKnownYRange	__FIKnownY	__FIKnownYRange	__FIKnownY	__FIKnownYRange	__FIKnownY	__FIKnownYRange	__FIKnownY	__FIKnownYRange	__FIKnownY	__FIKnownYRange	__FIKnownY	__FIKnownYRange	__FIKnownY	__FIKnownYRange	__FIKnownY	__FIKnownYRange	__FIKnownY	__FIKnownYRange	__FIKnownY	__FIKnownYRange	__FIKnownY	__FIKnownYRange	__FIKnownY	__FIKnownYRange	__FIKnownY	__FIKnownYRange	__FIKnownY	__FIKnownYRange	__FIKnownY	__FIKnownYRange	__FIKnownY	__FIKnownYRange	__FIKnownY	__FIKnownYRange	__FIKnownY	__FIKnownYRange
105.343	IC50 Plate 2B	96.351	IC50 Plate 1B	60.9391	IC50 Plate 2A	65.8223	IC50 Plate 1A	59.2344	IC50 Plate 2B	71.1652	IC50 Plate 2A	76.1663	IC50 Plate 1B	63.825	IC50 Plate 1A	74.395	IC50 Plate 2B	67.252	IC50 Plate 2A	20.1214	IC50 Plate 1A	77.0423	IC50 Plate 1B	56.3656	IC50 Plate 2B	-3.99862	IC50 Plate 2A	107.935	IC50 Plate 2A	32.0456	IC50 Plate 1B	69.5034	IC50 Plate 1A	101.4	IC50 Plate 1A	7.76794	IC50 Plate 2B	105.419	IC50 Plate 2B	58.7794	IC50 Plate 2A	23.9788	IC50 Plate 1A	103.8	IC50 Plate 2A	78.3752	IC50 Plate 1B	58.8924	IC50 Plate 2B
102.342	28	88.1819	28	29.3747	28	38.1746	28	34.2896	28	45.9322	28	53.5823	28	34.3368	28	51.92	28	20.6437	28	-11.5011	28	48.022	28	22.6816	28	-23.3433	28	105.351	28	9.99476	28	26.8767	28	102.457	28	-21.3755	28	104.754	28	13.4264	28	-5.29407	28	90.1592	28	55.4675	28	26.1963	28
97.516	35	84.3926	35	24.0955	35	26.4851	35	10.3897	35	34.3955	35	33.8356	35	17.2822	35	30.4899	35	27.7319	35	13.1507	35	26.7328	35	0.985538	35	-4.1832	35	104.557	35	1.73046	35	30.0291	35	102.927	35	-14.7071	35	99.4918	35	21.6959	35	10.9773	35	82.7757	35	20.2014	35	8.1669	35
92.7854	7	60.2661	6	-15.6276	8	-4.35421	7	3.22734	8	-6.509	9	27.7421	7	-3.80596	8	-3.91603	9	-5.54915	10	0.48217	9	20.6393	8	-18.4117	10	-43.1311	11	87.3166	4	0.721223	9	3.55631	10	87.2825	4	-43.7935	11	89.6507	4	-13.0988	12	3.18428	11	56.6567	5	14.7363	10	-2.87112	12
82.6593	7	60.3613	6	-13.2649	8	6.39548	7	-1.27526	8	19.7762	9	19.2112	7	4.02624	8	-13.9471	9	7.96262	10	-19.2941	9	9.97572	8	-7.10774	10	1.02215	11	66.0152	4	-6.97182	9	-11.0899	10	63.1202	4	-3.04211	11	68.0306	4	7.51961	12	6.80667	11	48.4425	5	16.1644	10	-4.84694	12
53.7819	1	49.3169	1	-25.06	1	0.854199	1	-17.6138	1	-26.5921	1	13.0225	1	6.82625	1	-6.67078	1	-15.3138	1	-11.5598	1	19.7634	1	-1.56024	1	-32.6281	1	39.8777	1	10.3566	1	0.89336	1	55.8166	1	-12.6363	1	36.7594	1	-23.694	1	-4.43253	1	34.5616	1	5.57698	1	-4.71396	1
41.9459	__FIError	41.3763	__FIError	9.53161	__FIError	-5.80317	__FIError	-9.97649	__FIError	13.0572	__FIError	12.794	__FIError	-13.8116	__FIError	10.9217	__FIError	2.36964	__FIError	-17.4144	__FIError	11.4039	__FIError	-22.4014	__FIError	9.21781	__FIError	31.8482	__FIError	10.985	__FIError	-12.8326	__FIError	43.1676	__FIError	-16.018	__FIError	16.5642	__FIError	11.6728	__FIError	-13.792	__FIError	40.9483	__FIError	10.7374	__FIError	-17.6138	__FIError
34.4416	0	32.7883	0	-2.09737	0	-21.9179	0	15.2913	0	-4.70005	0	-7.82872	0	-21.5459	0	8.10991	0	11.359	0	-17.0815	0	-7.21937	0	5.50714	0	3.25565	0	21.4375	0	-3.62039	0	-14.6535	0	19.671	0	-29.2028	0	9.66777	0	-7.72727	0	-18.0997	0	32.4573	0	-7.06703	0	-29.4878	0
__FIWeight	0	__FIWeight	0	__FIWeight	0	__FIWeight	0	__FIWeight	0	__FIWeight	0	__FIWeight	0	__FIWeight	0	__FIWeight	0	__FIWeight	0	__FIWeight	0	__FIWeight	0	__FIWeight	0	__FIWeight	0	__FIWeight	0	__FIWeight	0	__FIWeight	0	__FIWeight	0	__FIWeight	0	__FIWeight	0	__FIWeight	0	__FIWeight	0	__FIWeight	0	__FIWeight	0	__FIWeight	0
1	0	1	0	1	0	1	0	1	0	1	0	1	0	1	0	1	0	1	0	1	0	1	0	1	0	1	0	1	0	1	0	1	0	1	0	1	0	1	0	1	0	1	0	1	0	1	0	1	0
1	0	1	0	1	0	1	0	1	0	1	0	1	0	1	0	1	0	1	0	1	0	1	0	1	0	1	0	1	0	1	0	1	0	1	0	1	0	1	0	1	0	1	0	1	0	1	0	1	0
1	0	1	0	1	0	1	0	1	0	1	0	1	0	1	0	1	0	1	0	1	0	1	0	1	0	1	0	1	0	1	0	1	0	1	0	1	0	1	0	1	0	1	0	1	0	1	0	1	0
1	0	1	0	1	0	1	0	1	0	1	0	1	0	1	0	1	0	1	0	1	0	1	0	1	0	1	0	1	0	1	0	1	0	1	0	1	0	1	0	1	0	1	0	1	0	1	0	1	0
1	0	1	0	1	0	1	0	1	0	1	0	1	0	1	0	1	0	1	0	1	0	1	0	1	0	1	0	1	0	1	0	1	0	1	0	1	0	1	0	1	0	1	0	1	0	1	0	1	0
1	0	1	0	1	0	1	0	1	0	1	0	1	0	1	0	1	0	1	0	1	0	1	0	1	0	1	0	1	0	1	0	1	0	1	0	1	0	1	0	1	0	1	0	1	0	1	0	1	0
1	__FIParamReturnCell	1	__FIParamReturnCell	1	__FIParamReturnCell	1	__FIParamReturnCell	1	__FIParamReturnCell	1	__FIParamReturnCell	1	__FIParamReturnCell	1	__FIParamReturnCell	1	__FIParamReturnCell	1	__FIParamReturnCell	1	__FIParamReturnCell	1	__FIParamReturnCell	1	__FIParamReturnCell	1	__FIParamReturnCell	1	__FIParamReturnCell	1	__FIParamReturnCell	1	__FIParamReturnCell	1	__FIParamReturnCell	1	__FIParamReturnCell	1	__FIParamReturnCell	1	__FIParamReturnCell	1	__FIParamReturnCell	1	__FIParamReturnCell	1	__FIParamReturnCell	1	__FIParamReturnCell
1	____FI__NULLVALUE	1	____FI__NULLVALUE	1	____FI__NULLVALUE	1	____FI__NULLVALUE	1	____FI__NULLVALUE	1	____FI__NULLVALUE	1	____FI__NULLVALUE	1	____FI__NULLVALUE	1	____FI__NULLVALUE	1	____FI__NULLVALUE	1	____FI__NULLVALUE	1	____FI__NULLVALUE	1	____FI__NULLVALUE	1	____FI__NULLVALUE	1	____FI__NULLVALUE	1	____FI__NULLVALUE	1	____FI__NULLVALUE	1	____FI__NULLVALUE	1	____FI__NULLVALUE	1	____FI__NULLVALUE	1	____FI__NULLVALUE	1	____FI__NULLVALUE	1	____FI__NULLVALUE	1	____FI__NULLVALUE	1	____FI__NULLVALUE
__FIPointExcluded	____FI__NULLVALUE	__FIPointExcluded	____FI__NULLVALUE	__FIPointExcluded	____FI__NULLVALUE	__FIPointExcluded	____FI__NULLVALUE	__FIPointExcluded	____FI__NULLVALUE	__FIPointExcluded	____FI__NULLVALUE	__FIPointExcluded	____FI__NULLVALUE	__FIPointExcluded	____FI__NULLVALUE	__FIPointExcluded	____FI__NULLVALUE	__FIPointExcluded	____FI__NULLVALUE	__FIPointExcluded	____FI__NULLVALUE	__FIPointExcluded	____FI__NULLVALUE	__FIPointExcluded	____FI__NULLVALUE	__FIPointExcluded	____FI__NULLVALUE	__FIPointExcluded	____FI__NULLVALUE	__FIPointExcluded	____FI__NULLVALUE	__FIPointExcluded	____FI__NULLVALUE	__FIPointExcluded	____FI__NULLVALUE	__FIPointExcluded	____FI__NULLVALUE	__FIPointExcluded	____FI__NULLVALUE	__FIPointExcluded	____FI__NULLVALUE	__FIPointExcluded	____FI__NULLVALUE	__FIPointExcluded	____FI__NULLVALUE	__FIPointExcluded	____FI__NULLVALUE	__FIPointExcluded	____FI__NULLVALUE
0	____FI__NULLVALUE	0	____FI__NULLVALUE	0	____FI__NULLVALUE	0	____FI__NULLVALUE	0	____FI__NULLVALUE	0	____FI__NULLVALUE	0	____FI__NULLVALUE	0	____FI__NULLVALUE	0	____FI__NULLVALUE	0	____FI__NULLVALUE	0	____FI__NULLVALUE	0	____FI__NULLVALUE	0	____FI__NULLVALUE	0	____FI__NULLVALUE	0	____FI__NULLVALUE	0	____FI__NULLVALUE	0	____FI__NULLVALUE	0	____FI__NULLVALUE	0	____FI__NULLVALUE	0	____FI__NULLVALUE	0	____FI__NULLVALUE	0	____FI__NULLVALUE	0	____FI__NULLVALUE	0	____FI__NULLVALUE	0	____FI__NULLVALUE
0	____FI__NULLVALUE	0	____FI__NULLVALUE	0	____FI__NULLVALUE	0	____FI__NULLVALUE	0	____FI__NULLVALUE	0	____FI__NULLVALUE	0	____FI__NULLVALUE	0	____FI__NULLVALUE	0	____FI__NULLVALUE	0	____FI__NULLVALUE	0	____FI__NULLVALUE	0	____FI__NULLVALUE	0	____FI__NULLVALUE	0	____FI__NULLVALUE	0	____FI__NULLVALUE	0	____FI__NULLVALUE	0	____FI__NULLVALUE	0	____FI__NULLVALUE	0	____FI__NULLVALUE	0	____FI__NULLVALUE	0	____FI__NULLVALUE	0	____FI__NULLVALUE	0	____FI__NULLVALUE	0	____FI__NULLVALUE	0	____FI__NULLVALUE
0		0		0		0		0		0		0		0		0		0		0		0		0		0		0		0		0		0		0		0		0		0		0		0		0
0		0		0		0		0		0		0		0		0		0		0		0		0		0		0		0		0		0		0		0		0		0		0		0		0
0		0		0		0		0		0		0		0		0		0		0		0		0		0		0		0		0		0		0		0		0		0		0		0		0
0		0		0		0		0		0		0		0		0		0		0		0		0		0		0		0		0		0		0		0		0		0		0		0		0
0		0		0		0		0		0		0		0		0		0		0		0		0		0		0		0		0		0		0		0		0		0		0		0		0
0		0		0		0		0		0		0		0		0		0		0		0		0		0		0		0		0		0		0		0		0		0		0		0		0
__FICalcNewValue		__FICalcNewValue		__FICalcNewValue		__FICalcNewValue		__FICalcNewValue		__FICalcNewValue		__FICalcNewValue		__FICalcNewValue		__FICalcNewValue		__FICalcNewValue		__FICalcNewValue		__FICalcNewValue		__FICalcNewValue		__FICalcNewValue		__FICalcNewValue		__FICalcNewValue		__FICalcNewValue		__FICalcNewValue		__FICalcNewValue		__FICalcNewValue		__FICalcNewValue		__FICalcNewValue		__FICalcNewValue		__FICalcNewValue		__FICalcNewValue
2		2		2		2		2		2		2		2		2		2		2		2		2		2		2		2		2		2		2		2		2		2		2		2		2
__FIWhereXYValue		__FIWhereXYValue		__FIWhereXYValue		__FIWhereXYValue		__FIWhereXYValue		__FIWhereXYValue		__FIWhereXYValue		__FIWhereXYValue		__FIWhereXYValue		__FIWhereXYValue		__FIWhereXYValue		__FIWhereXYValue		__FIWhereXYValue		__FIWhereXYValue		__FIWhereXYValue		__FIWhereXYValue		__FIWhereXYValue		__FIWhereXYValue		__FIWhereXYValue		__FIWhereXYValue		__FIWhereXYValue		__FIWhereXYValue		__FIWhereXYValue		__FIWhereXYValue		__FIWhereXYValue
50		50		50		50		50		50		50		50		50		50		50		50		50		50		50		50		50		50		50		50		50		50		50		50		50
__FIPermitExtrapolation		__FIPermitExtrapolation		__FIPermitExtrapolation		__FIPermitExtrapolation		__FIPermitExtrapolation		__FIPermitExtrapolation		__FIPermitExtrapolation		__FIPermitExtrapolation		__FIPermitExtrapolation		__FIPermitExtrapolation		__FIPermitExtrapolation		__FIPermitExtrapolation		__FIPermitExtrapolation		__FIPermitExtrapolation		__FIPermitExtrapolation		__FIPermitExtrapolation		__FIPermitExtrapolation		__FIPermitExtrapolation		__FIPermitExtrapolation		__FIPermitExtrapolation		__FIPermitExtrapolation		__FIPermitExtrapolation		__FIPermitExtrapolation		__FIPermitExtrapolation		__FIPermitExtrapolation
0		0		0		0		0		0		0		0		0		0		0		0		0		0		0		0		0		0		0		0		0		0		0		0		0
__FIDetectSuspectData		__FIDetectSuspectData		__FIDetectSuspectData		__FIDetectSuspectData		__FIDetectSuspectData		__FIDetectSuspectData		__FIDetectSuspectData		__FIDetectSuspectData		__FIDetectSuspectData		__FIDetectSuspectData		__FIDetectSuspectData		__FIDetectSuspectData		__FIDetectSuspectData		__FIDetectSuspectData		__FIDetectSuspectData		__FIDetectSuspectData		__FIDetectSuspectData		__FIDetectSuspectData		__FIDetectSuspectData		__FIDetectSuspectData		__FIDetectSuspectData		__FIDetectSuspectData		__FIDetectSuspectData		__FIDetectSuspectData		__FIDetectSuspectData
-1		-1		-1		-1		-1		-1		-1		-1		-1		-1		-1		-1		-1		-1		-1		-1		-1		-1		-1		-1		-1		-1		-1		-1		-1
__FIPreFit		__FIPreFit		__FIPreFit		__FIPreFit		__FIPreFit		__FIPreFit		__FIPreFit		__FIPreFit		__FIPreFit		__FIPreFit		__FIPreFit		__FIPreFit		__FIPreFit		__FIPreFit		__FIPreFit		__FIPreFit		__FIPreFit		__FIPreFit		__FIPreFit		__FIPreFit		__FIPreFit		__FIPreFit		__FIPreFit		__FIPreFit		__FIPreFit
-1		-1		-1		-1		-1		-1		-1		-1		-1		-1		-1		-1		-1		-1		-1		-1		-1		-1		-1		-1		-1		-1		-1		-1		-1
__FIParamValueOrig		__FIParamValueOrig		__FIParamValueOrig		__FIParamValueOrig		__FIParamValueOrig		__FIParamValueOrig		__FIParamValueOrig		__FIParamValueOrig		__FIParamValueOrig		__FIParamValueOrig		__FIParamValueOrig		__FIParamValueOrig		__FIParamValueOrig		__FIParamValueOrig		__FIParamValueOrig		__FIParamValueOrig		__FIParamValueOrig		__FIParamValueOrig		__FIParamValueOrig		__FIParamValueOrig		__FIParamValueOrig		__FIParamValueOrig		__FIParamValueOrig		__FIParamValueOrig		__FIParamValueOrig
0		0		0		0		0		0		0		0		0		0		0		0		0		0		0		0		0		0		0		0		0		0		0		0		0
100		100		100		100		100		100		100		100		100		100		100		100		100		100		100		100		100		100		100		100		100		100		100		100		100
0		0		0		0		0		0		0		0		0		0		0		0		0		0		0		0		0		0		0		0		0		0		0		0		0
0		0		0		0		0		0		0		0		0		0		0		0		0		0		0		0		0		0		0		0		0		0		0		0		0
__FIParamLocked		__FIParamLocked		__FIParamLocked		__FIParamLocked		__FIParamLocked		__FIParamLocked		__FIParamLocked		__FIParamLocked		__FIParamLocked		__FIParamLocked		__FIParamLocked		__FIParamLocked		__FIParamLocked		__FIParamLocked		__FIParamLocked		__FIParamLocked		__FIParamLocked		__FIParamLocked		__FIParamLocked		__FIParamLocked		__FIParamLocked		__FIParamLocked		__FIParamLocked		__FIParamLocked		__FIParamLocked
1		1		1		1		1		1		1		1		1		1		1		1		1		1		0		1		1		0		1		0		1		1		0		1		1
1		1		1		1		1		1		1		1		1		1		1		1		1		1		0		1		1		0		1		0		1		1		0		1		1
0		0		0		0		0		0		0		0		0		0		0		0		0		0		0		0		0		0		0		0		0		0		0		0		0
0		0		0		0		0		0		0		0		0		0		0		0		0		0		0		0		0		0		0		0		0		0		0		0		0
__FIParamValueFitted		__FIParamValueFitted		__FIParamValueFitted		__FIParamValueFitted		__FIParamValueFitted		__FIParamValueFitted		__FIParamValueFitted		__FIParamValueFitted		__FIParamValueFitted		__FIParamValueFitted		__FIParamValueFitted		__FIParamValueFitted		__FIParamValueFitted		__FIParamValueFitted		__FIParamValueFitted		__FIParamValueFitted		__FIParamValueFitted		__FIParamValueFitted		__FIParamValueFitted		__FIParamValueFitted		__FIParamValueFitted		__FIParamValueFitted		__FIParamValueFitted		__FIParamValueFitted		__FIParamValueFitted
0		0		0		0		0		0		0		0		0		0		0		0		0		0		21.1072		0		0		-4.24721		0		5.34441		0		0		34.1485		0		0
100		100		100		100		100		100		100		100		100		100		100		100		100		100		109.061		100		100		110.13		100		105.57		100		100		107.733		100		100
1.37273e-07		2.92551e-07		6.31928e-05		4.74495e-05		6.47387e-05		3.37721e-05		1.98956e-05		5.63678e-05		2.98879e-05		6.11406e-05		0		2.76651e-05		8.08092e-05		0		9.68724e-07		0		5.14781e-05		2.71777e-07		0		6.29544e-07		8.15591e-05		0		6.11007e-07		2.66685e-05		7.291e-05
0.678845		0.383227		1.13744		0.943259		1.06614		0.929958		0.539757		1.05587		1.14613		1.08988		0		0.63033		1.50935		0		1.03976		0		1.01113		0.540138		0		1.0735		1.34973		0		0.909827		0.856057		1.26142
__FIParamStdErr		__FIParamStdErr		__FIParamStdErr		__FIParamStdErr		__FIParamStdErr		__FIParamStdErr		__FIParamStdErr		__FIParamStdErr		__FIParamStdErr		__FIParamStdErr		__FIParamStdErr		__FIParamStdErr		__FIParamStdErr		__FIParamStdErr		__FIParamStdErr		__FIParamStdErr		__FIParamStdErr		__FIParamStdErr		__FIParamStdErr		__FIParamStdErr		__FIParamStdErr		__FIParamStdErr		__FIParamStdErr		__FIParamStdErr		__FIParamStdErr
0		0		0		0		0		0		0		0		0		0		0		0		0		0		3.06722		0		0		47.0195		0		1.32092		0		0		4.00457		0		0
0		0		0		0		0		0		0		0		0		0		0		0		0		0		2.14976		0		0		12.473		0		0.719669		0		0		9.26212		0		0
3.09455e-08		8.26644e-08		0		1.58062e-05		2.05065e-05		1.58912e-05		5.47471e-06		1.86044e-05		8.11844e-06		2.12971e-05		0		9.37279e-06		0		0		1.1872e-07		0		1.79906e-05		4.04791e-07		0		2.65791e-08		0		0		2.38574e-07		6.4513e-06		0
0.107571		0.0489077		0		0.309511		0.378651		0.415071		0.0856115		0.383191		0.346326		0.432082		0		0.142324		0		0		0.128442		0		0.371734		0.328835		0		0.0440727		0		0		0.288114		0.179761		0
__FIParamConfInt95		__FIParamConfInt95		__FIParamConfInt95		__FIParamConfInt95		__FIParamConfInt95		__FIParamConfInt95		__FIParamConfInt95		__FIParamConfInt95		__FIParamConfInt95		__FIParamConfInt95		__FIParamConfInt95		__FIParamConfInt95		__FIParamConfInt95		__FIParamConfInt95		__FIParamConfInt95		__FIParamConfInt95		__FIParamConfInt95		__FIParamConfInt95		__FIParamConfInt95		__FIParamConfInt95		__FIParamConfInt95		__FIParamConfInt95		__FIParamConfInt95		__FIParamConfInt95		__FIParamConfInt95
0		0		0		0		0		0		0		0		0		0		0		0		0		0		8.51584		0		0		130.545		0		3.6674		0		0		11.1183		0		0
0		0		0		0		0		0		0		0		0		0		0		0		0		0		5.96859		0		0		34.6301		0		1.99809		0		0		25.7154		0		0
7.57205e-08		2.02272e-07		0		3.86762e-05		5.01772e-05		3.88841e-05		1.33961e-05		4.5523e-05		1.9865e-05		5.21119e-05		0		2.29343e-05		0		0		3.29615e-07		0		4.40213e-05		1.12386e-06		0		7.37942e-08		0		0		6.62377e-07		1.57857e-05		0
0.263216		0.119672		0		0.757343		0.926522		1.01564		0.209483		0.937629		0.847426		1.05726		0		0.348253		0		0		0.356606		0		0.909596		0.912977		0		0.122364		0		0		0.799921		0.439858		0
__FIReturnnInfoValue		__FIReturnnInfoValue		__FIReturnnInfoValue		__FIReturnnInfoValue		__FIReturnnInfoValue		__FIReturnnInfoValue		__FIReturnnInfoValue		__FIReturnnInfoValue		__FIReturnnInfoValue		__FIReturnnInfoValue		__FIReturnnInfoValue		__FIReturnnInfoValue		__FIReturnnInfoValue		__FIReturnnInfoValue		__FIReturnnInfoValue		__FIReturnnInfoValue		__FIReturnnInfoValue		__FIReturnnInfoValue		__FIReturnnInfoValue		__FIReturnnInfoValue		__FIReturnnInfoValue		__FIReturnnInfoValue		__FIReturnnInfoValue		__FIReturnnInfoValue		__FIReturnnInfoValue
255.99		196.904		1458.65		725.835		683.426		1579.74		275.578		786.807		702.892		884.948		0		485.563		983.443		649.894		25.4157		0		859.189		192.459		322.695		3.6453		1330.66		603.857		89.5955		391.951		1257.34
7		8		14		6		14		6		5		8		11		12		0		6		20		15		3		0		7		10		26		4		12		7		4		6		10
1135201285		1135198694		1135201284		1135198694		1135201285		1135201284		1135198694		1135198694		1135201285		1135201284		1135198694		1135198694		1135201285		1135201284		1135201284		1135198694		1135198694		1135198694		1135201284		1135201284		1135201284		1135198694		1135201284		1135198694		1135201284
8		8		8		8		8		8		8		8		8		8		8		8		8		8		8		8		8		8		8		8		8		8		8		8		8
2		2		2		2		2		2		2		2		2		2		2		2		2		2		4		2		2		4		2		4		2		2		4		2		2
6		6		6		6		6		6		6		6		6		6		6		6		6		6		4		6		6		4		6		4		6		6		4		6		6
1.11754		1.10682		1.62956		1.37352		1.29161		1.37167		1.11036		1.40895		1.09014		1.25642		0		1.07763		1.54198		1.09431		1.00286		0		1.47525		1.02873		1.13469		1.00033		1.61145		1.35444		1.01737		1.01132		1.6954
1.09722		0.38127		-0.884965		-1.13191		-0.573425		-0.317199		0.0471245		-1.15062		-0.368265		0.141587		0		0.475384		-0.668103		-1.1775		1.52976e-06		0		-1.21289		1.81143e-05		-1.8008		-4.46906e-08		0.0893655		-0.65266		-2.57322e-08		0.665048		-2.17433
0.981372		0.974415		0.973248		0.949216		0.922998		0.882354		0.971272		0.941116		0.947506		0.89628		0		0.949098		0.92141		0.981687		0.998574		0		0.945954		0.98594		0.994394		0.999837		0.986444		0.944855		0.991427		0.966845		0.997435
0.963091		0.949484		0.947212		0.90101		0.851925		0.778549		0.94337		0.885699		0.897767		0.803318		0		0.900787		0.848997		0.96371		0.99715		0		0.894829		0.972077		0.98882		0.999675		0.973071		0.89275		0.982928		0.93479		0.994877
0.00970449		0.00857941		0.00672465		0.00462651		0.00391283		0.00531868		0.0058168		0.00422731		0.00570333		0.00402886		0		0.00547742		0.00556094		0.00735066		0.0105388		0		0.0044414		0.0101508		0.00742435		0.010283		0.00447668		0.00511776		0.000937073		0.00572481		0.00542979
610.62		555.795		56.5486		26.205		20.9151		15.4026		120.564		20.9586		37.9708		17.9551		0		59.1208		27.0587		79.417		1916.21		0		21.3392		250.179		170.994		12719.4		129.938		40.1269		392.283		75.8532		353.185
1135201285		1135198694		1135201284		1135198694		1135201285		1135201284		1135198694		1135198694		1135201285		1135201284		1135198694		1135198694		1135201285		1135201284		1135201284		1135198694		1135198694		1135198694		1135201284		1135201284		1135201284		1135198694		1135201284		1135198694		1135201284
__FIFitCount		__FIFitCount		__FIFitCount		__FIFitCount		__FIFitCount		__FIFitCount		__FIFitCount		__FIFitCount		__FIFitCount		__FIFitCount		__FIFitCount		__FIFitCount		__FIFitCount		__FIFitCount		__FIFitCount		__FIFitCount		__FIFitCount		__FIFitCount		__FIFitCount		__FIFitCount		__FIFitCount		__FIFitCount		__FIFitCount		__FIFitCount		__FIFitCount
28		28		28		28		28		28		28		28		28		28		28		28		28		28		28		28		28		28		28		28		28		28		28		28		28
[truncated: 102 more columns]

## Sheet: dataPlotInfo
___PDXLfit Graph 00	___PDXLfit Graph 01	___PDXLfit Graph 02	___PDXLfit Graph 03	___PDXLfit Graph 04	___PDXLfit Graph 05	___PDXLfit Graph 06	___PDXLfit Graph 07	___PDXLfit Graph 08	___PDXLfit Graph 09	___PDXLfit Graph 10	___PDXLfit Graph 11	___PDXLfit Graph 12	___PDXLfit Graph 13	___PDXLfit Graph 14	___PDXLfit Graph 15	___PDXLfit Graph 16	___PDXLfit Graph 17	___PDXLfit Graph 18	___PDXLfit Graph 19	___PDXLfit Graph 20	___PDXLfit Graph 21	___PDXLfit Graph 22	___PDXLfit Graph 23	___PDXLfit Graph 24	___PDXLfit Graph 25	___PDXLfit Graph 26	___PDXLfit Graph 27	___PDXLfit Graph 28	___PDXLfit Graph 29	___PDXLfit Graph 30	___PDXLfit Graph 31	___PDXLfit Graph 32	___PDXLfit Graph 33	___PDXLfit Graph 34	___PDXLfit Graph 35	___PDXLfit Graph 36	___PDXLfit Graph 37	___PDXLfit Graph 38	___PDXLfit Graph 39	___PDXLfit Graph 40	___PDXLfit Graph 41	___PDXLfit Graph 42	___PDXLfit Graph 43	___PDXLfit Graph 44	___PDXLfit Graph 45	___PDXLfit Graph 46	___PDXLfit Graph 47	___PDXLfit Graph 48	___PDXLfit Graph 49
__PINumCells	__PINumCells	__PINumCells	__PINumCells	__PINumCells	__PINumCells	__PINumCells	__PINumCells	__PINumCells	__PINumCells	__PINumCells	__PINumCells	__PINumCells	__PINumCells	__PINumCells	__PINumCells	__PINumCells	__PINumCells	__PINumCells	__PINumCells	__PINumCells	__PINumCells	__PINumCells	__PINumCells	__PINumCells	__PINumCells	__PINumCells	__PINumCells	__PINumCells	__PINumCells	__PINumCells	__PINumCells	__PINumCells	__PINumCells	__PINumCells	__PINumCells	__PINumCells	__PINumCells	__PINumCells	__PINumCells	__PINumCells	__PINumCells	__PINumCells	__PINumCells	__PINumCells	__PINumCells	__PINumCells	__PINumCells	__PINumCells	__PINumCells
1	1	1	1	1	1	1	1	1	1	1	1	1	1	1	1	1	1	1	1	1	1	1	1	1	1	1	1	1	1	1	1	1	1	1	1	1	1	1	1	1	1	1	1	1	1	1	1	1	1
__PICells	__PICells	__PICells	__PICells	__PICells	__PICells	__PICells	__PICells	__PICells	__PICells	__PICells	__PICells	__PICells	__PICells	__PICells	__PICells	__PICells	__PICells	__PICells	__PICells	__PICells	__PICells	__PICells	__PICells	__PICells	__PICells	__PICells	__PICells	__PICells	__PICells	__PICells	__PICells	__PICells	__PICells	__PICells	__PICells	__PICells	__PICells	__PICells	__PICells	__PICells	__PICells	__PICells	__PICells	__PICells	__PICells	__PICells	__PICells	__PICells	__PICells
#N/A	#N/A	#N/A	#N/A	#N/A	#N/A	#N/A	#N/A	#N/A	#N/A	#N/A	#N/A	#N/A	#N/A	#N/A	#N/A	#N/A	#N/A	#N/A	#N/A	#N/A	#N/A	#N/A	#N/A	#N/A	#N/A	#NAME?	#NAME?	#NAME?	#NAME?	#NAME?	#NAME?	#NAME?	#NAME?	#NAME?	#NAME?	#NAME?	#NAME?	#NAME?	#NAME?	#NAME?	#NAME?	#NAME?	#NAME?	#NAME?	#NAME?	#NAME?	#NAME?	#NAME?	#NAME?
__PITime	__PITime	__PITime	__PITime	__PITime	__PITime	__PITime	__PITime	__PITime	__PITime	__PITime	__PITime	__PITime	__PITime	__PITime	__PITime	__PITime	__PITime	__PITime	__PITime	__PITime	__PITime	__PITime	__PITime	__PITime	__PITime	__PITime	__PITime	__PITime	__PITime	__PITime	__PITime	__PITime	__PITime	__PITime	__PITime	__PITime	__PITime	__PITime	__PITime	__PITime	__PITime	__PITime	__PITime	__PITime	__PITime	__PITime	__PITime	__PITime	__PITime
1067618776	1067618788	1067618811	1067618825	1076359256	1076359256	1076359256	1076359257	1076359257	1076359257	1068075590	1068075606	1076359257	1076359257	1076359257	1076359257	1076359257	1076359257	1076359257	1076359257	1076359257	1076359257	1076359257	1076359257	1076359257	1076359257	1088625279	1088625279	1088625280	1088625280	1088625280	1088625280	1088625281	1088625281	1135201822	1135201822	1135201823	1135201824	1135201824	1135201825	1135201826	1135201827	1135201827	1135201828	1135201829	1135201829	1135201830	1135201831	1135201831	1135201832
__PIActivePlot	__PIActivePlot	__PIActivePlot	__PIActivePlot	__PIActivePlot	__PIActivePlot	__PIActivePlot	__PIActivePlot	__PIActivePlot	__PIActivePlot	__PIActivePlot	__PIActivePlot	__PIActivePlot	__PIActivePlot	__PIActivePlot	__PIActivePlot	__PIActivePlot	__PIActivePlot	__PIActivePlot	__PIActivePlot	__PIActivePlot	__PIActivePlot	__PIActivePlot	__PIActivePlot	__PIActivePlot	__PIActivePlot	__PIActivePlot	__PIActivePlot	__PIActivePlot	__PIActivePlot	__PIActivePlot	__PIActivePlot	__PIActivePlot	__PIActivePlot	__PIActivePlot	__PIActivePlot	__PIActivePlot	__PIActivePlot	__PIActivePlot	__PIActivePlot	__PIActivePlot	__PIActivePlot	__PIActivePlot	__PIActivePlot	__PIActivePlot	__PIActivePlot	__PIActivePlot	__PIActivePlot	__PIActivePlot	__PIActivePlot
1	1	1	1	1	1	1	1	1	1	1	1	1	1	1	1	1	1	1	1	1	1	1	1	1	1	1	1	1	1	1	1	1	1	1	1	1	1	1	1	1	1	1	1	1	1	1	1	1	1
__PIGraphTitle	__PIGraphTitle	__PIGraphTitle	__PIGraphTitle	__PIGraphTitle	__PIGraphTitle	__PIGraphTitle	__PIGraphTitle	__PIGraphTitle	__PIGraphTitle	__PIGraphTitle	__PIGraphTitle	__PIGraphTitle	__PIGraphTitle	__PIGraphTitle	__PIGraphTitle	__PIGraphTitle	__PIGraphTitle	__PIGraphTitle	__PIGraphTitle	__PIGraphTitle	__PIGraphTitle	__PIGraphTitle	__PIGraphTitle	__PIGraphTitle	__PIGraphTitle	__PIGraphTitle	__PIGraphTitle	__PIGraphTitle	__PIGraphTitle	__PIGraphTitle	__PIGraphTitle	__PIGraphTitle	__PIGraphTitle	__PIGraphTitle	__PIGraphTitle	__PIGraphTitle	__PIGraphTitle	__PIGraphTitle	__PIGraphTitle	__PIGraphTitle	__PIGraphTitle	__PIGraphTitle	__PIGraphTitle	__PIGraphTitle	__PIGraphTitle	__PIGraphTitle	__PIGraphTitle	__PIGraphTitle	__PIGraphTitle
1	1	1	1	1	1	1	1	1	1	1	1	1	1	1	1	1	1	1	1	1	1	1	1	1	1	1	1	1	1	1	1	1	1	1	1	1	1	1	1	1	1	1	1	1	1	1	1	1	1
0	0	0	0	0	0	0	0	0	0	0	0	0	0	0	0	0	0	0	0	0	0	0	0	0	0	0	0	0	0	0	0	0	0	0	0	0	0	0	0	0	0	0	0	0	0	0	0	0	0
Untitled	Untitled	Untitled	Untitled	Untitled	Untitled	Untitled	Untitled	Untitled	Untitled	Untitled	Untitled	Untitled	Untitled	Untitled	Untitled	Untitled	Untitled	Untitled	Untitled	Untitled	Untitled	Untitled	Untitled	Untitled	Untitled	Untitled	Untitled	Untitled	Untitled	Untitled	Untitled	Untitled	Untitled	Untitled	Untitled	Untitled	Untitled	Untitled	Untitled	Untitled	Untitled	Untitled	Untitled	Untitled	Untitled	Untitled	Untitled	Untitled	Untitled
0	0	0	0	0	0	0	0	0	0	0	0	0	0	0	0	0	0	0	0	0	0	0	0	0	0	0	0	0	0	0	0	0	0	0	0	0	0	0	0	0	0	0	0	0	0	0	0	0	0
Arial	Arial	Arial	Arial	Arial	Arial	Arial	Arial	Arial	Arial	Arial	Arial	Arial	Arial	Arial	Arial	Arial	Arial	Arial	Arial	Arial	Arial	Arial	Arial	Arial	Arial	Arial	Arial	Arial	Arial	Arial	Arial	Arial	Arial	Arial	Arial	Arial	Arial	Arial	Arial	Arial	Arial	Arial	Arial	Arial	Arial	Arial	Arial	Arial	Arial
30	30	30	30	30	30	30	30	30	30	30	30	30	30	30	30	30	30	30	30	30	30	30	30	30	30	30	30	30	30	30	30	30	30	30	30	30	30	30	30	30	30	30	30	30	30	30	30	30	30
0	0	0	0	0	0	0	0	0	0	0	0	0	0	0	0	0	0	0	0	0	0	0	0	0	0	0	0	0	0	0	0	0	0	0	0	0	0	0	0	0	0	0	0	0	0	0	0	0	0
__PILegend	__PILegend	__PILegend	__PILegend	__PILegend	__PILegend	__PILegend	__PILegend	__PILegend	__PILegend	__PILegend	__PILegend	__PILegend	__PILegend	__PILegend	__PILegend	__PILegend	__PILegend	__PILegend	__PILegend	__PILegend	__PILegend	__PILegend	__PILegend	__PILegend	__PILegend	__PILegend	__PILegend	__PILegend	__PILegend	__PILegend	__PILegend	__PILegend	__PILegend	__PILegend	__PILegend	__PILegend	__PILegend	__PILegend	__PILegend	__PILegend	__PILegend	__PILegend	__PILegend	__PILegend	__PILegend	__PILegend	__PILegend	__PILegend	__PILegend
2	2	2	2	2	2	2	2	2	2	2	2	2	2	2	2	2	2	2	2	2	2	2	2	2	2	2	2	2	2	2	2	2	2	2	2	2	2	2	2	2	2	2	2	2	2	2	2	2	2
0	0	0	0	0	0	0	0	0	0	0	0	0	0	0	0	0	0	0	0	0	0	0	0	0	0	0	0	0	0	0	0	0	0	0	0	0	0	0	0	0	0	0	0	0	0	0	0	0	0
1	1	1	1	1	1	1	1	1	1	1	1	1	1	1	1	1	1	1	1	1	1	1	1	1	1	1	1	1	1	1	1	1	1	1	1	1	1	1	1	1	1	1	1	1	1	1	1	1	1
-1	-1	-1	-1	-1	-1	-1	-1	-1	-1	-1	-1	-1	-1	-1	-1	-1	-1	-1	-1	-1	-1	-1	-1	-1	-1	-1	-1	-1	-1	-1	-1	-1	-1	-1	-1	-1	-1	-1	-1	-1	-1	-1	-1	-1	-1	-1	-1	-1	-1
1	1	1	1	1	1	1	1	1	1	1	1	1	1	1	1	1	1	1	1	1	1	1	1	1	1	1	1	1	1	1	1	1	1	1	1	1	1	1	1	1	1	1	1	1	1	1	1	1	1
1	1	1	1	1	1	1	1	1	1	1	1	1	1	1	1	1	1	1	1	1	1	1	1	1	1	1	1	1	1	1	1	1	1	1	1	1	1	1	1	1	1	1	1	1	1	1	1	1	1
0	0	0	0	0	0	0	0	0	0	0	0	0	0	0	0	0	0	0	0	0	0	0	0	0	0	0	0	0	0	0	0	0	0	0	0	0	0	0	0	0	0	0	0	0	0	0	0	0	0
0	0	0	0	0	0	0	0	0	0	0	0	0	0	0	0	0	0	0	0	0	0	0	0	0	0	0	0	0	0	0	0	0	0	0	0	0	0	0	0	0	0	0	0	0	0	0	0	0	0
1	1	1	1	1	1	1	1	1	1	1	1	1	1	1	1	1	1	1	1	1	1	1	1	1	1	1	1	1	1	1	1	1	1	1	1	1	1	1	1	1	1	1	1	1	1	1	1	1	1
0	0	0	0	0	0	0	0	0	0	0	0	0	0	0	0	0	0	0	0	0	0	0	0	0	0	0	0	0	0	0	0	0	0	0	0	0	0	0	0	0	0	0	0	0	0	0	0	0	0
Observed	Observed	Observed	Observed	Observed	Observed	Observed	Observed	Observed	Observed	Observed	Observed	Observed	Observed	Observed	Observed	Observed	Observed	Observed	Observed	Observed	Observed	Observed	Observed	Observed	Observed	Observed	Observed	Observed	Observed	Observed	Observed	Observed	Observed	Observed	Observed	Observed	Observed	Observed	Observed	Observed	Observed	Observed	Observed	Observed	Observed	Observed	Observed	Observed	Observed
Predicted	Predicted	Predicted	Predicted	Predicted	Predicted	Predicted	Predicted	Predicted	Predicted	Predicted	Predicted	Predicted	Predicted	Predicted	Predicted	Predicted	Predicted	Predicted	Predicted	Predicted	Predicted	Predicted	Predicted	Predicted	Predicted	Predicted	Predicted	Predicted	Predicted	Predicted	Predicted	Predicted	Predicted	Predicted	Predicted	Predicted	Predicted	Predicted	Predicted	Predicted	Predicted	Predicted	Predicted	Predicted	Predicted	Predicted	Predicted	Predicted	Predicted
Intersect	Intersect	Intersect	Intersect	Intersect	Intersect	Intersect	Intersect	Intersect	Intersect	Intersect	Intersect	Intersect	Intersect	Intersect	Intersect	Intersect	Intersect	Intersect	Intersect	Intersect	Intersect	Intersect	Intersect	Intersect	Intersect	Intersect	Intersect	Intersect	Intersect	Intersect	Intersect	Intersect	Intersect	Intersect	Intersect	Intersect	Intersect	Intersect	Intersect	Intersect	Intersect	Intersect	Intersect	Intersect	Intersect	Intersect	Intersect	Intersect	Intersect
-1	-1	-1	-1	-1	-1	-1	-1	-1	-1	-1	-1	-1	-1	-1	-1	-1	-1	-1	-1	-1	-1	-1	-1	-1	-1	-1	-1	-1	-1	-1	-1	-1	-1	-1	-1	-1	-1	-1	-1	-1	-1	-1	-1	-1	-1	-1	-1	-1	-1
Arial	Arial	Arial	Arial	Arial	Arial	Arial	Arial	Arial	Arial	Arial	Arial	Arial	Arial	Arial	Arial	Arial	Arial	Arial	Arial	Arial	Arial	Arial	Arial	Arial	Arial	Arial	Arial	Arial	Arial	Arial	Arial	Arial	Arial	Arial	Arial	Arial	Arial	Arial	Arial	Arial	Arial	Arial	Arial	Arial	Arial	Arial	Arial	Arial	Arial
15	15	15	15	15	15	15	15	15	15	15	15	15	15	15	15	15	15	15	15	15	15	15	15	15	15	15	15	15	15	15	15	15	15	15	15	15	15	15	15	15	15	15	15	15	15	15	15	15	15
0	0	0	0	0	0	0	0	0	0	0	0	0	0	0	0	0	0	0	0	0	0	0	0	0	0	0	0	0	0	0	0	0	0	0	0	0	0	0	0	0	0	0	0	0	0	0	0	0	0
__PIXAxis	__PIXAxis	__PIXAxis	__PIXAxis	__PIXAxis	__PIXAxis	__PIXAxis	__PIXAxis	__PIXAxis	__PIXAxis	__PIXAxis	__PIXAxis	__PIXAxis	__PIXAxis	__PIXAxis	__PIXAxis	__PIXAxis	__PIXAxis	__PIXAxis	__PIXAxis	__PIXAxis	__PIXAxis	__PIXAxis	__PIXAxis	__PIXAxis	__PIXAxis	__PIXAxis	__PIXAxis	__PIXAxis	__PIXAxis	__PIXAxis	__PIXAxis	__PIXAxis	__PIXAxis	__PIXAxis	__PIXAxis	__PIXAxis	__PIXAxis	__PIXAxis	__PIXAxis	__PIXAxis	__PIXAxis	__PIXAxis	__PIXAxis	__PIXAxis	__PIXAxis	__PIXAxis	__PIXAxis	__PIXAxis	__PIXAxis
1	1	1	1	1	1	1	1	1	1	1	1	1	1	1	1	1	1	1	1	1	1	1	1	1	1	1	1	1	1	1	1	1	1	1	1	1	1	1	1	1	1	1	1	1	1	1	1	1	1
1	1	1	1	1	1	1	1	1	1	1	1	1	1	1	1	1	1	1	1	1	1	1	1	1	1	1	1	1	1	1	1	1	1	1	1	1	1	1	1	1	1	1	1	1	1	1	1	1	1
1	1	1	1	1	1	1	1	1	1	1	1	1	1	1	1	1	1	1	1	1	1	1	1	1	1	1	1	1	1	1	1	1	1	1	1	1	1	1	1	1	1	1	1	1	1	1	1	1	1
1	1	1	1	1	1	1	1	1	1	1	1	1	1	1	1	1	1	1	1	1	1	1	1	1	1	1	1	1	1	1	1	1	1	1	1	1	1	1	1	1	1	1	1	1	1	1	1	1	1
1	1	1	1	1	1	1	1	1	1	1	1	1	1	1	1	1	1	1	1	1	1	1	1	1	1	1	1	1	1	1	1	1	1	1	1	1	1	1	1	1	1	1	1	1	1	1	1	1	1
1	1	1	1	1	1	1	1	1	1	1	1	1	1	1	1	1	1	1	1	1	1	1	1	1	1	1	1	1	1	1	1	1	1	1	1	1	1	1	1	1	1	1	1	1	1	1	1	1	1
-3	-3	-2	-2	-3	-3	-2	-2	-2	-2	-2	-2	-2	-2	-2	-2	-2	-2	-2	-2	-2	-2	-2	-2	-2	-2	-3	-3	-2	-2	-2	-2	-2	-2	-3	-3	-4	-4	-3	-3	-3	-3	-3	-3	-3	-3	-3	-3	-3	-3
1	1	1	1	1	1	1	1	1	1	1	1	1	1	1	1	1	1	1	1	1	1	1	1	1	1	1	1	1	1	1	1	1	1	1	1	1	1	1	1	1	1	1	1	1	1	1	1	1	1
-7	-7	-7	-7	-7	-7	-7	-7	-7	-7	-7	-7	-7	-7	-7	-7	-7	-7	-7	-7	-7	-7	-7	-7	-7	-7	-7	-7	-7	-7	-7	-7	-7	-7	-8	-8	-9	-9	-8	-8	-8	-8	-8	-8	-8	-8	-8	-8	-8	-8
1	1	1	1	1	1	1	1	1	1	1	1	1	1	1	1	1	1	1	1	1	1	1	1	1	1	1	1	1	1	1	1	1	1	1	1	1	1	1	1	1	1	1	1	1	1	1	1	1	1
1	1	1	1	1	1	1	1	1	1	1	1	1	1	1	1	1	1	1	1	1	1	1	1	1	1	1	1	1	1	1	1	1	1	1	1	1	1	1	1	1	1	1	1	1	1	1	1	1	1
1	1	1	1	1	1	1	1	1	1	1	1	1	1	1	1	1	1	1	1	1	1	1	1	1	1	1	1	1	1	1	1	1	1	1	1	1	1	1	1	1	1	1	1	1	1	1	1	1	1
1	1	1	1	1	1	1	1	1	1	1	1	1	1	1	1	1	1	1	1	1	1	1	1	1	1	1	1	1	1	1	1	1	1	1	1	1	1	1	1	1	1	1	1	1	1	1	1	1	1
2	2	2	2	2	2	2	2	2	2	2	2	2	2	2	2	2	2	2	2	2	2	2	2	2	2	2	2	2	2	2	2	2	2	2	2	2	2	2	2	2	2	2	2	2	2	2	2	2	2
2	2	2	2	2	2	2	2	2	2	2	2	2	2	2	2	2	2	2	2	2	2	2	2	2	2	2	2	2	2	2	2	2	2	2	2	2	2	2	2	2	2	2	2	2	2	2	2	2	2
0	0	0	0	0	0	0	0	0	0	0	0	0	0	0	0	0	0	0	0	0	0	0	0	0	0	0	0	0	0	0	0	0	0	0	0	0	0	0	0	0	0	0	0	0	0	0	0	0	0
Arial	Arial	Arial	Arial	Arial	Arial	Arial	Arial	Arial	Arial	Arial	Arial	Arial	Arial	Arial	Arial	Arial	Arial	Arial	Arial	Arial	Arial	Arial	Arial	Arial	Arial	Arial	Arial	Arial	Arial	Arial	Arial	Arial	Arial	Arial	Arial	Arial	Arial	Arial	Arial	Arial	Arial	Arial	Arial	Arial	Arial	Arial	Arial	Arial	Arial
15	15	15	15	15	15	15	15	15	15	15	15	15	15	15	15	15	15	15	15	15	15	15	15	15	15	15	15	15	15	15	15	15	15	15	15	15	15	15	15	15	15	15	15	15	15	15	15	15	15
0	0	0	0	0	0	0	0	0	0	0	0	0	0	0	0	0	0	0	0	0	0	0	0	0	0	0	0	0	0	0	0	0	0	0	0	0	0	0	0	0	0	0	0	0	0	0	0	0	0
__PIYAxis	__PIYAxis	__PIYAxis	__PIYAxis	__PIYAxis	__PIYAxis	__PIYAxis	__PIYAxis	__PIYAxis	__PIYAxis	__PIYAxis	__PIYAxis	__PIYAxis	__PIYAxis	__PIYAxis	__PIYAxis	__PIYAxis	__PIYAxis	__PIYAxis	__PIYAxis	__PIYAxis	__PIYAxis	__PIYAxis	__PIYAxis	__PIYAxis	__PIYAxis	__PIYAxis	__PIYAxis	__PIYAxis	__PIYAxis	__PIYAxis	__PIYAxis	__PIYAxis	__PIYAxis	__PIYAxis	__PIYAxis	__PIYAxis	__PIYAxis	__PIYAxis	__PIYAxis	__PIYAxis	__PIYAxis	__PIYAxis	__PIYAxis	__PIYAxis	__PIYAxis	__PIYAxis	__PIYAxis	__PIYAxis	__PIYAxis
120	120	30	30	120	120	30	30	70	70	90	140	90	140	120	100	70	70	70	70	70	70	70	70	70	70	120	100	50	50	100	100	90	90	110	110	110	110	100	100	80	70	80	70	30	30	80	80	30	30
1	1	1	1	1	1	1	1	1	1	1	1	1	1	1	1	1	1	1	1	1	1	1	1	1	1	1	1	1	1	1	1	1	1	1	1	1	1	1	1	1	1	1	1	1	1	1	1	1	1
-20	-20	0	0	-20	-20	0	0	0	0	-10	-20	-10	-20	0	0	0	0	0	0	0	0	0	0	0	0	-20	-20	-10	-10	-10	-10	-10	-10	10	10	10	10	20	20	-30	-30	-30	-30	-20	-20	-20	-20	-20	-20
1	1	1	1	1	1	1	1	1	1	1	1	1	1	1	1	1	1	1	1	1	1	1	1	1	1	1	1	1	1	1	1	1	1	1	1	1	1	1	1	1	1	1	1	1	1	1	1	1	1
20	20	5	5	20	20	5	5	10	10	10	20	10	20	20	10	10	10	10	10	10	10	10	10	10	10	20	20	10	10	10	10	10	10	10	10	10	10	10	10	10	10	10	10	10	10	10	10	10	10
1	1	1	1	1	1	1	1	1	1	1	1	1	1	1	1	1	1	1	1	1	1	1	1	1	1	1	1	1	1	1	1	1	1	1	1	1	1	1	1	1	1	1	1	1	1	1	1	1	1
1	1	1	1	1	1	1	1	1	1	1	1	1	1	1	1	1	1	1	1	1	1	1	1	1	1	1	1	1	1	1	1	1	1	1	1	1	1	1	1	1	1	1	1	1	1	1	1	1	1
1	1	1	1	1	1	1	1	1	1	1	1	1	1	1	1	1	1	1	1	1	1	1	1	1	1	1	1	1	1	1	1	1	1	1	1	1	1	1	1	1	1	1	1	1	1	1	1	1	1
1	1	1	1	1	1	1	1	1	1	1	1	1	1	1	1	1	1	1	1	1	1	1	1	1	1	1	1	1	1	1	1	1	1	1	1	1	1	1	1	1	1	1	1	1	1	1	1	1	1
1	1	1	1	1	1	1	1	1	1	1	1	1	1	1	1	1	1	1	1	1	1	1	1	1	1	1	1	1	1	1	1	1	1	1	1	1	1	1	1	1	1	1	1	1	1	1	1	1	1
1	1	1	1	1	1	1	1	1	1	1	1	1	1	1	1	1	1	1	1	1	1	1	1	1	1	1	1	1	1	1	1	1	1	1	1	1	1	1	1	1	1	1	1	1	1	1	1	1	1
1	1	1	1	1	1	1	1	1	1	1	1	1	1	1	1	1	1	1	1	1	1	1	1	1	1	1	1	1	1	1	1	1	1	1	1	1	1	1	1	1	1	1	1	1	1	1	1	1	1
1	1	1	1	1	1	1	1	1	1	1	1	1	1	1	1	1	1	1	1	1	1	1	1	1	1	1	1	1	1	1	1	1	1	1	1	1	1	1	1	1	1	1	1	1	1	1	1	1	1
1	1	1	1	1	1	1	1	1	1	1	1	1	1	1	1	1	1	1	1	1	1	1	1	1	1	1	1	1	1	1	1	1	1	1	1	1	1	1	1	1	1	1	1	1	1	1	1	1	1
1	1	1	1	1	1	1	1	1	1	1	1	1	1	1	1	1	1	1	1	1	1	1	1	1	1	1	1	1	1	1	1	1	1	1	1	1	1	1	1	1	1	1	1	1	1	1	1	1	1
0	0	0	0	0	0	0	0	0	0	0	0	0	0	0	0	0	0	0	0	0	0	0	0	0	0	0	0	0	0	0	0	0	0	0	0	0	0	0	0	0	0	0	0	0	0	0	0	0	0
Arial	Arial	Arial	Arial	Arial	Arial	Arial	Arial	Arial	Arial	Arial	Arial	Arial	Arial	Arial	Arial	Arial	Arial	Arial	Arial	Arial	Arial	Arial	Arial	Arial	Arial	Arial	Arial	Arial	Arial	Arial	Arial	Arial	Arial	Arial	Arial	Arial	Arial	Arial	Arial	Arial	Arial	Arial	Arial	Arial	Arial	Arial	Arial	Arial	Arial
15	15	15	15	15	15	15	15	15	15	15	15	15	15	15	15	15	15	15	15	15	15	15	15	15	15	15	15	15	15	15	15	15	15	15	15	15	15	15	15	15	15	15	15	15	15	15	15	15	15
0	0	0	0	0	0	0	0	0	0	0	0	0	0	0	0	0	0	0	0	0	0	0	0	0	0	0	0	0	0	0	0	0	0	0	0	0	0	0	0	0	0	0	0	0	0	0	0	0	0
__PIColour	__PIColour	__PIColour	__PIColour	__PIColour	__PIColour	__PIColour	__PIColour	__PIColour	__PIColour	__PIColour	__PIColour	__PIColour	__PIColour	__PIColour	__PIColour	__PIColour	__PIColour	__PIColour	__PIColour	__PIColour	__PIColour	__PIColour	__PIColour	__PIColour	__PIColour	__PIColour	__PIColour	__PIColour	__PIColour	__PIColour	__PIColour	__PIColour	__PIColour	__PIColour	__PIColour	__PIColour	__PIColour	__PIColour	__PIColour	__PIColour	__PIColour	__PIColour	__PIColour	__PIColour	__PIColour	__PIColour	__PIColour	__PIColour	__PIColour
1	1	1	1	1	1	1	1	1	1	1	1	1	1	1	1	1	1	1	1	1	1	1	1	1	1	1	1	1	1	1	1	1	1	1	1	1	1	1	1	1	1	1	1	1	1	1	1	1	1
__PIShowFitLines	__PIShowFitLines	__PIShowFitLines	__PIShowFitLines	__PIShowFitLines	__PIShowFitLines	__PIShowFitLines	__PIShowFitLines	__PIShowFitLines	__PIShowFitLines	__PIShowFitLines	__PIShowFitLines	__PIShowFitLines	__PIShowFitLines	__PIShowFitLines	__PIShowFitLines	__PIShowFitLines	__PIShowFitLines	__PIShowFitLines	__PIShowFitLines	__PIShowFitLines	__PIShowFitLines	__PIShowFitLines	__PIShowFitLines	__PIShowFitLines	__PIShowFitLines	__PIShowFitLines	__PIShowFitLines	__PIShowFitLines	__PIShowFitLines	__PIShowFitLines	__PIShowFitLines	__PIShowFitLines	__PIShowFitLines	__PIShowFitLines	__PIShowFitLines	__PIShowFitLines	__PIShowFitLines	__PIShowFitLines	__PIShowFitLines	__PIShowFitLines	__PIShowFitLines	__PIShowFitLines	__PIShowFitLines	__PIShowFitLines	__PIShowFitLines	__PIShowFitLines	__PIShowFitLines	__PIShowFitLines	__PIShowFitLines
1	1	1	1	1	1	1	1	1	1	1	1	1	1	1	1	1	1	1	1	1	1	1	1	1	1	1	1	1	1	1	1	1	1	1	1	1	1	1	1	1	1	1	1	1	1	1	1	1	1
__PIShowDataPoints	__PIShowDataPoints	__PIShowDataPoints	__PIShowDataPoints	__PIShowDataPoints	__PIShowDataPoints	__PIShowDataPoints	__PIShowDataPoints	__PIShowDataPoints	__PIShowDataPoints	__PIShowDataPoints	__PIShowDataPoints	__PIShowDataPoints	__PIShowDataPoints	__PIShowDataPoints	__PIShowDataPoints	__PIShowDataPoints	__PIShowDataPoints	__PIShowDataPoints	__PIShowDataPoints	__PIShowDataPoints	__PIShowDataPoints	__PIShowDataPoints	__PIShowDataPoints	__PIShowDataPoints	__PIShowDataPoints	__PIShowDataPoints	__PIShowDataPoints	__PIShowDataPoints	__PIShowDataPoints	__PIShowDataPoints	__PIShowDataPoints	__PIShowDataPoints	__PIShowDataPoints	__PIShowDataPoints	__PIShowDataPoints	__PIShowDataPoints	__PIShowDataPoints	__PIShowDataPoints	__PIShowDataPoints	__PIShowDataPoints	__PIShowDataPoints	__PIShowDataPoints	__PIShowDataPoints	__PIShowDataPoints	__PIShowDataPoints	__PIShowDataPoints	__PIShowDataPoints	__PIShowDataPoints	__PIShowDataPoints
1	1	1	1	1	1	1	1	1	1	1	1	1	1	1	1	1	1	1	1	1	1	1	1	1	1	1	1	1	1	1	1	1	1	1	1	1	1	1	1	1	1	1	1	1	1	1	1	1	1
__PIShowExcludedPoints	__PIShowExcludedPoints	__PIShowExcludedPoints	__PIShowExcludedPoints	__PIShowExcludedPoints	__PIShowExcludedPoints	__PIShowExcludedPoints	__PIShowExcludedPoints	__PIShowExcludedPoints	__PIShowExcludedPoints	__PIShowExcludedPoints	__PIShowExcludedPoints	__PIShowExcludedPoints	__PIShowExcludedPoints	__PIShowExcludedPoints	__PIShowExcludedPoints	__PIShowExcludedPoints	__PIShowExcludedPoints	__PIShowExcludedPoints	__PIShowExcludedPoints	__PIShowExcludedPoints	__PIShowExcludedPoints	__PIShowExcludedPoints	__PIShowExcludedPoints	__PIShowExcludedPoints	__PIShowExcludedPoints	__PIShowExcludedPoints	__PIShowExcludedPoints	__PIShowExcludedPoints	__PIShowExcludedPoints	__PIShowExcludedPoints	__PIShowExcludedPoints	__PIShowExcludedPoints	__PIShowExcludedPoints	__PIShowExcludedPoints	__PIShowExcludedPoints	__PIShowExcludedPoints	__PIShowExcludedPoints	__PIShowExcludedPoints	__PIShowExcludedPoints	__PIShowExcludedPoints	__PIShowExcludedPoints	__PIShowExcludedPoints	__PIShowExcludedPoints	__PIShowExcludedPoints	__PIShowExcludedPoints	__PIShowExcludedPoints	__PIShowExcludedPoints	__PIShowExcludedPoints	__PIShowExcludedPoints
1	1	1	1	1	1	1	1	1	1	1	1	1	1	1	1	1	1	1	1	1	1	1	1	1	1	1	1	1	1	1	1	1	1	1	1	1	1	1	1	1	1	1	1	1	1	1	1	1	1
__PIShowErrorBars	__PIShowErrorBars	__PIShowErrorBars	__PIShowErrorBars	__PIShowErrorBars	__PIShowErrorBars	__PIShowErrorBars	__PIShowErrorBars	__PIShowErrorBars	__PIShowErrorBars	__PIShowErrorBars	__PIShowErrorBars	__PIShowErrorBars	__PIShowErrorBars	__PIShowErrorBars	__PIShowErrorBars	__PIShowErrorBars	__PIShowErrorBars	__PIShowErrorBars	__PIShowErrorBars	__PIShowErrorBars	__PIShowErrorBars	__PIShowErrorBars	__PIShowErrorBars	__PIShowErrorBars	__PIShowErrorBars	__PIShowErrorBars	__PIShowErrorBars	__PIShowErrorBars	__PIShowErrorBars	__PIShowErrorBars	__PIShowErrorBars	__PIShowErrorBars	__PIShowErrorBars	__PIShowErrorBars	__PIShowErrorBars	__PIShowErrorBars	__PIShowErrorBars	__PIShowErrorBars	__PIShowErrorBars	__PIShowErrorBars	__PIShowErrorBars	__PIShowErrorBars	__PIShowErrorBars	__PIShowErrorBars	__PIShowErrorBars	__PIShowErrorBars	__PIShowErrorBars	__PIShowErrorBars	__PIShowErrorBars
1	1	1	1	1	1	1	1	1	1	1	1	1	1	1	1	1	1	1	1	1	1	1	1	1	1	1	1	1	1	1	1	1	1	1	1	1	1	1	1	1	1	1	1	1	1	1	1	1	1
__PIShowIntersectLines	__PIShowIntersectLines	__PIShowIntersectLines	__PIShowIntersectLines	__PIShowIntersectLines	__PIShowIntersectLines	__PIShowIntersectLines	__PIShowIntersectLines	__PIShowIntersectLines	__PIShowIntersectLines	__PIShowIntersectLines	__PIShowIntersectLines	__PIShowIntersectLines	__PIShowIntersectLines	__PIShowIntersectLines	__PIShowIntersectLines	__PIShowIntersectLines	__PIShowIntersectLines	__PIShowIntersectLines	__PIShowIntersectLines	__PIShowIntersectLines	__PIShowIntersectLines	__PIShowIntersectLines	__PIShowIntersectLines	__PIShowIntersectLines	__PIShowIntersectLines	__PIShowIntersectLines	__PIShowIntersectLines	__PIShowIntersectLines	__PIShowIntersectLines	__PIShowIntersectLines	__PIShowIntersectLines	__PIShowIntersectLines	__PIShowIntersectLines	__PIShowIntersectLines	__PIShowIntersectLines	__PIShowIntersectLines	__PIShowIntersectLines	__PIShowIntersectLines	__PIShowIntersectLines	__PIShowIntersectLines	__PIShowIntersectLines	__PIShowIntersectLines	__PIShowIntersectLines	__PIShowIntersectLines	__PIShowIntersectLines	__PIShowIntersectLines	__PIShowIntersectLines	__PIShowIntersectLines	__PIShowIntersectLines
1	1	1	1	1	1	1	1	1	1	1	1	1	1	1	1	1	1	1	1	1	1	1	1	1	1	1	1	1	1	1	1	1	1	1	1	1	1	1	1	1	1	1	1	1	1	1	1	1	1
__PINumTextItems	__PINumTextItems	__PINumTextItems	__PINumTextItems	__PINumTextItems	__PINumTextItems	__PINumTextItems	__PINumTextItems	__PINumTextItems	__PINumTextItems	__PINumTextItems	__PINumTextItems	__PINumTextItems	__PINumTextItems	__PINumTextItems	__PINumTextItems	__PINumTextItems	__PINumTextItems	__PINumTextItems	__PINumTextItems	__PINumTextItems	__PINumTextItems	__PINumTextItems	__PINumTextItems	__PINumTextItems	__PINumTextItems	__PINumTextItems	__PINumTextItems	__PINumTextItems	__PINumTextItems	__PINumTextItems	__PINumTextItems	__PINumTextItems	__PINumTextItems	__PINumTextItems	__PINumTextItems	__PINumTextItems	__PINumTextItems	__PINumTextItems	__PINumTextItems	__PINumTextItems	__PINumTextItems	__PINumTextItems	__PINumTextItems	__PINumTextItems	__PINumTextItems	__PINumTextItems	__PINumTextItems	__PINumTextItems	__PINumTextItems
0	0	0	0	0	0	0	0	0	0	0	0	0	0	0	0	0	0	0	0	0	0	0	0	0	0	0	0	0	0	0	0	0	0	0	0	0	0	0	0	0	0	0	0	0	0	0	0	0	0
[truncated: 96 more columns]

## Sheet: Buffers
BUFFERS:
Cl- dependent (Na+ independent) uptake buffer:							Ca2+-free uptake buffer:
		FW	mM	1L	2L				mM	1L	2L
Choline Chloride		139.63	137.5	19.1991	38.3983		Choline Chloride		137.5	19.1991	38.3983
KCl		74.56	5.36	0.399642	0.799283		KCl		5.36	0.399642	0.799283
KH2PO4		136.09	0.77	0.104789	0.209579		KH2PO4		0.77	0.104789	0.209579
MgSO4 7H2O		246.5	0.71	0.175015	0.35003		MgSO4 7H2O		0.71	0.175015	0.35003
CaCl2 2H20		147	1.1	0.1617	0.3234		CaCl2		0	0	0
Glucose		180.16	10	1.8016	3.6032		Glucose		10	1.8016	3.6032
HEPES		238.31	10	2.3831	4.7662		HEPES		10	2.3831	4.7662
pH 7.4 with KOH				24.225	48.4499		pH 7.4 with KOH			24.0633	48.1265

## Sheet: Drug Stocks
Name	Barcode	Salt	Batch No	Solubility	fw	mg	Total vol. (ul)	X2	X4
							0.05M stock
S-4CPG	168			EBSS	195.17	3.9	3996.52	1998.26	999.129
R-4CPG	51			EBSS	195.17	4	4098.99	2049.5	1024.75
Sulfasalazine*	26			DMSO	398.4	35.6	178.715	89.3574	44.6787
*500mM stock in 100% DMSO, diluted down to 10mM in water
	20	stock mM	final mM	dilution	drug		5000
	20	1000	1	0.001	5
14	6	300	0.3	0.001	5
18	2	100	0.1	0.001	5
18	2	30	0.03	0.001	5
18	2	10	0.01	0.001	5
18	2	3	0.003	0.001	5
18	2	1	0.001	0.001	5
18	2	0.3	0.0003	0.001	5

## Sheet: Radioactivity 09-26-14
Cystine
Needed		2000000	DPM/ml
Final volume		3.5	ml
Total DPM		7000000	DPM
		3.15315	µCi
Hot stock	Conc:	0.02	µCi/µl
		157.658	µl
	Sp. activity:	110	µCi/µmol	0.028665	µmol
[Hot cystine]		8.19001	µM
Final [Cystine] needed		80	µM
		0.28	µmol/6.5ml
Cold stock, 0.08mM		8e-05	µmol/µl
		3141.69	µl	0.251335	µmol
Uptake buffer		200.655	µl
Total		3500	µl	0.28	µmol
Final [Cystine]		8e-05	µmol/µl
		8e-05	moles/l
Specific activity		11.2613	µCi/µmol
Final specific activity		5.63063	µCi/µmol
Assay in 96-well plate
200000	cells/ml	0.2	ml/well	40000	cells/well
Experiment conducted on day 3
NOTE: Same calculations for experiments using uptake buffers w/ and w/o Ca2+
Buffer w/o Ca2+
Stocks	Volume (µl)	DPM	Sample - blank	Expected DPM/ml	Actual DPM/ml	Accuracy
UB	50	10.97	0		0
UB/C80	50	3.59	-7.38		-147.6
0.1N NaOH	50	9	-1.97		-39.4
UB/C80 + C14	50	106966	106955	2e+06	2.1391e+06	106.955
Buffer w/ Ca2+
Stocks	Volume (µl)	DPM	Sample - blank	Expected DPM/ml	Actual DPM/ml	Accuracy
UB	50	8.9	0		0
UB/C80	50	10.91	-0.06		-1.2
0.1N NaOH	50	6.28	-4.69		-93.8
UB/C80 + C14	50	107402	107392	2e+06	2.14783e+06	107.392

## Sheet: Protein normalization 09-26-14
Protein standard curve						Plate 1 STTG1 cells in Uptake buffer wo Ca2+														CPM													CPM/mg
Blank	BSA*, µg/ml	Absorbance		Avg. - blank		A, TR 1	0.1128	0.1141	0.1123	0.1126	0.1118	0.1126	0.1128	0.1137	0.1125	0.1184	0.1086	0.1111		113	1076	216	221	267	884	843	124	115	75	1071	93		1913.6	15538.7	3772.1	3440.32	4591.04	14319.5	13460.3	1919.63	1983.51	948.36	19431.7	1506.46		16880
							0.1087	0.1135	0.1122	0.1088	0.1118	0.1111	0.1106	0.1138	0.1137	0.1115	0.1137	0.1167		107	914	306	300	372	804	884	111	127	119	934	122		2410.77	15201.8	5343.82	6898.15	6537.24	15229.9	18160.5	1988.12	2319.28	2166.11	16465.2	2053.57
0.0711	2000	0.6206	0.6568	0.568325			0.1043	0.1036	0.1028	0.1069	0.1043	0.1096	0.1088	0.1048	0.1048	0.1114	0.1043	0.1054		99	919	444	474	467	897	897	213	218	231	926	116		2850.93	32285	15696.6	14160.5	12424.4	19578.7	22176	4161.7	6841.64	5022.39	25114	4075.14
0.0697	1000	0.3964	0.4118	0.333725			0.1064	0.1096	0.109	0.1085	0.1086	0.1109	0.1147	0.1102	0.1097	0.1145	0.1101	0.1086		99	901	549	527	552	934	948	682	655	650	923	123		2186.47	16137.8	10840.3	10369.3	10015.2	16517.2	15093.8	11111.8	11025.3	9979.66	17022.7	2210.14
0.0705	500	0.244	0.2546	0.178925			0.1072	0.108	0.1077	0.1081	0.1077	0.1097	0.1153	0.1102	0.1077	0.1139	0.1076	0.1082		131	920	737	707	677	1022	837	873	845	839	946	114		3253.02	20812	17158.2	15136.1	15631.1	21308.8	14046.5	18067.3	19038.3	15173.2	21574.7	2599.91
0.0702	250	0.1673	0.172	0.099275			0.1123	0.1123	0.1135	0.1151	0.1146	0.1117	0.112	0.1188	0.1091	0.1104	0.1097	0.1086		126	912	863	770	866	912	976	978	985	987	968	103		2140.23	16026.8	13547.5	10785.4	12636.6	15168.6	13739.7	13139.3	19449.3	16714.3	18979.6	2188.36
	125	0.1152	0.127	0.050725			0.1097	0.1086	0.1061	0.1072	0.1121	0.11	0.1094	0.1102	0.1099	0.1155	0.1027	0.1062		125	965	908	914	919	986	1024	1003	949	977	988	112		2793.8	19054.4	20133.2	19345.5	15949.3	18869.3	18700.3	20160.7	20553.2	15689.6	23591.2	3514.97
	62.5	0.0946	0.0966	0.025225			0.108	0.1102	0.1126	0.1142	0.1133	0.119	0.113	0.1156	0.1137	0.1101	0.1156	0.11		104	1003	1020	1024	1032	1097	1013	960	969	997	1018	165		1930.79	17570.7	17485	14903.3	16962.6	15289.1	16456.8	14044.9	14596.8	14779.6	15544.3	2642.13
	31.25																			Average													mg/ml
	15.625					A, TR 2		0.1172		0.1159	0.1133	0.1145	0.1148	0.115			0.1148	0.116		0.042425	0.045275	0.041925	0.043875	0.042175	0.043175	0.043425	0.043975	0.042125	0.048025	0.041325	0.043175		0.0590511	0.0692464	0.0572625	0.0642382	0.0581568	0.0617341	0.0626284	0.0645959	0.0579779	0.0790839	0.0551161	0.0617341
0.070375							0.1087	0.1127	0.1124	0.1081	0.1126	0.111	0.1092	0.11	0.1095	0.1118	0.1106	0.1091		0.038325	0.042725	0.041925	0.038075	0.041825	0.040675	0.039525	0.041525	0.041225	0.041275	0.041775	0.042525		0.0443842	0.0601243	0.0572625	0.0434899	0.0569047	0.0527908	0.048677	0.0558315	0.0547584	0.0549372	0.0567259	0.0594088
Note: *in 0.1N NaOH							0.1077	0.1049	0.1056	0.1044	0.1093	0.1086	0.1064	0.1164	0.1056	0.1069	0.1089	0.1031		0.035625	0.033875	0.033825	0.035275	0.036425	0.038725	0.037225	0.040225	0.034825	0.038775	0.036225	0.033875		0.0347255	0.0284653	0.0282864	0.0334735	0.0375874	0.0458151	0.0404492	0.0511811	0.0318637	0.045994	0.0368719	0.0284653
							0.1115	0.1142	0.1119	0.1125	0.1148	0.1133	0.113	0.1167	0.1161	0.1145	0.1128	0.1151		0.038575	0.041525	0.040075	0.040125	0.041325	0.041725	0.043475	0.043075	0.042525	0.044125	0.041075	0.041475		0.0452785	0.0558315	0.0506445	0.0508233	0.0551161	0.056547	0.0628073	0.0613763	0.0594088	0.0651325	0.0542218	0.0556527
							0.1079	0.1093	0.1089	0.1106	0.1091	0.1097	0.1106	0.1094	0.1097	0.1096	0.1095	0.1089		0.037175	0.038275	0.037925	0.038975	0.038025	0.039325	0.042575	0.039425	0.038325	0.041375	0.038175	0.038175		0.0402703	0.0442053	0.0429533	0.0467095	0.043311	0.0479615	0.0595877	0.0483192	0.0443842	0.0552949	0.0438476	0.0438476
							0.1132	0.1121	0.1147	0.1174	0.1163	0.1145	0.1203	0.1154	0.1118	0.1152	0.1114	0.1103		0.042375	0.041825	0.043725	0.045875	0.045075	0.042725	0.045775	0.046725	0.040075	0.042425	0.040175	0.039075		0.0588722	0.0569047	0.0637016	0.0713928	0.0685309	0.0601243	0.071035	0.0744335	0.0506445	0.0590511	0.0510022	0.0470672
							0.1079	0.1123	0.1117	0.1118	0.1127	0.1118	0.1138		0.1085	0.1119	0.1133	0.1042		0.038425	0.040075	0.038525	0.039125	0.042025	0.040525	0.041225	0.039825	0.038825	0.043325	0.037625	0.034825		0.0447419	0.0506445	0.0450997	0.047246	0.0576202	0.0522543	0.0547584	0.0497501	0.0461729	0.0622707	0.0418801	0.0318637
							0.1147	0.1143	0.1131	0.1168		0.1137	0.114	0.1152	0.116	0.1202	0.1136	0.1175		0.040975	0.041875	0.042225	0.045125	0.042925	0.045975	0.043125	0.045025	0.044475	0.044775	0.044225	0.043375		0.053864	0.0570836	0.0583356	0.0687098	0.0608398	0.0717505	0.0615552	0.0683521	0.0663846	0.0674577	0.0654902	0.0624495
						Plate 2 STTG1 cells in Uptake buffer w Ca2+														CPM													CPM/mg
						B, TR 1	0.1125	0.1101	0.1107	0.1103	0.1107	0.1114	0.1064	0.1107	0.1098	0.1139	0.1109	0.1065		109	1046	182	221	159	903	793	99	115	96	965	112		1664.37	18795.1	3009.16	3971.06	2794.14	14712.5	22375.2	1576.25	2178.41	1524.15	16194.6	2640.47		17679.5
							0.1076	0.1096	0.1099	0.1056	0.1085	0.1089	0.1072	0.1093		0.1072	0.1065	0.109		92	1011	285	299	285	924	873	141	148	101	949	83		2150.82	20468.7	5986.92	7139.43	5627.47	16603	19280.7	2395.02	2600.84	2044.85	23565.7	2007.57
							0.0988	0.109	0.1021	0.1019	0.1059	0.1094	0.1098	0.1086	0.1143	0.1081	0.1105	0.1068		106	960	393	418	430	943	921	312	273	289	967	96		5859.23	20166.5	10607.1	12554.6	11549.9	23948.6	16287.3	7144.7	4396.72	6618	26225.9	2979.38
							0.1076	0.1105	0.1082	0.1075	0.11	0.112	0.1092	0.1104	0.1067	0.1085	0.1102	0.106		102	1033	474	494	515	860	951	589	579	544	952	108		2175.38	20914.1	8829.25	10657.6	10778	15654.2	19323.9	11388.8	13151.2	11300.3	14536.5	2900.92
							0.1044	0.1082	0.1055	0.1059	0.1071	0.1086	0.1074	0.1082	0.1036	0.1081	0.1111	0.1059		113	920	605	596	646	917	946	872	902	894	979	119		3449.54	19326.2	17244.7	16242.9	15900.3	19557.1	21932.6	20133.4	28150.1	21438.2	18799.7	2793.72
							0.1077	0.1098	0.1065	0.1064	0.11	0.1102	0.1101	0.1141	0.1105		0.1115	0.1047		104	960	740	725	790	946	1009	910	912	956	958	114		2352.66	18309	17085.7	17536	15118.4	18483.4	19442.5	19482.1	16440.2	16189.4	18783.5	2350.61
							0.1045	0.1066	0.1059	0.1102	0.1064	0.105	0.1061	0.1052	0.1063	0.1067	0.1011	0.1013		118	949	908	831	885	912	945	954	1007	965	937	93		3469.56	21210.5	23165	16703.5	20776.8	21683.8	23157.8	21757.2	24895.4	20271.5	29910.2	5191.97
							0.1052	0.1069	0.1092	0.1075	0.1056	0.1102	0.1102	0.108	0.1096	0.1092	0.1126	0.1075		99	1061	952	900	915	979	949	1015	1043	1018	1027	109		3005.75	24497.2	18999	19121.6	23343.5	19678.3	17107.2	16881.7	18985.3	17667.4	18878.5	2718.78
																				Average
						B, TR 2	0.1167	0.1136	0.1157	0.1134	0.1137	0.1155	0.106	0.117	0.1123		0.115	0.1098		0.044225	0.041475	0.042825	0.041475	0.041825	0.043075	0.035825	0.043475	0.040675	0.043525	0.042575	0.037775		0.0654902	0.0556527	0.060482	0.0556527	0.0569047	0.0613763	0.035441	0.0628073	0.0527908	0.0629861	0.0595877	0.0424167
							0.1089	0.1106	0.1093	0.1104	0.1124	0.1148	0.1107	0.1162	0.1122	0.113	0.1086	0.1067		0.037875	0.039725	0.039225	0.037625	0.040075	0.041475	0.038575	0.042375	0.041825	0.039725	0.037175	0.037475		0.0427744	0.0493924	0.0476038	0.0418801	0.0506445	0.0556527	0.0452785	0.0588722	0.0569047	0.0493924	0.0402703	0.0413435
							0.1039	0.1102	0.1112	0.1093	0.1075	0.1052	0.1144	0.1084	0.113	0.1089	0.1027	0.1038		0.030975	0.039225	0.036275	0.035225	0.036325	0.036925	0.041725	0.038125	0.043275	0.038125	0.036225	0.034925		0.0180911	0.0476038	0.0370508	0.0332946	0.0372296	0.039376	0.056547	0.0436688	0.0620918	0.0436688	0.0368719	0.0322214
							0.1112	0.1097	0.1144	0.111	0.1093	0.1113	0.1109	0.1111	0.1105	0.111	0.119	0.1074		0.039025	0.039725	0.040925	0.038875	0.039275	0.041275	0.039675	0.040375	0.038225	0.039375	0.044225	0.036325		0.0468883	0.0493924	0.0536852	0.0463517	0.0477826	0.0549372	0.0492136	0.0517177	0.0440265	0.0481404	0.0654902	0.0372296
							0.1065	0.111	0.1067	0.1072	0.1082	0.1102	0.1093	0.1086	0.1069	0.1078	0.1106	0.1105		0.035075	0.039225	0.035725	0.036175	0.037275	0.039025	0.037975	0.038025	0.034875	0.037575	0.040475	0.037825		0.032758	0.0476038	0.0350833	0.036693	0.0406281	0.0468883	0.0431322	0.043311	0.0320426	0.0417012	0.0520754	0.0425956
							0.1096	0.1121	0.1103	0.1093	0.1118	0.111	0.1115	0.1046	0.1131	0.1128	0.1096	0.115		0.038275	0.040575	0.038025	0.037475	0.040525	0.040225	0.040425	0.038975	0.041425	0.042425	0.040175	0.039475		0.0442053	0.0524331	0.043311	0.0413435	0.0522543	0.0511811	0.0518965	0.0467095	0.0554738	0.0590511	0.0510022	0.0484981
							0.1071	0.111	0.1086	0.1102	0.11	0.1111	0.1093	0.1119	0.1089	0.1125	0.109			0.035425	0.038425	0.036875	0.039825	0.037825	0.037675	0.037325	0.038175	0.037225	0.039225	0.034675	0.030925		0.0340101	0.0447419	0.0391971	0.0497501	0.0425956	0.042059	0.0408069	0.0438476	0.0404492	0.0476038	0.0313271	0.0179123
							0.1058	0.1099	0.1114	0.1114	0.1089		0.1134	0.1182	0.1137	0.1156	0.1104			0.035125	0.038025	0.039925	0.039075	0.036875	0.039825	0.041425	0.042725	0.041275	0.042025	0.041125	0.037125		0.0329369	0.043311	0.0501079	0.0470672	0.0391971	0.0497501	0.0554738	0.0601243	0.0549372	0.0576202	0.0544006	0.0400915
						Plate 3														CPM													CPM/mg
						A, TR 1
						A, TR 2
						Plate 4
						B, TR 1
						B, TR 2
						Plate 5
						A, TR 1
						A, TR 2
						Plate 6
						B, TR 1
						B, TR 2

## Sheet: STTG1 IC50, -Ca2+ 09-26-14
xCT Cystine uptake experiment carried out on Sept 24, 2014, 15min at 37°C with 80µM Cystine in Uptake buffer without Ca2+ using STTG1 cells, 40kcells/well
samples (raw)	Blanks	Totals	conc (M)	S4CPG	S4CPG	S4CPG	R4CPG	R4CPG	SAS	SAS	SAS							S4CPG	R4CPG	SAS
	113	1076	0.0005	216	221	267	884	843	124	115	75						Locked	2.23055e-05	>0.0005	4.0344e-05
TOPCOUNT	107	914	0.00015	306	300	372	804	884	111	127	119						Unlocked	2.04161e-05	#Intersect	4.03506e-05
	99	919	5e-05	444	474	467	897	897	213	218	231						Locked	1.98468e-05	>0.0005	3.80692e-05
	99	901	1.5e-05	549	527	552	934	948	682	655	650						Unlocked	1.84846e-05	#Intersect	3.83546e-05
	131	920	5e-06	737	707	677	1022	837	873	845	839						Locked	2.60904e-05		3.80077e-05
	126	912	1.5e-06	863	770	866	912	976	978	985	987						Unlocked	2.08808e-05		3.78062e-05
	125	965	5e-07	908	914	919	986	1024	1003	949	977
	104	1003	1.5e-07	1020	1024	1032	1097	1013	960	969	997						Average	2.13374e-05	#DIV/0!	3.88221e-05
average	115.75	961.5
st.dev	17.1678	55.6213
specific rate	845.75
samples (-bkgd)			conc (M)	S4CPG	S4CPG	S4CPG	R4CPG	R4CPG	SAS	SAS	SAS
T/B	8.3067		0.0005	100.25	105.25	151.25	768.25	727.25	8.25	0	0
	93	1071	0.00015	190.25	184.25	256.25	688.25	768.25	0	11.25	3.25
	122	934	5e-05	328.25	358.25	351.25	781.25	781.25	97.25	102.25	115.25
	116	926	1.5e-05	433.25	411.25	436.25	818.25	832.25	566.25	539.25	534.25
	123	923	5e-06	621.25	591.25	561.25	906.25	721.25	757.25	729.25	723.25
	114	946	1.5e-06	747.25	654.25	750.25	796.25	860.25	862.25	869.25	871.25
	103	968	5e-07	792.25	798.25	803.25	870.25	908.25	887.25	833.25	861.25
	112	988	1.5e-07	904.25	908.25	916.25	981.25	897.25	844.25	853.25	881.25
	165	1018
% Inhibition			conc (M)	S4CPG	S4CPG	S4CPG	R4CPG	R4CPG	SAS	SAS	SAS
Z' =	0.741806
		0.001	0.0005	88.1466	87.5554	82.1165	9.16346	14.0112	99.0245	100	100
		0.0003	0.00015	77.5052	78.2146	69.7014	18.6225	9.16346	100	98.6698	99.6157
		0.0001	5e-05	61.1883	57.6411	58.4688	7.62637	7.62637	88.5013	87.9101	86.373
		3e-05	1.5e-05	48.7733	51.3745	48.4186	3.25155	1.59622	33.0476	36.24	36.8312
		1e-05	5e-06	26.5445	30.0916	33.6388	-7.15341	14.7207	10.4641	13.7748	14.4842
		3e-06	1.5e-06	11.6465	22.6426	11.2918	5.85279	-1.71445	-1.95093	-2.7786	-3.01508
		1e-06	5e-07	6.32575	5.61632	5.02513	-2.89684	-7.38989	-4.90689	1.47798	-1.83269
		3e-07	1.5e-07	-6.91694	-7.38989	-8.3358	-16.0213	-6.08927	0.177357	-0.886787	-4.19746
IC50			IC50	S4CPG	S4CPG	S4CPG	R4CPG	R4CPG	SAS	SAS	SAS	0	0
			locked	#NoObject	#NoObject	#NoObject	#NoObject	#NoObject	#NoObject	#NoObject	#NoObject	#NoObject	#NoObject
			unlocked	#NoObject	#NoObject	#NoObject	#NoObject	#NoObject	#NoObject	#NoObject	#NoObject	#NoObject	#NoObject
LOCKED				UNLOCKED				LOCKED				UNLOCKED
#NoObject					#NoObject			#NoObject				#NoObject
#NoObject					#NoObject			#NoObject				#NoObject
#NoObject					#NoObject			#NoObject				#NoObject
#NoObject					#NoObject			#NoObject				#NoObject
#NoObject					#NoObject

## Sheet: STTG1 IC50, +Ca2+ 09-26-14
xCT Cystine uptake experiment carried out on Sept 24, 2014, 15min at 37°C with 80µM Cystine in Uptake buffer with Ca2+ using STTG1 cells, 40kcells/well
samples (raw)	Blanks	Totals	conc (M)	S4CPG	S4CPG	S4CPG	R4CPG	R4CPG	SAS	SAS	SAS							S4CPG	R4CPG	SAS
	109	1046	0.0005	182	221	159	903	793	99	115	96						Locked	1.07485e-05	>0.0005	3.73168e-05
TOPCOUNT	92	1011	0.00015	285	299	285	924	873	141	148	101						Unlocked	9.60638e-06	#Intersect	3.7916e-05
	106	960	5e-05	393	418	430	943	921	312	273	289						Locked	1.0684e-05	>0.0005	3.5904e-05
	102	1033	1.5e-05	474	494	515	860	951	589	579	544						Unlocked	1.00782e-05	#Intersect	3.51765e-05
	113	920	5e-06	605	596	646	917	946	872	902	894						Locked	1.36354e-05		3.36116e-05
	104	960	1.5e-06	740	725	790	946	1009	910	912	956						Unlocked	1.4905e-05		3.36857e-05
	118	949	5e-07	908	831	885	912	945	954	1007	965
	99	1061	1.5e-07	952	900	915	979	949	1015	1043	1018						Average	1.16096e-05	#DIV/0!	3.56018e-05
average	104.812	979.625
st.dev	10.0811	42.212
specific rate	874.812
samples (-bkgd)			conc (M)	S4CPG	S4CPG	S4CPG	R4CPG	R4CPG	SAS	SAS	SAS
T/B	9.34645		0.0005	77.1875	116.188	54.1875	798.188	688.188	0	10.1875	0
	112	965	0.00015	180.188	194.188	180.188	819.188	768.188	36.1875	43.1875	0
	83	949	5e-05	288.188	313.188	325.188	838.188	816.188	207.188	168.188	184.188
	96	967	1.5e-05	369.188	389.188	410.188	755.188	846.188	484.188	474.188	439.188
	108	952	5e-06	500.188	491.188	541.188	812.188	841.188	767.188	797.188	789.188
	119	979	1.5e-06	635.188	620.188	685.188	841.188	904.188	805.188	807.188	851.188
	114	958	5e-07	803.188	726.188	780.188	807.188	840.188	849.188	902.188	860.188
	93	937	1.5e-07	847.188	795.188	810.188	874.188	844.188	910.188	938.188	913.188
	109	1027
% Inhibition			conc (M)	S4CPG	S4CPG	S4CPG	R4CPG	R4CPG	SAS	SAS	SAS
Z' =	0.820671
		0.001	0.0005	91.1767	86.7186	93.8058	8.75902	21.3331	100	98.8355	100
		0.0003	0.00015	79.4027	77.8024	79.4027	6.35851	12.1883	95.8634	95.0632	100
		0.0001	5e-05	67.0572	64.1995	62.8277	4.18661	6.70144	76.3164	80.7745	78.9455
		3e-05	1.5e-05	57.7981	55.5119	53.1114	13.6744	3.27213	44.6524	45.7955	49.7964
		1e-05	5e-06	42.8235	43.8523	38.1367	7.15868	3.84368	12.3026	8.87333	9.78781
		3e-06	1.5e-06	27.3916	29.1062	21.6761	3.84368	-3.35786	7.95885	7.73023	2.70058
		1e-06	5e-07	8.18747	16.9894	10.8166	7.73023	3.95799	2.9292	-3.12924	1.67179
		3e-07	1.5e-07	3.15782	9.10195	7.3873	0.0714439	3.50075	-4.04372	-7.24441	-4.38665
IC50			IC50	S4CPG	S4CPG	S4CPG	R4CPG	R4CPG	SAS	SAS	SAS	0	0
			locked	#NoObject	#NoObject	#NoObject	#NoObject	#NoObject	#NoObject	#NoObject	#NoObject	#NoObject	#NoObject
			unlocked	#NoObject	#NoObject	#NoObject	#NoObject	#NoObject	#NoObject	#NoObject	#NoObject	#NoObject	#NoObject
LOCKED				UNLOCKED				LOCKED				UNLOCKED
#NoObject					#NoObject			#NoObject				#NoObject
#NoObject					#NoObject			#NoObject				#NoObject
#NoObject					#NoObject			#NoObject				#NoObject
#NoObject					#NoObject			#NoObject				#NoObject
#NoObject					#NoObject

## Sheet: Radioactivity 10-03-14
Cystine								Cystine
Needed		2000000	DPM/ml					Needed		2000000	DPM/ml
Final volume		3.5	ml					Final volume		10	ml
Total DPM		7000000	DPM					Total DPM		20000000	DPM
		3.15315	µCi							9.00901	µCi
Hot stock	Conc:	0.02	µCi/µl					Hot stock	Conc:	0.02	µCi/µl
		157.658	µl							450.45	µl
	Sp. activity:	110	µCi/µmol	0.028665	µmol				Sp. activity:	110	µCi/µmol	0.0819001	µmol
[Hot cystine]		8.19001	µM					[Hot cystine]		8.19001	µM
Final [Cystine] needed		80	µM					Final [Cystine] needed		80	µM
		0.28	µmol/6.5ml							0.8	µmol/6.5ml
Cold stock, 0.08mM		8e-05	µmol/µl					Cold stock, 0.08mM		8e-05	µmol/µl
		3141.69	µl	0.251335	µmol					8976.25	µl	0.7181	µmol
Uptake buffer		200.655	µl					Uptake buffer		573.301	µl
Total		3500	µl	0.28	µmol			Total		10000	µl	0.8	µmol
Final [Cystine]		8e-05	µmol/µl					Final [Cystine]		8e-05	µmol/µl
		8e-05	moles/l							8e-05	moles/l
Specific activity		11.2613	µCi/µmol					Specific activity		11.2613	µCi/µmol
Final specific activity		5.63063	µCi/µmol					Final specific activity		5.63063	µCi/µmol
Assay in 96-well plate								Assay in 96-well plate
200000	cells/ml	0.2	ml/well	40000	cells/well			200000	cells/ml	0.2	ml/well	40000	cells/well
Experiment conducted on day 3								Experiment conducted on day 3
Stocks	Volume (µl)	DPM	Sample - blank	Expected DPM/ml	Actual DPM/ml	Accuracy		Stocks	Volume (µl)	DPM	Sample - blank	Expected DPM/ml	Actual DPM/ml	Accuracy
UB	50	10.88	0		0			UB	50	10.18	0		0
UB/C80	50	9.55	-1.33		-26.6			UB/C80	50	6.98	-3.2		-64
0.1N NaOH	50	9.59	-1.29		-25.8			0.1N NaOH	50	8.91	-1.27		-25.4
UB/C80 + C14	50	105157	105146	2e+06	2.10293e+06	105.146		UB/C80 + C14	50	109892	109882	2000000	2.19764e+06	109.882
NOTE: Uptake buffer w/o Ca2+								NOTE: Uptake buffer w/ Ca2+

## Sheet: Protein normalization 10-03-14
Protein standard curve						Plate 1 STTG1 cells in Uptake buffer wo Ca2+														CPM													CPM/mg
Blank	BSA*, µg/ml	Absorbance		Avg. - blank		A, TR 1	0.1191	0.1219	0.1224	0.1253	0.1196	0.1225	0.1263	0.1198	0.1167	0.1279	0.1202	0.1176		113	1076	216	221	267	884	843	124	115	75	1071	93		629.475	5695.1	1096.19	1081.36	1397.7	4427.48	4011.83	636.053	635.062	353.404	5553.27	477.039		5214.61
							0.1137	0.1149	0.1163	0.1148	0.1158	0.1214	0.1185	0.1163	0.113	0.1157	0.1103	0.1103		107	914	306	300	372	804	884	111	127	119	934	122		693.024	5440.41	1630.9	1811.08	2057.26	3821.47	4819.02	618.333	740.942	712.765	5958.5	905.234
0.0694	2000	0.4414	0.4726	0.385925			0.1113	0.1089	0.1145	0.107	0.1206	0.1139	0.1181	0.1093	0.1152	0.1102	0.1053	0.106		99	919	444	474	467	897	897	283	218	231	926	116		744.696	6651.07	2786.02	3496.69	2437.99	5415.13	5233.27	1966.24	1239.68	1565.12	6804.82	888.308
0.0698	1000	0.2828	0.2989	0.219775			0.1151	0.1165	0.1174	0.1146	0.1167	0.1172	0.1214	0.1194	0.1205	0.1165	0.1153	0.113		99	901	549	527	552	934	948	782	755	750	923	123		623.253	4788.75	2724.65	3098.26	2835.27	4971.05	4522.79	4088.05	3852.06	3997.31	5296.02	739.04
0.0719	500	0.1805	0.1917	0.115025			0.1155	0.1154	0.1152	0.1179	0.1157	0.1155	0.1154	0.1141	0.1103	0.1094	0.1186	0.1114		131	920	737	707	677	1022	837	873	945	839	946	114		848.468	5450.66	4299.8	3757.65	4036	5571.32	4766.79	5253.64	6110.27	5654.48	5469.05	777.911
0.0732	250	0.1272	0.1389	0.061975			0.1157	0.1175	0.1188	0.1174	0.1193	0.12	0.1166	0.1161	0.1183	0.1203	0.1144	0.1058		126	912	863	770	866	912	976	978	985	987	968	103		821.654	5471.11	4684.5	4126.93	4348.72	4573.71	5444.81	5346.71	5618.03	5482.17	5735.04	803.242
	125	0.1025	0.1043	0.032325			0.1106	0.1141	0.1154	0.1132	0.1147	0.1152	0.1167	0.1123	0.121	0.1114	0.1091	0.1181		125	965	908	914	919	986	1024	1003	949	977	988	112		957.229	6515.16	5641.95	5465.95	5747.68	5541.04	6211.25	5772.38	5356.74	6150.69	7274.42	683.696
	62.5	0.0849	0.0865	0.014625			0.1159	0.1139	0.1182	0.1134	0.113	0.1136	0.1121	0.1117	0.1098	0.1144	0.1084	0.1125		104	1003	1120	1024	1032	1097	1013	1060	1069	997	1018	165		607.683	6507.31	6248.15	6510.93	6249.86	6772.28	6314.91	6629.53	7333.91	6047.48	7060.06	1037.05
	31.25																			Average													mg/ml
	15.625					A, TR 2	0.1174	0.1182	0.1208	0.1207	0.1213	0.1217	0.1219	0.1226	0.1204	0.1211	0.1214	0.1248		0.047175	0.048975	0.050525	0.051925	0.049375	0.051025	0.053025	0.050125	0.047475	0.053425	0.049725	0.050125		0.179515	0.188934	0.197046	0.204372	0.191028	0.199662	0.210128	0.194952	0.181085	0.212222	0.192859	0.194952
0.071075							0.1132	0.1172	0.1233	0.1164	0.1212	0.1269	0.1195	0.1202	0.1204	0.116	0.1175	0.1091		0.042375	0.044975	0.048725	0.044525	0.047425	0.053075	0.047925	0.047175	0.045625	0.044775	0.042825	0.038625		0.154396	0.168002	0.187626	0.165647	0.180823	0.21039	0.18344	0.179515	0.171403	0.166955	0.156751	0.134772
Note: *in 0.1N NaOH							0.1074	0.1118	0.1143	0.1127	0.1205	0.1173	0.1153	0.1136	0.1199	0.1141	0.1146	0.1118		0.038275	0.039275	0.043325	0.038775	0.049475	0.044525	0.045625	0.040375	0.046475	0.041075	0.038875	0.037825		0.13294	0.138173	0.159367	0.135557	0.191551	0.165647	0.171403	0.14393	0.175852	0.147593	0.13608	0.130585
							0.1135	0.1233	0.1275	0.1183	0.1256	0.1225	0.1266	0.1216	0.1223	0.1231	0.1192	0.1185		0.043225	0.048825	0.051375	0.045375	0.050075	0.048775	0.052925	0.049425	0.050325	0.048725	0.046175	0.044675		0.158844	0.188149	0.201494	0.170095	0.194691	0.187888	0.209605	0.191289	0.195999	0.187626	0.174282	0.166432
							0.1114	0.117	0.1182	0.1219	0.1163	0.1225	0.1196	0.1173	0.1167	0.1152	0.1154	0.1125		0.042375	0.045125	0.045625	0.048825	0.044925	0.047925	0.046425	0.044625	0.042425	0.041225	0.045925	0.040875		0.154396	0.168787	0.171403	0.188149	0.16774	0.18344	0.17559	0.16617	0.154658	0.148378	0.172973	0.146546
							0.1108	0.1141	0.1195	0.1218	0.1247	0.1241	0.1198	0.1217	0.1166	0.1164	0.118	0.1111		0.042175	0.044725	0.048075	0.048525	0.050925	0.050975	0.047125	0.047825	0.046375	0.047275	0.045125	0.037375		0.153349	0.166694	0.184225	0.186579	0.199139	0.199401	0.179253	0.182916	0.175328	0.180038	0.168787	0.12823
							0.1072	0.1104	0.114	0.1186	0.1143	0.1207	0.1142	0.122	0.1146	0.1172	0.1107	0.1124		0.037825	0.041175	0.043625	0.044825	0.043425	0.046875	0.044375	0.046075	0.046725	0.043225	0.038825	0.044175		0.130585	0.148116	0.160937	0.167217	0.159891	0.177945	0.164862	0.173758	0.17716	0.158844	0.135818	0.163815
							0.1174	0.1129	0.1205	0.1146	0.118	0.1162	0.1171	0.1173	0.1138	0.1165	0.1146	0.1162		0.045575	0.042325	0.047125	0.042925	0.044425	0.043825	0.043525	0.043425	0.040725	0.044375	0.040425	0.043275		0.171142	0.154134	0.179253	0.157274	0.165124	0.161984	0.160414	0.159891	0.145761	0.164862	0.144191	0.159106
						Plate 2 STTG1 cells in Uptake buffer w Ca2+														CPM													CPM/mg
						B, TR 1	0.1173	0.1179	0.1193	0.1171	0.1192	0.1162	0.1184	0.1203	0.1167	0.1261	0.1168	0.1193		109	1046	182	221	159	903	793	99	115	96	965	112		599.33	5653.76	937.335	1225.74	819.986	5097.09	3966.51	480.108	636.902	410.363	5245.62	626.644		5496.98
							0.1106	0.1129	0.1126	0.1111	0.1151	0.1143	0.1189	0.1148	0.1144	0.1149	0.1116	0.1111		92	1011	285	299	285	924	873	141	148	101	949	83		613.547	6354.27	1667.84	2011.58	1660.21	5246.62	4913.24	827.674	842.873	605.902	5793.1	520.809
							0.1107	0.1072	0.1128	0.1104	0.123	0.1131	0.1145	0.1112	0.1085	0.1103	0.1107	0.1087		106	960	393	418	430	943	921	312	273	289	967	96		759.957	6960.98	2571.55	2817.13	2244.83	5840.43	5622.18	2031.11	1762.21	1862.34	6284.42	635.785
							0.1137	0.1163	0.1187	0.1149	0.1153	0.1172	0.1158	0.1168	0.116	0.1149	0.1156	0.1145		102	1033	474	494	515	860	951	689	779	744	952	108		641.083	6054.44	2544.04	2935.87	3041.75	4790.69	5424.11	3866.3	4436.47	4421.63	5622.81	650.96
							0.1104	0.1141	0.1132	0.1129	0.1134	0.1146	0.1132	0.1124	0.1116	0.1123	0.1071	0.1101		113	920	605	596	646	917	946	872	902	894	979	119		792.307	5634.07	3307.52	3834.21	4155.88	5501.11	5878.07	5657.41	5861.99	5900.3	7335.34	823.797
							0.1121	0.1146	0.1151	0.1172	0.116	0.1134	0.1112	0.1124	0.1114	0.1115	0.1182	0.1092		104	960	740	725	790	946	1009	910	912	956	958	114		576.817	5516.61	4252.38	3918.72	4306.59	5747.25	6394.27	5358.19	5558.36	5979.09	5313.37	797.855
							0.1067	0.1124	0.1129	0.1127	0.1109	0.1131	0.113	0.1113	0.1083	0.1106	0.1091	0.1054		118	949	908	831	885	912	945	954	1007	965	937	93		918.345	6146.54	5498.91	5222.94	5693.42	5779.56	5939.45	6544.95	7246.78	6644.27	6781.34	756.114
							0.1111	0.113	0.1147	0.1135	0.1119	0.1139	0.1137	0.1142	0.1115	0.1119	0.1081	0.1147		99	1061	952	900	915	979	949	1015	1043	1018	1027	109		654.519	6364.97	4718.58	5258.8	5523.79	5642.76	5587.82	5754.79	6955.75	7124.71	7960.29	702.406
																				Average
						B, TR 2	0.1201	0.1207	0.1228	0.1197	0.1228	0.1194	0.1259	0.1264	0.1202	0.1312	0.1214	0.1169		0.047625	0.048225	0.049975	0.047325	0.049925	0.046725	0.051075	0.052275	0.047375	0.057575	0.048025	0.047025		0.18187	0.18501	0.194167	0.1803	0.193906	0.17716	0.199924	0.206204	0.180561	0.233939	0.183963	0.17873
							0.1146	0.1158	0.1206	0.1136	0.1184	0.1209	0.1169	0.1182	0.1206	0.1167	0.1189	0.1177		0.041525	0.043275	0.045525	0.041275	0.045675	0.046525	0.046825	0.045425	0.046425	0.044725	0.044175	0.043325		0.149948	0.159106	0.17088	0.14864	0.171665	0.176113	0.177683	0.170357	0.17559	0.166694	0.163815	0.159367
							0.1105	0.1134	0.1135	0.1142	0.1181	0.1165	0.116	0.1154	0.1186	0.1169	0.116	0.1169		0.039525	0.039225	0.042075	0.041225	0.049475	0.043725	0.044175	0.042225	0.042475	0.042525	0.042275	0.041725		0.139482	0.137912	0.152826	0.148378	0.191551	0.161461	0.163815	0.153611	0.154919	0.155181	0.153873	0.150994
							0.115	0.1168	0.1204	0.1173	0.1173	0.1193	0.1191	0.1192	0.119	0.1173	0.117	0.1168		0.043275	0.045475	0.048475	0.045025	0.045225	0.047175	0.046375	0.046925	0.046425	0.045025	0.045225	0.044575		0.159106	0.170619	0.186318	0.168264	0.16931	0.179515	0.175328	0.178207	0.17559	0.168264	0.16931	0.165909
							0.112	0.1162	0.1246	0.1144	0.1139	0.117	0.1162	0.1144	0.1151	0.1135	0.1118	0.113		0.040125	0.044075	0.047825	0.042575	0.042575	0.044725	0.043625	0.042325	0.042275	0.041825	0.038375	0.040475		0.142621	0.163292	0.182916	0.155443	0.155443	0.166694	0.160937	0.154134	0.153873	0.151518	0.133464	0.144453
							0.1247	0.1198	0.1193	0.1214	0.122	0.1174	0.117	0.1204	0.1192	0.1175	0.1186	0.1133		0.047325	0.046125	0.046125	0.048225	0.047925	0.044325	0.043025	0.045325	0.044225	0.043425	0.047325	0.040175		0.1803	0.17402	0.17402	0.18501	0.18344	0.1646	0.157797	0.169834	0.164077	0.159891	0.1803	0.142883
							0.1103	0.1145	0.1181	0.116	0.1164	0.1151	0.1157	0.1123	0.1127	0.1128	0.1116	0.1095		0.037425	0.042375	0.044425	0.043275	0.042575	0.043025	0.043275	0.040725	0.039425	0.040625	0.039275	0.036375		0.128492	0.154396	0.165124	0.159106	0.155443	0.157797	0.159106	0.145761	0.138958	0.145238	0.138173	0.122997
							0.1146	0.1186	0.1303	0.1198	0.1193	0.1203	0.1191	0.1211	0.1137	0.1106	0.1091	0.1125		0.041775	0.044725	0.051425	0.045575	0.044525	0.046025	0.045325	0.046575	0.041525	0.040175	0.037525	0.042525		0.151256	0.166694	0.201755	0.171142	0.165647	0.173497	0.169834	0.176375	0.149948	0.142883	0.129015	0.155181
						Plate 3														CPM													CPM/mg
						A, TR 1
						A, TR 2
						Plate 4
						B, TR 1
						B, TR 2
						Plate 5
						A, TR 1
						A, TR 2
						Plate 6
						B, TR 1
						B, TR 2

[truncated: 5 more sheets: STTG1 IC50, -Ca2+ 10-03-14, STTG1 IC50, +Ca2+ 10-03-14, _structIndex, Stats, Summary]
