# Supplementary material for: High-Throughput Assay Development for Cystine-Glutamate Antiporter (xc -) Highlights Faster Cystine Uptake than Glutamate Release in Glioma Cells
Source: PLoS One. 2015 Aug 7;10(8):e0127785. doi: 10.1371/journal.pone.0127785 (PMC4529246; doi:10.1371/journal.pone.0127785)
Supplement: S19 File — (XLSX) [file pone.0127785.s026.xlsx]

## Sheet: Drug Stocks
Name	Drug	Salt	Batch No	Solubility	fw	mg	Total vol. (ul)	X2	X4
							0.5M stock
Sulfasalazine	JHU-26			DMSO	398.4	5.6	28.1124	14.0562	7.02811
	JHU-33			DMSO	394	5.7	28.934	14.467	7.2335
	JHU-184			DMSO	242.23	12.4	102.382	51.191	25.5955
	JHU-298			DMSO	395.5	6	30.3413	15.1707	7.58534
	JHU-719		2	DMSO	414.3	10	48.2742	24.1371	12.0685
	JHU-822			DMSO	222.25	10.7	96.288	48.144	24.072
* Stock in 100% DMSO
	20	stock mM	final mM	dilution	drug		5000
	20	500	1	0.002	10
14	6	150	0.3	0.002	10
18	2	50	0.1	0.002	10
18	2	15	0.03	0.002	10
18	2	5	0.01	0.002	10
18	2	1.5	0.003	0.002	10
18	2	0.5	0.001	0.002	10
18	2	0.15	0.0003	0.002	10

## Sheet: Glutamate analysis 09-22-11
Fluorescence (L-GluOx 60mU/ml; Final [Amplex Red] = 50µM )													Rates: Glutamate oxidase assay (RFU/s)
Initial [L-Glu], µM	Final [L-Glu], µM	Blanks		Totals						Avg. Totals	SE		Blanks	Totals	JHU-26	JHU-33	JHU-51	JHU-168	JHU-298	JHU-719	JHU-184	JHU-822	Totals	Blanks
250	50	0.011984	0.021008	9.83892	9.97236	9.99367	9.88076	10.8875	9.97771	10.0786	0.161089		0.079033	0.485716	0.029584	0.056855	0.439272	0.084144	0.049538	0.075547	0.050892	0.313341	0.619803	0.044793
200	40	0.020023	0.02736	6.11012	7.49745	7.78179	10.1293	8.32817	8.44291	8.03503	0.538384		0.089013	0.691331	0.049937	0.054221	0.543048	0.082973	0.06666	0.061413	0.164522	0.594192	0.586116	0.041622
150	30	0.022869	0.029933	6.13047	6.7519	6.23711	6.57058	6.70393	6.70096	6.50256	0.108713		0.085453	0.699094	0.098412	0.084111	0.655779	0.09729	0.218798	0.064702	0.495065	0.983277	0.585743	0.047895
100	20	0.023775	0.019664	4.30887	4.36701	4.32453	4.8568	4.21394	4.46271	4.40904	0.0929736		0.064489	0.641382	0.278802	0.168347	0.592125	0.147272	0.420442	0.300168	0.605278	0.842123	0.589351	0.045847
50	10	0.014177	0.024794	2.37563	2.22018	2.34227	2.2866	2.26548	2.29652	2.28451	0.0225324		0.076421	0.688426	0.497158	0.417838	0.651515	0.209605	0.555983	0.381747	0.673999	0.62541	0.758465	0.05707
40	8	0.02406	0.015555	1.88621	1.97562	1.73796	1.96408	1.95959	2.22271	1.94443	0.0642898		0.082795	0.669843	0.564734	0.623407	0.665705	0.341161	0.621528	0.527914	0.62928	0.573508	0.655859	0.059949
30	6	0.011921	0.010514	1.64156	1.60328	1.68781	1.62103	1.68324	1.68962	1.64116	0.0153619		0.081773	0.644342	0.590754	0.629288	0.619996	0.443881	0.601816	0.544214	0.608646	0.615801	0.655282	0.050291
20	4	-0.001657	0.00566	0.893523	0.927145	0.904577	0.916496	0.989678	0.992549	0.924063	0.0176248		0.065516	0.556595	0.619767	0.578625	0.626419	0.529072	0.597365	0.571592	0.571763	0.534459	0.610727	0.063955
10	2	0.01367	0.011735	0.483359	0.424529	0.472855	0.438364	0.391978	0.437587	0.428181	0.0135412
5	1	-0.006885	0.016943	0.221745	0.257154	0.216162	0.233228	0.209847	0.244356	0.21715	0.00734529		Blanks	Totals	JHU-26	JHU-33	JHU-51	JHU-168	JHU-298	JHU-719	JHU-184	JHU-822	Totals	Blanks
2.5	0.5	-0.029343	-0.001863	0.121761	0.111825	0.088388	0.112195	0.113533	0.130365	0.0997463	0.00573399		0.089134	0.699143	0.080707	0.084983	0.518542	0.0827148	0.0656761	0.0623088	0.0822963	0.463242	0.617338	0.0410477
1.25	0.25	0.021805	0.010654	0.043777	0.062626	0.058524	0.06116	0.056785	0.07747	0.0467922	0.00443142		0.080004	0.675664	0.09641	0.079185	0.565264	0.094448	0.125258	0.096342	0.204395	0.753637	0.60931	0.0408981
			0.0132648										0.082865	0.630244	0.105029	0.096614	0.560998	0.104041	0.193942	0.054318	0.436009	0.909768	0.657891	0.042111
Slope										0.0403186			0.074067	0.632459	0.260906	0.208203	0.630831	0.153049	0.373996	0.267827	0.580109	0.934435	0.657153	0.059097
R2										0.996868			0.081979	0.597213	0.473053	0.351524	0.63504	0.224977	0.602927	0.438945	0.589326	0.620228	0.655845	0.055674
Sample dilution factor										1:4			0.084955	0.63663	0.539689	0.521977	0.62713	0.387063	0.572548	0.522883	0.588222	0.579353	0.610206	0.059877
													0.08272	0.602319	0.619312	0.56158	0.652796	0.420062	0.527338	0.529807	0.58521	0.616374	0.625106	0.057635
													0.0802341	0.597112	0.672422	0.580308	0.650292	0.521883	0.573601	0.545957	0.551319	0.658198	0.655698	0.08254
													Protein Analysis
													Blanks	Totals	JHU-26	JHU-33	JHU-51	JHU-168	JHU-298	JHU-719	JHU-184	JHU-822	Totals	Blanks
													0.073525	0.074425	0.091725	0.083725	0.082225	0.082825	0.083225	0.098125	0.089525	0.052125	0.07565	0.06745
													0.071925	0.080025	0.077625	0.076025	0.078325	0.092825	0.081525	0.075525	0.085025	0.067225	0.06965	0.06635
													0.068725	0.072625	0.076225	0.073625	0.079225	0.070225	0.077425	0.078625	0.080425	0.072025	0.07135	0.06355
													0.068225	0.074825	0.080625	0.076525	0.081625	0.075425	0.114825	0.079425	0.074125	0.065825	0.07145	0.06815
													0.067125	0.074525	0.074925	0.074825	0.077125	0.073925	0.077225	0.065225	0.075725	0.063725	0.08005	0.06075
													0.071025	0.070225	0.073025	0.075225	0.076325	0.075525	0.078025	0.077225	0.076225	0.068825	0.06635	0.06185
													0.067225	0.073325	0.070325	0.073325	0.072025	0.073425	0.089825	0.079425	0.074625	0.062225	0.06795	0.06675
													0.068825	0.065525	0.066625	0.071125	0.071625	0.071525	0.071125	0.077625	0.069725	0.058725	0.06375	0.06065
													Blanks	Totals	JHU-26	JHU-33	JHU-51	JHU-168	JHU-298	JHU-719	JHU-184	JHU-822	Totals	Blanks
													0.077275	0.083875	0.093575	0.093675	0.085975	0.079075	0.092175	0.089375	0.090975	0.070975	0.07895	0.06705
													0.072875	0.076975	0.083775	0.080375	0.083775	0.086275	0.087475	0.083675	0.082575	0.073775	0.06675	0.06905
													0.065875	0.071575	0.078575	0.077975	0.090975	0.078575	0.075475	0.074675	0.081675	0.063075	0.07415	0.07045
													0.066275	0.070375	0.077275	0.077875	0.078475	0.089475	0.083075	0.071875	0.081875	0.075475	0.07625	0.05645
													0.068375	0.071775	0.074775	0.071675	0.079275	0.065775	0.074275	0.077575	0.074775	0.066675	0.06535	0.04655
Protein analysis													0.076275	0.070375	0.067475	0.070275	0.066675	0.071575	0.076575	0.075175	0.075975	0.071075	0.06145	0.05065
	BSA*, µg/ml	Blank		Absorbance						Avg. Abs	SE		0.060775	0.065475	0.065975	0.087975	0.070875	0.069375	0.064475	0.073975	0.072175	0.073875	0.06905	0.06495
	2000	-0.000575	0.000625	0.397525	0.418425	0.416875	0.421275	0.40845	0.41465	0.412867	0.00353891		0.052275	0.054075	0.067375	0.064775	0.062975	0.064975	0.065575	0.069175	0.065275	0.083175	0.06655	0.06355
	1000	-0.000275	0.000225	0.228225	0.242425	0.235075	0.236875	0.22365	0.21995	0.231033	0.00349032
	500	-2.5e-05	0.000175	0.126225	0.132125	0.127175	0.132375	0.13825	0.14095	0.13285	0.00239177
	250	-0.000225	7.5e-05	0.066025	0.070625	0.069675	0.071575	0.06825	0.07325	0.0699	0.00103831		Glutamate Analysis
	125	-0.00035	0.00025	0.032325	0.035025	0.035375	0.035775	0.03375	0.03475	0.0345	0.000517123		[G], nmol/mg
	62.5	-0.00015	0.00025	0.015325	0.016325	0.015875	0.017975	0.01515	0.01855	0.0165333	0.00057723		Blanks	Totals	JHU-26	JHU-33	JHU-51	JHU-168	JHU-298	JHU-719	JHU-184	JHU-822	Totals	Blanks
	31.25			0.0076625	0.0081625	0.0079375	0.0089875	0.007575	0.009275	0.00826667	0.000288615		0.11102	0.674047	0.0333116	0.0701359	0.551768	0.104927	0.0614768	0.0795178	0.0587127	0.620866	0.846197	0.068589
	15.625			0.00383125	0.00408125	0.00396875	0.00449375	0.0037875	0.0046375	0.00413333	0.000144307		0.12782	0.892251	0.0664427	0.073661	0.716085	0.0923206	0.0844503	0.0839839	0.19985	0.912899	0.869139	0.0647901
	7.8125			0.00191563	0.00204062	0.00198438	0.00224688	0.00189375	0.00231875	0.00206667	7.21537e-05		0.128422	0.994205	0.133345	0.117992	0.854913	0.143088	0.291869	0.0849931	0.635767	1.41	0.84789	0.0778397
			0										0.0976267	0.885313	0.357152	0.227211	0.749233	0.201665	0.378178	0.390332	0.843367	1.32133	0.851919	0.0694819
Note: *in 0.1N NaOH													0.117586	0.954074	0.685321	0.57675	0.872481	0.292844	0.743584	0.604489	0.919277	1.01363	0.97859	0.097026
Slope										0.00020821			0.120398	0.985162	0.798728	0.855926	0.900827	0.466547	0.822723	0.706044	0.852654	0.860637	1.02093	0.100108
R2										0.993319			0.125634	0.907593	0.867608	0.886388	0.889062	0.62438	0.691979	0.707683	0.842378	1.02212	0.996015	0.0778154
													0.0983168	0.877322	0.960766	0.840236	0.903289	0.763983	0.867449	0.760521	0.846943	0.939979	0.989449	0.108911
													Blanks	Totals	JHU-26	JHU-33	JHU-51	JHU-168	JHU-298	JHU-719	JHU-184	JHU-822	Totals	Blanks
													0.119133	0.860915	0.0890795	0.093699	0.622929	0.108037	0.0735903	0.0720045	0.0934297	0.674107	0.807602	0.0632291
													0.113386	0.906583	0.11886	0.101753	0.696889	0.113067	0.147893	0.118918	0.255651	1.05507	0.942787	0.0611739
													0.12992	0.90944	0.138055	0.127971	0.636892	0.136756	0.265397	0.0751268	0.551357	1.4897	0.916366	0.0617364
													0.115425	0.928198	0.348716	0.276131	0.830249	0.176667	0.464968	0.38486	0.731787	1.27871	0.890129	0.108125
													0.123832	0.859375	0.653401	0.50654	0.827354	0.353268	0.838395	0.584406	0.814003	0.96076	1.03653	0.123526
													0.115036	0.934319	0.82609	0.767144	0.971452	0.55853	0.772239	0.718386	0.799645	0.841885	1.02561	0.122098
													0.140576	0.950118	0.96952	0.659294	0.951286	0.62537	0.844742	0.739706	0.837436	0.861734	0.935011	0.0916503
													0.158523	1.14048	1.03079	0.92529	1.06651	0.829571	0.903438	0.815147	0.872334	0.817317	1.01761	0.134145
													Day of culture: 09.20.2011
													Cell type: STTG-1
													Day of treatment: 09.22.2011; 120min exposure
													Day of protein analysis: 09.22.2011
													Day of glutamate analysis: 09.22.2011
													Passage: 25

## Sheet: G, nmol per mg 1A 09-22-11
xCT experiment carried out on Sep 22, 2011, Kinetic read
samples (raw)	Blanks	Totals	conc (M)	JHU-26	JHU-33	JHU-298	JHU-719/2	JHU-184	JHU-822
+ DMSO 0.2%	0.11102		0.001	0.0333116	0.0701359	0.0614768	0.0795178	0.0587127	0.620866
	0.12782	0.892251	0.0003	0.0664427	0.073661	0.0844503	0.0839839	0.19985	0.912899
	0.128422	0.994205	0.0001	0.133345	0.117992	0.291869	0.0849931	0.635767	1.41
	0.0976267	0.885313	3e-05	0.357152	0.227211	0.378178	0.390332	0.843367	1.32133
	0.117586	0.954074	1e-05	0.685321	0.57675	0.743584	0.604489	0.919277	1.01363
	0.120398	0.985162	3e-06	0.798728	0.855926	0.822723	0.706044	0.852654	0.860637
	0.125634	0.907593	1e-06	0.867608	0.886388	0.691979	0.707683	0.842378	1.02212
	0.0983168	0.877322	3e-07	0.960766	0.840236	0.867449	0.760521	0.846943	0.939979
average	0.115853	0.927988
st.dev	0.0124418	0.0490161
specific rate	0.812136
samples (-bkgd)			conc (M)	JHU-26	JHU-33	JHU-298	JHU-719/2	JHU-184	JHU-822
			0.001	-0.0825412	-0.045717	-0.0543761	-0.0363351	-0.0571402	0.505013
			0.0003	-0.0494101	-0.0421919	-0.0314026	-0.0318689	0.083997	0.797046
			0.0001	0.0174923	0.00213954	0.176017	-0.0308598	0.519914	1.29415
			3e-05	0.241299	0.111358	0.262325	0.274479	0.727514	1.20548
			1e-05	0.569468	0.460897	0.627731	0.488636	0.803424	0.897782
			3e-06	0.682875	0.740073	0.70687	0.590191	0.736802	0.744784
			1e-06	0.751755	0.770535	0.576126	0.591831	0.726525	0.906268
			3e-07	0.844914	0.724384	0.751596	0.644668	0.73109	0.824126
% Inhibition			conc (M)	JHU-26	JHU-33	JHU-298	JHU-719/2	JHU-184	JHU-822
			0.001	110.163	105.629	106.695	104.474	107.036	37.8167
			0.0003	106.084	105.195	103.867	103.924	89.6573	1.85803
			0.0001	97.8461	99.7366	78.3267	103.8	35.9819	-59.3512
			3e-05	70.2884	86.2883	67.6993	66.2028	10.4196	-48.433
			1e-05	29.8801	43.2487	22.7061	39.8332	1.07261	-10.5458
			3e-06	15.9161	8.87324	12.9616	27.3285	9.27603	8.29316
			1e-06	7.43478	5.12232	29.0603	27.1266	10.5414	-11.5907
			3e-07	-4.03603	10.8051	7.45432	20.6206	9.97931	-1.47638
IC50			IC50	JHU-26	JHU-33	JHU-298	JHU-719/2	JHU-184	JHU-822	0	0	0	0
			locked	1.59598e-05	1.13402e-05	1.89161e-05	8.73976e-06	0.000124075	>0.001	#NoFit	#NoFit	#NoFit	#NoFit
			unlocked	1.67882e-05	1.19672e-05	2.3258e-05	1.70274e-05	0.000132723	>0.001	#NoFit	#NoFit	#NoFit	#NoFit
LOCKED				UNLOCKED				LOCKED				UNLOCKED
#Ok					#Ok			#Ok				#Ok
#Ok					#Ok			#Ok				#Ok
#Ok					#Ok			#Ok				#Ok
#Ok					#Ok			#Ok				#Ok
#Ok					#Ok			#Ok				#Ok

## Sheet: G, nmol per mg 1B 09-22-11
xCT experiment carried out on Sep 22, 2011, Kinetic read
samples (raw)	Blanks	Totals	conc (M)	JHU-26	JHU-33	JHU-298	JHU-719/2	JHU-184	JHU-822							JHU-26	JHU-33	JHU-298	JHU-719/2	JHU-184	JHU-822
															Locked	1.59598e-05	1.13402e-05	1.89161e-05	8.73976e-06	0.000124075	>0.001
+ DMSO 0.2%	0.119133	0.860915	0.001	0.0890795	0.093699	0.0735903	0.0720045	0.0934297	0.674107						Unlocked	1.67882e-05	1.19672e-05	2.3258e-05	1.70274e-05	0.000132723	>0.001
	0.113386	0.906583	0.0003	0.11886	0.101753	0.147893	0.118918	0.255651	1.05507						Locked	1.47737e-05	7.06596e-06	2.61268e-05	8.73936e-06	7.82311e-05	>0.001
	0.12992	0.90944	0.0001	0.138055	0.127971	0.265397	0.0751268	0.551357	1.4897						Unlocked	1.45588e-05	8.73112e-06	2.86806e-05	1.38999e-05	0.00010193	#Intersect
	0.115425	0.928198	3e-05	0.348716	0.276131	0.464968	0.38486	0.731787	1.27871						Locked
	0.123832	0.859375	1e-05	0.653401	0.50654	0.838395	0.584406	0.814003	0.96076						Unlocked
	0.115036	0.934319	3e-06	0.82609	0.767144	0.772239	0.718386	0.799645	0.841885						Locked
	0.140576	0.950118	1e-06	0.96952	0.659294	0.844742	0.739706	0.837436	0.861734						Unlocked
	0.158523	1.14048	3e-07	0.97952	0.92529	0.903438	0.815147	0.872334	0.817317
average	0.126979	0.936178													Average	1.55201e-05	9.77612e-06	2.42454e-05	1.21016e-05	0.00010924	#DIV/0!
st.dev	0.0156794	0.0887637
specific rate	0.809199
samples (-bkgd)			conc (M)	JHU-26	JHU-33	JHU-298	JHU-719/2	JHU-184	JHU-822
			0.001	-0.0378994	-0.0332799	-0.0533886	-0.0549743	-0.0335492	0.547129
			0.0003	-0.00811931	-0.0252256	0.0209143	-0.00806119	0.128673	0.928087
			0.0001	0.0110759	0.000992015	0.138418	-0.0518521	0.424378	1.36273
			3e-05	0.221737	0.149152	0.337989	0.257881	0.604808	1.15173
			1e-05	0.526422	0.379561	0.711416	0.457427	0.687024	0.833781
			3e-06	0.699111	0.640165	0.64526	0.591407	0.672666	0.714906
			1e-06	0.842541	0.532315	0.717764	0.612727	0.710457	0.734755
			3e-07	0.852541	0.798311	0.776459	0.688168	0.745355	0.690338
% Inhibition			conc (M)	JHU-26	JHU-33	JHU-298	JHU-719/2	JHU-184	JHU-822
			0.001	104.684	104.113	106.598	106.794	104.146	32.3864
			0.0003	101.003	103.117	97.4154	100.996	84.0988	-14.6921
			0.0001	98.6313	99.8774	82.8945	106.408	47.5558	-68.4042
			3e-05	72.598	81.5679	58.2316	68.1313	25.2584	-42.33
			1e-05	34.9453	53.0942	12.0839	43.4716	15.0983	-3.03784
			3e-06	13.6046	20.889	20.2595	26.9145	16.8726	11.6526
			1e-06	-4.12036	34.2171	11.2995	24.2798	12.2024	9.19966
			3e-07	-5.35615	1.34555	4.046	14.9569	7.88979	14.6888
IC50			IC50	JHU-26	JHU-33	JHU-298	JHU-719/2	JHU-184	JHU-822	0	0	0	0
			locked	1.47737e-05	7.06596e-06	2.61268e-05	8.73936e-06	7.82311e-05	>0.001	#NoFit	#NoFit	#NoFit	#NoFit
			unlocked	1.45588e-05	8.73112e-06	2.86806e-05	1.38999e-05	0.00010193	#Intersect	#NoFit	#NoFit	#NoFit	#NoFit
LOCKED				UNLOCKED				LOCKED				UNLOCKED
#Ok					#Ok			#Ok				#Ok
#Ok					#Ok			#Ok				#Ok
#Ok					#Ok			#Ok				#Ok
#Ok					#Ok			#Ok				#Ok
#Ok					#Ok			#Ok				#Ok

## Sheet: Glutamate analysis 09-29-11
Fluorescence (L-GluOx 60mU/ml; Final [Amplex Red] = 50µM )													Rates: Glutamate oxidase assay (RFU/s)
Initial [L-Glu], µM	Final [L-Glu], µM	Blanks		Totals						Avg. Totals	SE		Blanks	Totals	JHU-26	JHU-33	JHU-51	JHU-168	JHU-298	JHU-719	JHU-184	JHU-822	Totals	Blanks
250	50	0.011984	0.021008	9.83892	9.97236	9.99367	9.88076	10.8875	9.97771	10.0786	0.161089		0.077757	0.671669	0.040461	0.082228	0.543638	0.095929	0.044996	0.161562	0.088431	0.424478	0.753029	0.046487
200	40	0.020023	0.02736	6.11012	7.49745	7.78179	10.1293	8.32817	8.44291	8.03503	0.538384		0.065254	0.712685	0.053489	0.042189	0.592495	0.092551	0.083654	0.075508	0.291819	0.790132	0.75925	0.05558
150	30	0.022869	0.029933	6.13047	6.7519	6.23711	6.57058	6.70393	6.70096	6.50256	0.108713		0.075238	0.705803	0.118527	0.084304	0.687655	0.134482	0.209595	0.080918	0.525928	0.954551	0.687655	0.043104
100	20	0.023775	0.019664	4.30887	4.36701	4.32453	4.8568	4.21394	4.46271	4.40904	0.0929736		0.086074	0.708423	0.368649	0.233858	0.660063	0.201882	0.297588	0.241098	0.556504	0.646264	0.660063	0.033349
50	10	0.014177	0.024794	2.37563	2.22018	2.34227	2.2866	2.26548	2.29652	2.28451	0.0225324		0.079907	0.737168	0.566547	0.409205	0.664166	0.292591	0.420704	0.448282	0.552986	0.588828	0.664166	0.025049
40	8	0.02406	0.015555	1.88621	1.97562	1.73796	1.96408	1.95959	2.22271	1.94443	0.0642898		0.064635	0.710743	0.609082	0.501655	0.679495	0.48029	0.498074	0.477416	0.541589	0.592928	0.679495	0.021227
30	6	0.011921	0.010514	1.64156	1.60328	1.68781	1.62103	1.68324	1.68962	1.64116	0.0153619		0.055624	0.726678	0.575545	0.570294	0.679142	0.532348	0.490519	0.507123	0.54747	0.556864	0.679142	0.032749
20	4	-0.001657	0.00566	0.893523	0.927145	0.904577	0.916496	0.989678	0.992549	0.924063	0.0176248		0.064809	0.701954	0.674796	0.603178	0.656485	0.514562	0.527122	0.571903	0.511976	0.563668	0.656485	0.038336
10	2	0.01367	0.011735	0.483359	0.424529	0.472855	0.438364	0.391978	0.437587	0.428181	0.0135412
5	1	-0.006885	0.016943	0.221745	0.257154	0.216162	0.233228	0.209847	0.244356	0.21715	0.00734529		Blanks	Totals	JHU-26	JHU-33	JHU-51	JHU-168	JHU-298	JHU-719	JHU-184	JHU-822	Totals	Blanks
2.5	0.5	-0.029343	-0.001863	0.121761	0.111825	0.088388	0.112195	0.113533	0.130365	0.0997463	0.00573399		0.068293	0.703384	0.040176	0.059085	0.610414	0.097152	0.06427	0.176252	0.083933	0.416854	0.752492	0.055599
1.25	0.25	0.021805	0.010654	0.043777	0.062626	0.058524	0.06116	0.056785	0.07747	0.0467922	0.00443142		0.076068	0.730717	0.044091	0.048518	0.621557	0.082128	0.08976	0.090765	0.267011	0.742479	0.621557	0.039191
			0.0132648										0.07155	0.759698	0.111744	0.07331	0.658272	0.140813	0.200122	0.066411	0.466604	0.918022	0.658272	0.052061
Slope										0.0403186			0.066171	0.744263	0.375451	0.218058	0.605598	0.191322	0.322569	0.233485	0.519224	0.614514	0.76056	0.057272
R2										0.996868			0.08182	0.723889	0.555822	0.444048	0.682271	0.257548	0.539197	0.439258	0.590723	0.572467	0.682271	0.055986
Sample dilution factor										1:4			0.056751	0.786431	0.635329	0.543178	0.702327	0.397685	0.514708	0.567334	0.53334	0.62845	0.702327	0.039269
													0.056863	0.70948	0.629425	0.59914	0.684207	0.532249	0.542114	0.446082	0.525491	0.595728	0.684207	0.034595
													0.062893	0.727882	0.640543	0.615282	0.662032	0.544789	0.510949	0.660331	0.659882	0.636785	0.662032	0.070844
													Protein Analysis
													Blanks	Totals	JHU-26	JHU-33	JHU-51	JHU-168	JHU-298	JHU-719	JHU-184	JHU-822	Totals	Blanks
													0.101025	0.097325	0.106425	0.087925	0.105125	0.098625	0.100225	0.088025	0.098625	0.083425	0.09545	0.10735
													0.096225	0.104125	0.109025	0.102125	0.107825	0.106125	0.111925	0.105725	0.116225	0.092525	0.09835	0.10525
													0.103225	0.102525	0.109225	0.107125	0.106325	0.107425	0.107125	0.099625	0.120325	0.122425	0.09855	0.07545
													0.113325	0.106325	0.109825	0.154225	0.109325	0.113325	0.116525	0.112725	0.108125	0.108025	0.09715	0.10475
													0.102325	0.102125	0.106825	0.098525	0.147625	0.100525	0.113125	0.098425	0.105425	0.137925	0.10135	0.07685
													0.105825	0.103125	0.116125	0.138825	0.110625	0.110925	0.115825	0.112225	0.110225	0.257825	0.10225	0.10315
													0.103525	0.111325	0.108025	0.107625	0.193925	0.107925	0.109525	0.108525	0.099725	0.107525	0.09715	0.07845
													0.101625	0.102825	0.102225	0.108525	0.126025	0.104725	0.108925	0.107925	0.111825	0.102725	0.09295	0.09445
													Blanks	Totals	JHU-26	JHU-33	JHU-51	JHU-168	JHU-298	JHU-719	JHU-184	JHU-822	Totals	Blanks
													0.0767	0.1005	0.1102	0.105	0.107	0.1231	0.1034	0.0794	0.0816	0.0963	0.11945	0.11455
													0.1083	0.1046	0.13	0.118	0.1159	0.1136	0.1079	0.1094	0.1179	0.1074	0.10985	0.11525
													0.0934	0.0905	0.1028	0.1065	0.1039	0.0992	0.1044	0.1038	0.1065	0.0979	0.08545	0.10375
													0.0986	0.1059	0.1109	0.1151	0.1142	0.1088	0.1095	0.0977	0.11	0.1051	0.10425	0.10405
													0.1014	0.1016	0.1169	0.1068	0.1032	0.1041	0.1002	0.098	0.1089	0.1077	0.09945	0.10335
Protein analysis													0.0993	0.1027	0.1208	0.1111	0.1155	0.1097	0.1094	0.1042	0.1108	0.0943	0.10185	0.10185
	BSA*, µg/ml	Blank		Absorbance						Avg. Abs	SE		0.0914	0.1019	0.1023	0.108	0.1124	0.1032	0.1001	0.1029	0.1036	0.1015	0.10385	0.08245
	2000	0.000825	-0.000775	0.407925	0.425025	0.4122	0.4145	0.42455	0.42115	0.417558	0.0028775		0.1005	0.1026	0.1012	0.1039	0.1066	0.1079	0.101	0.1083	0.1061	0.1173	0.08685	0.07365
	1000	-0.000375	0.000325	0.228725	0.231425	0.2325	0.2471	0.23535	0.23225	0.234558	0.00265412
	500	-0.00095	-0.00115	0.124725	0.131325	0.1255	0.126	0.12625	0.12965	0.127242	0.00107029
	250	-0.00015	0.00225	0.069925	0.071325	0.0692	0.0669	0.06965	0.07065	0.0696083	0.000622785		Glutamate Analysis
	125	-0.0025	-0.0023	0.031225	0.036625	0.0317	0.0325	0.03505	0.03525	0.033725	0.000900787		[G], nmol/mg
	62.5	-0.0026	0.0074	0.014825	0.015925	0.0153	0.0149	0.01535	0.01695	0.0155417	0.00032408		Blanks	Totals	JHU-26	JHU-33	JHU-51	JHU-168	JHU-298	JHU-719	JHU-184	JHU-822	Totals	Blanks
	31.25			0.0074125	0.0079625	0.00765	0.00745	0.007675	0.008475	0.00777083	0.00016204		0.0805655	0.722386	0.0397953	0.0978917	0.541305	0.101813	0.0469933	0.19212	0.0938547	0.532595	0.825799	0.0453281
	15.625			0.00370625	0.00398125	0.003825	0.003725	0.0038375	0.0042375	0.00388542	8.102e-05		0.0709835	0.716442	0.0513543	0.043242	0.57518	0.0912855	0.0782345	0.0747573	0.262816	0.89388	0.808069	0.0552758
	7.8125			0.00185312	0.00199063	0.0019125	0.0018625	0.00191875	0.00211875	0.00194271	4.051e-05		0.0762941	0.720597	0.113588	0.0823751	0.676977	0.131038	0.204799	0.0850189	0.457519	0.816145	0.730386	0.0597994
			0										0.0795032	0.697422	0.351358	0.158722	0.631981	0.186471	0.267322	0.223878	0.538742	0.626216	0.711182	0.0333248
Note: *in 0.1N NaOH													0.0817413	0.755567	0.555139	0.434743	0.470929	0.304667	0.389275	0.476743	0.549046	0.446873	0.685948	0.0341181
Slope										0.000211015			0.0639319	0.721418	0.54902	0.378247	0.642941	0.453224	0.450122	0.445293	0.514314	0.240722	0.695603	0.0215406
R2										0.994629			0.0562413	0.683263	0.557691	0.554656	0.366577	0.516312	0.468793	0.489127	0.574639	0.542098	0.731739	0.0436962
													0.0667534	0.714576	0.690961	0.581774	0.545264	0.514311	0.50655	0.554675	0.479236	0.574362	0.739288	0.0424858
													Blanks	Totals	JHU-26	JHU-33	JHU-51	JHU-168	JHU-298	JHU-719	JHU-184	JHU-822	Totals	Blanks
													0.0932007	0.732597	0.0381613	0.0589015	0.597144	0.0826099	0.0650618	0.232355	0.107667	0.453102	0.659408	0.0508055
													0.0735211	0.731233	0.0355014	0.0430387	0.561353	0.0756748	0.0870763	0.0868439	0.237058	0.723633	0.592269	0.0355946
													0.0801865	0.87868	0.113781	0.072053	0.663175	0.148583	0.200647	0.0669701	0.458603	0.981542	0.806365	0.0525246
													0.0702472	0.735646	0.354373	0.198306	0.555082	0.184066	0.308352	0.250151	0.494084	0.612023	0.763652	0.0576154
													0.0844617	0.74579	0.497691	0.435208	0.692015	0.258968	0.563272	0.469172	0.567799	0.556382	0.718109	0.0567032
													0.0598222	0.801546	0.550516	0.51176	0.636496	0.379464	0.492473	0.569914	0.503852	0.697586	0.7218	0.0403578
													0.0651211	0.728793	0.644031	0.580688	0.637176	0.539851	0.566885	0.453772	0.530938	0.614356	0.689635	0.0439199
													0.065505	0.742595	0.662531	0.619865	0.65007	0.5285	0.529535	0.638222	0.651013	0.568242	0.797898	0.100686
													Day of culture: 09.27.2011
													Cell type: STTG-1
													Day of treatment: 09.29.2011; 120min exposure
													Day of protein analysis: 09.29.2011
													Day of glutamate analysis: 09.29.2011
													Passage: 4

## Sheet: G, nmol per mg 1A 09-29-11
xCT experiment carried out on Sep 29, 2011, Kinetic read
samples (raw)	Blanks	Totals	conc (M)	JHU-26	JHU-33	JHU-298	JHU-719/2	JHU-184	JHU-822
+ DMSO 0.2%	0.0805655	0.722386	0.001	0.0397953	0.0978917	0.0469933	0.19212	0.0938547	0.532595
	0.0709835	0.716442	0.0003	0.0513543	0.043242	0.0782345	0.0747573	0.262816	0.89388
	0.0762941	0.720597	0.0001	0.113588	0.0823751	0.204799	0.0850189	0.457519	0.816145
	0.0795032	0.697422	3e-05	0.351358	0.158722	0.267322	0.223878	0.538742	0.626216
	0.0817413	0.755567	1e-05	0.555139	0.434743	0.389275	0.476743	0.549046	0.446873
	0.0639319	0.721418	3e-06	0.54902	0.378247	0.450122	0.445293	0.514314	0.240722
	0.0562413	0.683263	1e-06	0.557691	0.554656	0.468793	0.489127	0.574639	0.542098
	0.0667534	0.714576	3e-07	0.690961	0.581774	0.50655	0.554675	0.479236	0.574362
average	0.0720018	0.716459
st.dev	0.00914165	0.0209564
specific rate	0.644457
samples (-bkgd)			conc (M)	JHU-26	JHU-33	JHU-298	JHU-719/2	JHU-184	JHU-822
			0.001	-0.0322065	0.0258899	-0.0250084	0.120118	0.0218529	0.460594
			0.0003	-0.0206475	-0.0287598	0.00623267	0.00275554	0.190815	0.821878
			0.0001	0.0415865	0.0103733	0.132798	0.0130171	0.385517	0.744144
			3e-05	0.279357	0.0867198	0.19532	0.151876	0.46674	0.554214
			1e-05	0.483137	0.362742	0.317273	0.404741	0.477045	0.374871
			3e-06	0.477019	0.306246	0.37812	0.373291	0.442312	0.16872
			1e-06	0.485689	0.482655	0.396791	0.417126	0.502637	0.470097
			3e-07	0.61896	0.509772	0.434548	0.482673	0.407234	0.50236
% Inhibition			conc (M)	JHU-26	JHU-33	JHU-298	JHU-719/2	JHU-184	JHU-822
			0.001	104.997	95.9827	103.881	81.3614	96.6091	28.53
			0.0003	103.204	104.463	99.0329	99.5724	70.3914	-27.5303
			0.0001	93.547	98.3904	79.3939	97.9801	40.1796	-15.4683
			3e-05	56.6524	86.5437	69.6923	76.4334	27.5762	14.0029
			1e-05	25.0319	43.7136	50.7689	37.1966	25.9773	41.8315
			3e-06	25.9813	52.4801	41.3274	42.0766	31.3667	73.8198
			1e-06	24.6359	25.1068	38.4302	35.2749	22.0062	27.0554
			3e-07	3.9564	20.899	32.5715	25.1039	36.8098	22.0491
IC50			IC50	JHU-26	JHU-33	JHU-298	JHU-719/2	JHU-184	JHU-822	0	0	0	0
			locked	1.69139e-05	4.18327e-06	3.96994e-06	5.08841e-06	5.59382e-05	>0.001	#NoFit	#NoFit	#NoFit	#NoFit
			unlocked	2.48363e-05	6.86897e-06	7.92551e-06	1.76842e-05	0.0001596	>0.001	#NoFit	#NoFit	#NoFit	#NoFit
LOCKED				UNLOCKED				LOCKED				UNLOCKED
#Ok					#Ok			#Ok				#Ok
#Ok					#Ok			#Ok				#Ok
#Ok					#Ok			#Ok				#Ok
#Ok					#Ok			#Ok				#Ok
#Ok					#Ok			#Ok				#Ok

## Sheet: G, nmol per mg 1B 09-29-11
xCT experiment carried out on Sep 29, 2011, Kinetic read
samples (raw)	Blanks	Totals	conc (M)	JHU-26	JHU-33	JHU-298	JHU-719/2	JHU-184	JHU-822							JHU-26	JHU-33	JHU-298	JHU-719/2	JHU-184	JHU-822
														09.22.2011	Locked	1.59598e-05	1.13402e-05	1.89161e-05	8.73976e-06	0.000124075	>0.001
+ DMSO 0.2%	0.0932007	0.732597	0.001	0.0381613	0.0589015	0.0650618	0.232355	0.107667	0.453102						Unlocked	1.67882e-05	1.19672e-05	2.3258e-05	1.70274e-05	0.000132723	>0.001
	0.0735211	0.731233	0.0003	0.0355014	0.0430387	0.0870763	0.0868439	0.237058	0.723633						Locked	1.47737e-05	7.06596e-06	2.61268e-05	8.73936e-06	7.82311e-05	>0.001
	0.0801865	0.87868	0.0001	0.113781	0.072053	0.200647	0.0669701	0.458603	0.981542						Unlocked	1.45588e-05	8.73112e-06	2.86806e-05	1.38999e-05	0.00010193	#Intersect
	0.0702472	0.735646	3e-05	0.354373	0.198306	0.308352	0.250151	0.494084	0.612023					09.29.2011	Locked	1.69139e-05	4.18327e-06	3.96994e-06	5.08841e-06	5.59382e-05	>0.001
	0.0844617	0.74579	1e-05	0.497691	0.435208	0.563272	0.469172	0.567799	0.556382						Unlocked	2.48363e-05	6.86897e-06	7.92551e-06	1.76842e-05	0.0001596	>0.001
	0.0598222	0.801546	3e-06	0.550516	0.51176	0.492473	0.569914	0.503852	0.697586						Locked	1.15262e-05	5.49559e-06	8.02852e-06	5.81882e-06	3.47021e-05	>0.001
	0.0651211	0.728793	1e-06	0.644031	0.580688	0.566885	0.453772	0.530938	0.614356						Unlocked	1.73665e-05	9.65195e-06	2.03096e-05	1.40104e-05	0.000111893	>0.001
	0.065505	0.742595	3e-07	0.662531	0.619865	0.529535	0.638222	0.651013	0.568242
average	0.0740082	0.76211													Average	1.65904e-05	8.16303e-06	1.71519e-05	1.1376e-05	9.98865e-05	#DIV/0!
st.dev	0.0112295	0.0526793													SEM	1.351e-06	9.72274e-07	3.28947e-06	1.73904e-06	1.46548e-05	#DIV/0!
specific rate	0.688102
samples (-bkgd)			conc (M)	JHU-26	JHU-33	JHU-298	JHU-719/2	JHU-184	JHU-822
			0.001	-0.0358469	-0.0151067	-0.00894639	0.158347	0.0336584	0.379094
			0.0003	-0.0385068	-0.0309695	0.0130681	0.0128357	0.163049	0.649625
			0.0001	0.0397727	-0.00195521	0.126639	-0.00703809	0.384595	0.907534
			3e-05	0.280364	0.124297	0.234344	0.176143	0.420075	0.538014
			1e-05	0.423683	0.3612	0.489264	0.395164	0.493791	0.482374
			3e-06	0.476508	0.437752	0.418464	0.495906	0.429844	0.623577
			1e-06	0.570023	0.50668	0.492877	0.379764	0.45693	0.540348
			3e-07	0.588523	0.545857	0.455527	0.564214	0.577004	0.494234
% Inhibition			conc (M)	JHU-26	JHU-33	JHU-298	JHU-719/2	JHU-184	JHU-822
			0.001	105.21	102.195	101.3	76.9879	95.1085	44.9073
			0.0003	105.596	104.501	98.1009	98.1346	76.3045	5.59179
			0.0001	94.2199	100.284	81.5959	101.023	44.1078	-31.8894
			3e-05	59.2554	81.9362	65.9434	74.4016	38.9516	21.8118
			1e-05	38.4273	47.5078	28.8966	42.5719	28.2387	29.8979
			3e-06	30.7504	36.3827	39.1857	27.9313	37.532	9.37718
			1e-06	17.1601	26.3656	28.3715	44.8099	33.5956	21.4726
			3e-07	14.4716	20.6721	33.7995	18.0044	16.1455	28.1743
IC50			IC50	JHU-26	JHU-33	JHU-298	JHU-719/2	JHU-184	JHU-822	0	0	0	0
			locked	1.15262e-05	5.49559e-06	8.02852e-06	5.81882e-06	3.47021e-05	>0.001	#NoFit	#NoFit	#NoFit	#NoFit
			unlocked	1.73665e-05	9.65195e-06	2.03096e-05	1.40104e-05	0.000111893	>0.001	#NoFit	#NoFit	#NoFit	#NoFit
LOCKED				UNLOCKED				LOCKED				UNLOCKED
#Ok					#Ok			#Ok				#Ok
#Ok					#Ok			#Ok				#Ok
#Ok					#Ok			#Ok				#Ok
#Ok					#Ok			#Ok				#Ok
#Ok					#Ok			#Ok				#Ok

## Sheet: Summary
Compound ID	Molecular Structure	FW	Average IC50 (mM)
			[14C] Uptake Assay*	96-well Assay	Comments
JHU-33		394	28.6 ± 1.1	8.2 ± 1.0
JHU-26 (Sulfasalazine)		398.4	33.6 ± 6.8	16.6 ± 1.4
JHU-719		414.3	64.9 ± 19.1	11.4 ± 1.7	Cells lifted off in a dose dependent manner during the wash following uptake. Cell loss was most notable at the highest concentrations.
JHU-298		395.5	72.1 ± 8.2	17.2 ± 3.3	IC50 ~ 40µM when not normalized to protein
JHU-184		242.23	195.1 ± 4.6	99.9 ± 1.5
JHU-822		222.25	270	> 1000
Note: All IC50 values normalized to protein
* Data used in Shukla K, Thomas AG, Ferraris DV, Hin N, Sattler R, et al. (2011) Inhibition of xc(-) transporter-mediated cystine uptake by sulfasalazine analogs. Bioorg Med Chem Lett 21: 6184-6187
