# Supplementary material for: High-Throughput Assay Development for Cystine-Glutamate Antiporter (xc -) Highlights Faster Cystine Uptake than Glutamate Release in Glioma Cells
Source: PLoS One. 2015 Aug 7;10(8):e0127785. doi: 10.1371/journal.pone.0127785 (PMC4529246; doi:10.1371/journal.pone.0127785)
Supplement: S20 File — (XLSX) [file pone.0127785.s027.xlsx]

## Sheet: Summary
PBS (+Na+)
	Cystine Uptake				Glutamate Release
Lines tested	(S)-4CPG	(R)-4CPG	Glutamate	SAS	(S)-4CPG	(R)-4CPG	SAS	Comments
STTG1	20 ± 2	> 500	100 ± 10	30 ± 0.6	3 ± 0.1	> 100	20 ± 2
IMR90	10 ± 0.08	> 500	200 ± 3	20 ± 2	2 ± 0.4	> 100	3 ± 0.2
H4	20 ± 0.4	> 500	200 ± 20	30 ± 0.8	10 ± 2	> 100	30 ± 0.3

## Sheet: PBS
PBS									PBS									PBS
CCF-STTG-1									IMR-90									H4
Dates	Uptake				Release				Dates	Uptake				Release				Dates	Uptake				Release
	S4CPG	R4CPG	G	SAS	S4CPG	R4CPG	SAS			S4CPG	R4CPG	G	SAS	S4CPG	R4CPG	SAS			S4CPG	R4CPG	G	SAS	S4CPG	R4CPG	SAS
2014.10.23									2014.10.23	1.28154e-05	1000	0.000240787	1.48492e-05	1.29729e-06	1000	3.25966e-06		2014.10.23	2.12549e-05	<1.5e-007	0.000198732	3.40356e-05	1.31611e-05	1000	3.01063e-05
									C80/2min	1.2454e-05	1000	0.000264116	1.44733e-05	1.26767e-06	1000	2.9755e-06		C80/2min	2.02727e-05	#Intersect	0.000249184	3.36105e-05	7.38679e-06	1000	3.037e-05
										1.76323e-05	1000	0.000243297	1.39942e-05						1.84498e-05	>0.0005	0.000267952	3.14687e-05
										1.82101e-05	1000	0.000247473	1.43943e-05						1.84815e-05	>0.0005	0.00022636	3.12658e-05
2014.12.12	2.05672e-05	>0.0005	0.000167461	3.2791e-05														2014.12.12	2.00401e-05	>0.0005	0.000142534	2.82344e-05
C80/2min	1.94072e-05	>0.0005	0.000132563	3.26193e-05														C80/2min	1.89916e-05	>0.0005	0.000145597	2.83105e-05
	2.00977e-05	>0.0005	0.000176634	3.35829e-05															1.82455e-05	>0.0005	0.000254787	2.90302e-05
	1.86734e-05	#Intersect	0.000132089	3.3493e-05															1.84806e-05	#Intersect	0.000220013	2.88703e-05
2014.12.19	1.13959e-05	<1.5e-007	0.000112376	3.11742e-05	3.03916e-06	<3e-008	2.09357e-05		2014.12.19	1.34881e-05	>0.0005	0.000230393	2.36035e-05	2.63605e-06	<3e-008	3.33769e-06		2014.12.19					1.77498e-05	<3e-008	3.03564e-05
C80/2min	1.12449e-05	#Intersect	9.12861e-05	3.0627e-05	2.14518e-06	>0.0001	2.124e-05		C80/2min	1.48744e-05	>0.0005	0.000244625	2.60039e-05	2.36729e-06	#Intersect	2.65355e-06		C80/2min					1.19152e-05	>0.0001	2.92173e-05
	1.10097e-05	>0.0005	0.000112987	3.03018e-05						1.38772e-05	>0.0005	0.000238482	2.19433e-05
	1.13659e-05	>0.0005	0.000107491	2.9116e-05						1.46775e-05	>0.0005	0.00024154	2.67411e-05
2015.01.14					2.95923e-06	<3e-008	1.60391e-05
C80/2min					2.32578e-06	#Intersect	1.6502e-05
	1.54702e-05	#DIV/0!	0.000129111	3.17132e-05	2.61734e-06	#DIV/0!	1.86792e-05			1.47536e-05	1000	0.000243839	1.95003e-05	1.89208e-06	1000	3.0566e-06			1.92771e-05	#DIV/0!	0.000213145	3.06032e-05	1.25532e-05	1000	3.00125e-05
	4.54105e-06	#DIV/0!	2.97325e-05	1.64116e-06	4.48241e-07	#DIV/0!	2.79045e-06			2.12702e-06	0	9.63148e-06	5.61659e-06	7.12503e-07	0	3.10522e-07			1.10729e-06	#DIV/0!	4.78314e-05	2.34087e-06	4.26118e-06	0	5.43822e-07
	8	0	8	8	4	0	4			8	4	8	8	4	2	4			8	0	8	8	4	2	4
	1.6055e-06	#DIV/0!	1.0512e-05	5.80239e-07	2.2412e-07	#DIV/0!	1.39523e-06			7.52013e-07	0	3.40524e-06	1.98576e-06	3.56252e-07	0	1.55261e-07			3.91486e-07	#DIV/0!	1.69109e-05	8.27624e-07	2.13059e-06	0	2.71911e-07
