# Supplementary material for: High-Throughput Assay Development for Cystine-Glutamate Antiporter (xc -) Highlights Faster Cystine Uptake than Glutamate Release in Glioma Cells
Source: PLoS One. 2015 Aug 7;10(8):e0127785. doi: 10.1371/journal.pone.0127785 (PMC4529246; doi:10.1371/journal.pone.0127785)
Supplement: S21 File — (XLSX) [file pone.0127785.s028.xlsx]

## Sheet: IC50-GO
xCT experiment carried out on Jan 18, 2012, GLUTAMATE OXIDASE Assay; Kinetic read
samples (raw)	Blanks	Totals	conc (M)	S4CPG	S4CPG	S4CPG	S4CPG	R4CPG	R4CPG	R4CPG	R4CPG					S4CPG	R4CPG
															Locked	2.56172e-06	>0.001
	0.154219	1.1473	0.001	0.141775	0.223621	0.18678	0.138445	0.728773	0.684832	0.78294	0.737325				Unlocked	1.99693e-06	>0.001
0.161931	0.138445	1.22924	0.0003	0.127469	0.133217	0.144611	0.104041	0.855499	0.82761	0.854569	0.80606				Locked	2.59228e-06	>0.001
0.0061667	0.141775	1.25414	0.0001	0.169312	0.162291	0.154219	0.161902	0.901944	0.901768	0.935791	0.880387				Unlocked	1.99407e-06	>0.001
	0.144611	1.21796	3e-05	0.250208	0.251155	0.26622	0.252698	0.934459	1.00562	0.981556	0.955107				Locked	2.68756e-06	>0.001
	0.162291	1.14235	1e-05	0.38451	0.385626	0.38849	0.386943	0.956248	0.970766	0.926242	0.909429				Unlocked	2.17611e-06	#Intersect
	0.15412	1.16951	3e-06	0.600942	0.590702	0.596223	0.568622	0.929489	0.926269	0.94676	0.963989				Locked	2.2968e-06	>0.001
	0.133217	1.18917	1e-06	0.82142	0.834571	0.86105	0.815641	0.975385	0.980478	0.954336	0.926306				Unlocked	1.91305e-06	>0.001
		1.22327	3e-07	1.22924	1.25414	1.21796	1.14235	1.16951	1.18917	1.22327	1.18744
average	0.131938	1.19997													Average	2.27732e-06	#DIV/0!
st.dev	0.0210638	0.0372978
specific rate	1.06803
samples (-bkgd)			conc (M)	S4CPG	S4CPG	S4CPG	S4CPG	R4CPG	R4CPG	R4CPG	R4CPG
	0.116728	1.22924	0.001	0.009837	0.091683	0.054842	0.006507	0.596835	0.552894	0.651002	0.605387
	0.084252	1.25414	0.0003	0	0.001279	0.012673	0	0.723561	0.695672	0.722631	0.674122
	0.103525	1.21796	0.0001	0.037374	0.030353	0.022281	0.029964	0.770006	0.76983	0.803853	0.748449
	0.127469	1.18744	3e-05	0.11827	0.119217	0.134282	0.12076	0.802521	0.873687	0.849618	0.823169
	0.138383	1.14235	1e-05	0.252572	0.253688	0.256552	0.255005	0.82431	0.838828	0.794304	0.777491
	0.129441	1.16951	3e-06	0.469004	0.458764	0.464285	0.436684	0.797551	0.794331	0.814822	0.832051
	0.118656	1.22327	1e-06	0.689482	0.702633	0.729112	0.683703	0.843447	0.84854	0.822398	0.794368
		1.20264	3e-07	1.0973	1.1222	1.08602	1.01041	1.03757	1.05723	1.09133	1.0555
% Inhibition			conc (M)	S4CPG	S4CPG	S4CPG	S4CPG	R4CPG	R4CPG	R4CPG	R4CPG
S/B	9.09492		0.001	99.079	91.4157	94.8651	99.3907	44.118	48.2323	39.0464	43.3173
Z'	0.836067		0.0003	100	99.8802	98.8134	100	32.2526	34.8639	32.3397	36.8816
			0.0001	96.5007	97.158	97.9138	97.1945	27.904	27.9204	24.7348	29.9223
			3e-05	88.9263	88.8377	87.4271	88.6932	24.8596	18.1962	20.4498	22.9263
			1e-05	76.3516	76.2471	75.9789	76.1238	22.8194	21.4601	25.6289	27.2031
			3e-06	56.0869	57.0457	56.5288	59.1131	25.3249	25.6264	23.7078	22.0946
			1e-06	35.4435	34.2121	31.7329	35.9845	21.0276	20.5508	22.9985	25.6229
			3e-07	-2.74085	-5.07225	-1.68469	5.3949	2.85199	1.01112	-2.18178	1.173
IC50			IC50	S4CPG	S4CPG	S4CPG	S4CPG	R4CPG	R4CPG	R4CPG	R4CPG	0	0
			locked	#NoObject	#NoObject	#NoObject	#NoObject	#NoObject	#NoObject	#NoObject	#NoObject	#NoObject	#NoObject
			unlocked	#NoObject	#NoObject	#NoObject	#NoObject	#NoObject	#NoObject	#NoObject	#NoObject	#NoObject	#NoObject
LOCKED				UNLOCKED				LOCKED				UNLOCKED
#NoObject					#NoObject			#NoObject				#NoObject
#NoObject					#NoObject			#NoObject				#NoObject
#NoObject					#NoObject			#NoObject				#NoObject
#NoObject					#NoObject			#NoObject				#NoObject
#NoObject					#NoObject			#NoObject				#NoObject

## Sheet: IC50-GDH
xCT experiment carried out on Jan 18, 2012, GLUTAMATE DEHYDROGENASE Assay; Kinetic read
samples (raw)	Blanks	Totals	conc (M)	S4CPG	S4CPG	S4CPG	S4CPG	R4CPG	R4CPG	R4CPG	R4CPG					S4CPG	R4CPG
															Locked	3.87852e-06	>0.001
		0.041335	0.001	0.001067	0.005033	0.006313	0.008473	0.023985	0.024849	0.021362	0.026849				Unlocked	3.42324e-06	>0.001
	0.003602	0.036693	0.0003	-0.002104	0.007594	0.004844	0.004689	0.028611	0.030916	0.024919	0.0294				Locked	4.0924e-06	>0.001
	0.004499	0.035349	0.0001	0.005362	0.011432	0.004713	0.003449	0.029331	0.027127	0.026557	0.031716				Unlocked	3.15747e-06	>0.001
	0.005033	0.03598	3e-05	0.007122	0.006535	0.008393	0.012604	0.029608	0.034746	0.030803	0.035056				Locked	2.3124e-06	>0.001
		0.039459	1e-05	0.011214	0.010576	0.014374	0.011435	0.032517	0.033008	0.031052	0.032338				Unlocked	3.60054e-06	>0.001
	0.001173	0.039309	3e-06	0.021398	0.022896	0.018729	0.017613	0.032547	0.033518	0.033013	0.032922				Locked	2.91384e-06	>0.001
		0.035035	1e-06	0.029596	0.027315	0.026308	0.023848	0.034158	0.031598	0.033508	0.033368				Unlocked	1.99491e-06	>0.001
	0.005362	0.042778	3e-07	0.03798	0.037832	0.024414	0.035047	0.036603	0.034042	0.035546	0.024005
average	0.00325083	0.0358995													Average	3.17167e-06	#DIV/0!
st.dev	0.00189582	0.00330216
specific rate	0.0326487
samples (-bkgd)			conc (M)	S4CPG	S4CPG	S4CPG	S4CPG	R4CPG	R4CPG	R4CPG	R4CPG
	-0.000119	0.03525	0.001	0	0.00178217	0.00306217	0.00522217	0.0207342	0.0215982	0.0181112	0.0235982
	0.002794	0.032871	0.0003	0	0.00434317	0.00159317	0.00143817	0.0253602	0.0276652	0.0216682	0.0261492
	0.000209	0.03056	0.0001	0.00211117	0.00818117	0.00146217	0.000198167	0.0260802	0.0238762	0.0233062	0.0284652
	0.003213	0.033569	3e-05	0.00387117	0.00328417	0.00514217	0.00935317	0.0263572	0.0314952	0.0275522	0.0318052
	0.004985	0.034042	1e-05	0.00796317	0.00732517	0.0111232	0.00818417	0.0292662	0.0297572	0.0278012	0.0290872
		0.034568	3e-06	0.0181472	0.0196452	0.0154782	0.0143622	0.0292962	0.0302672	0.0297622	0.0296712
	0.004646	0.035047	1e-06	0.0263452	0.0240642	0.0230572	0.0205972	0.0309072	0.0283472	0.0302572	0.0301172
	0.003613	0.032547	3e-07	0.0347292	0.0345812	0.0211632	0.0317962	0.0333522	0.0307912	0.0322952	0.0207542
% Inhibition			conc (M)	S4CPG	S4CPG	S4CPG	S4CPG	R4CPG	R4CPG	R4CPG	R4CPG
S/B	11.0432		0.001	100	94.5414	90.6209	84.005	36.4931	33.8467	44.5271	27.7209
Z'	0.522371		0.0003	100	86.6973	95.1203	95.595	22.324	15.264	33.6323	19.9074
			0.0001	93.5337	74.9418	95.5215	99.393	20.1187	26.8694	28.6153	12.8137
			3e-05	88.143	89.9409	84.25	71.3521	19.2703	3.53307	15.6101	2.58357
			1e-05	75.6095	77.5637	65.9307	74.9326	10.3603	8.85641	14.8475	10.9086
			3e-06	44.4168	39.8286	52.5917	56.0099	10.2684	7.29433	8.8411	9.11982
			1e-06	19.3071	26.2936	29.3779	36.9127	5.33406	13.1751	7.32495	7.75376
			3e-07	-6.37239	-5.91908	35.1791	2.61113	-2.15476	5.68936	1.08274	36.4318
IC50			IC50	S4CPG	S4CPG	S4CPG	S4CPG	R4CPG	R4CPG	R4CPG	R4CPG	0	0
			locked	#NoObject	#NoObject	#NoObject	#NoObject	#NoObject	#NoObject	#NoObject	#NoObject	#NoObject	#NoObject
			unlocked	#NoObject	#NoObject	#NoObject	#NoObject	#NoObject	#NoObject	#NoObject	#NoObject	#NoObject	#NoObject
LOCKED				UNLOCKED				LOCKED				UNLOCKED
#NoObject					#NoObject			#NoObject				#NoObject
#NoObject					#NoObject			#NoObject				#NoObject
#NoObject					#NoObject			#NoObject				#NoObject
#NoObject					#NoObject			#NoObject				#NoObject
#NoObject					#NoObject			#NoObject				#NoObject

## Sheet: SUMMARY
Compound ID	Molecular Structure	Release Assay, Avg IC50 (µM)
		GDH, 96-well	GO, 96-well
(S)-4CPG		3	2
(R)-4CPG		> 1000	> 1000
Specific rate		0.0326487	1.06803
S/B		11.0432	9.09492
Z'		0.522371	0.836067
